# Supplementary material for: 1-[(2-Chloro­phen­yl)di­phenyl­meth­yl]-1H-pyrazole
Source: IUCrdata. 2024 Dec 3;9(Pt 12):x241152. doi: 10.1107/S2414314624011520 (PMC11701755; doi:10.1107/S2414314624011520)
Supplement: Supplementary file 1 [file x-09-x241152-sup1.cif]

##############################################################################
#                                                                            #
# This CIF contains the data for a data article accepted for                 #
# publication in IUCrData. It conforms to the requirements of                #
# Notes for Authors for IUCrData, and has been                               #
# peer reviewed under the auspices of IUCrData.                              #
#                                                                            #
# Full details of the Crystallographic Information File format               #
# are given in the paper "The Crystallographic Information File (CIF):       #
# a New Standard Archive File for Crystallography" by S. R. Hall, F. H.      #
# Allen and I. D. Brown [Acta Cryst. (1991), A47, 655-685].                  #
#                                                                            #
# The current version of the core CIF dictionary is obtainable from          #
# ftp://ftp.iucr.org/pub/cif_core.dic.                                       #
#                                                                            #
# Software is freely available for graphical display of the structure(s)     #
# in this CIF. For information consult the CIF software page                 #
# http://www.iucr.org/resources/cif/software.                                #
#                                                                            #
# This file may be used for bona fide research purposes within the           #
# scientific community so long as proper attribution is given to the data    # 
# article from which it was obtained.                                        #
#                                                                            #
##############################################################################
data_I
_audit_creation_method     'SHELXL-2019/3'
_chemical_name_systematic
;
1-[(2-Chlorophenyl)diphenylmethyl]-1<i>H</i>-pyrazole
;
_chemical_name_common     ?
_chemical_formula_moiety     'C22 H17 Cl N2'
_chemical_formula_sum     'C22 H17 Cl N2'
_chemical_formula_iupac     'C22 H17 Cl N2'
_chemical_formula_weight     344.82
_chemical_melting_point     ?
_space_group_crystal_system     monoclinic
_space_group_name_H-M_alt     'P 21/n'
_space_group_name_Hall     '-P 2yn'
loop_
    _space_group_symop_operation_xyz
    'x, y, z'
    '-x+1/2, y+1/2, -z+1/2'
    '-x, -y, -z'
    'x-1/2, -y-1/2, z-1/2'
_cell_length_a     8.8768(3)
_cell_length_b     18.3002(7)
_cell_length_c     10.5053(3)
_cell_angle_alpha     90
_cell_angle_beta     95.942(3)
_cell_angle_gamma     90
_cell_volume     1697.39(10)
_cell_formula_units_Z     4
_cell_measurement_reflns_used     21301
_cell_measurement_theta_min     2.23
_cell_measurement_theta_max     28.47
_cell_measurement_temperature     233(2)
_exptl_crystal_description     'plate'
_exptl_crystal_colour     'colourless'
_exptl_crystal_size_max     0.400
_exptl_crystal_size_mid     0.300
_exptl_crystal_size_min     0.060
_exptl_crystal_density_diffrn     1.349
_exptl_crystal_density_meas     ?
_exptl_crystal_density_method     ?
_exptl_crystal_F_000     720
_exptl_absorpt_coefficient_mu     0.231
_exptl_absorpt_correction_type     none
_exptl_absorpt_process_details     ?
_exptl_absorpt_correction_T_min     ?
_exptl_absorpt_correction_T_max     ?
_diffrn_ambient_temperature     233(2)
_diffrn_source     'sealed Tube'
_diffrn_radiation_type     MoK\a
_diffrn_radiation_wavelength     0.71073
_diffrn_radiation_monochromator     graphite
_diffrn_measurement_device_type     'Stoe IPDS 2T'
_diffrn_measurement_device     '2-circle goniometer'
_diffrn_measurement_method     'rotation method'
_diffrn_detector     'image plate (34 cm diameter)'
_diffrn_detector_area_resol_mean     6.67
_diffrn_reflns_number     22452
_diffrn_reflns_av_R_equivalents     0.0703
_diffrn_reflns_av_unetI/netI     0.0454
_diffrn_reflns_theta_min     2.244
_diffrn_reflns_theta_max     27.999
_diffrn_reflns_theta_full     27.999
_diffrn_measured_fraction_theta_max     1.000
_diffrn_measured_fraction_theta_full     1.000
_diffrn_reflns_limit_h_min     -11
_diffrn_reflns_limit_h_max     10
_diffrn_reflns_limit_k_min     -24
_diffrn_reflns_limit_k_max     24
_diffrn_reflns_limit_l_min     -13
_diffrn_reflns_limit_l_max     13
_refine_special_details
;
Hydrogen atoms attached to carbons were placed at calculated
positions and were refined in the riding-model approximation with C---H = 0.95
\%A, and with <i>U</i>~iso~(H) = 1.2 <i>U</i>~eq~(C).
;
_reflns_number_total     4092
_reflns_number_gt     2854
_reflns_threshold_expression     'I > 2\s(I)'
_refine_ls_structure_factor_coef     Fsqd
_refine_ls_matrix_type     full
_refine_ls_R_factor_all     0.0627
_refine_ls_R_factor_gt     0.0369
_refine_ls_wR_factor_gt     0.0805
_refine_ls_wR_factor_ref     0.0890
_refine_ls_goodness_of_fit_ref     0.996
_refine_ls_restrained_S_all     0.996
_refine_ls_number_reflns     4092
_refine_ls_number_parameters     226
_refine_ls_number_restraints     0
_refine_ls_hydrogen_treatment     constr
_refine_ls_weighting_scheme     calc
_refine_ls_weighting_details
              'w=1/[\s^2^(Fo^2^)+(0.0431P)^2^+0.0511P] where P=(Fo^2^+2Fc^2^)/3'
_atom_sites_solution_hydrogens     geom
_atom_sites_solution_primary     direct
_atom_sites_solution_secondary     ?
_refine_ls_shift/su_max     0.001
_refine_ls_shift/su_mean     0.000
_refine_diff_density_max     0.254
_refine_diff_density_min     -0.262
_refine_ls_extinction_method     none
_refine_ls_extinction_coef     .
loop_
    _atom_type_symbol
    _atom_type_description
    _atom_type_scat_dispersion_real
    _atom_type_scat_dispersion_imag
    _atom_type_scat_source
    'C' 'C' 0.0033 0.0016
                         'International Tables Vol C Tables 4.2.6.8 and 6.1.1.4'
    'H' 'H' 0.0000 0.0000
                         'International Tables Vol C Tables 4.2.6.8 and 6.1.1.4'
    'N' 'N' 0.0061 0.0033
                         'International Tables Vol C Tables 4.2.6.8 and 6.1.1.4'
    'Cl' 'Cl' 0.1484 0.1585
                         'International Tables Vol C Tables 4.2.6.8 and 6.1.1.4'
_computing_data_collection
;
X-Area <i>WinXpose</i> 2.0.22.0 (Stoe & Cie, 2019)
;
_computing_cell_refinement
;
X-Area <i>Recipe</i> 1.36.0.0 (Stoe & Cie, 2019)
;
_computing_data_reduction
;
X-Area <i>Integrate</i> 1.77.0.0 (Stoe & Cie, 2019)
;
_computing_structure_solution
;
<i>SHELXT2014</i> (Sheldrick, 2015<i>a</i>)
;
_computing_structure_refinement
;
<i>SHELXL2018/3</i> (Sheldrick, 2015<i>b</i>)
;
_computing_molecular_graphics
;
PLATON (Spek, 2020)
;
_computing_publication_material     ?
loop_
    _atom_site_type_symbol
    _atom_site_label
    _atom_site_fract_x
    _atom_site_fract_y
    _atom_site_fract_z
    _atom_site_U_iso_or_equiv
    _atom_site_adp_type
    _atom_site_calc_flag
    _atom_site_occupancy
    _atom_site_disorder_assembly
    _atom_site_disorder_group
    Cl Cl1 0.89682(4) 0.34060(2) 0.81219(4) 0.03752(11) Uani d 1 . .
    C C1 0.58130(17) 0.42292(7) 0.75062(13) 0.0250(3) Uani d 1 . .
    N N2 0.62973(14) 0.38408(6) 0.63686(11) 0.0254(3) Uani d 1 . .
    N N3 0.59467(16) 0.31210(7) 0.62163(12) 0.0325(3) Uani d 1 . .
    C C4 0.6549(2) 0.29284(9) 0.51660(15) 0.0360(4) Uani d 1 . .
    H H4 0.648932 0.245476 0.481808 0.043 Uiso calc 1 . .
    C C5 0.7282(2) 0.35090(9) 0.46361(16) 0.0399(4) Uani d 1 . .
    H H5 0.778981 0.350618 0.389382 0.048 Uiso calc 1 . .
    C C6 0.71009(19) 0.40817(8) 0.54324(14) 0.0326(3) Uani d 1 . .
    H H6 0.746928 0.455872 0.534524 0.039 Uiso calc 1 . .
    C C7 0.67484(16) 0.49371(8) 0.77271(13) 0.0257(3) Uani d 1 . .
    C C8 0.77370(17) 0.50538(8) 0.88172(14) 0.0297(3) Uani d 1 . .
    H H8 0.786378 0.468877 0.944871 0.036 Uiso calc 1 . .
    C C9 0.85418(19) 0.57016(9) 0.89893(16) 0.0370(4) Uani d 1 . .
    H H9 0.920168 0.577367 0.973789 0.044 Uiso calc 1 . .
    C C10 0.8380(2) 0.62395(9) 0.80707(17) 0.0391(4) Uani d 1 . .
    H H10 0.895620 0.667054 0.817139 0.047 Uiso calc 1 . .
    C C11 0.7365(2) 0.61397(8) 0.70024(16) 0.0384(4) Uani d 1 . .
    H H11 0.723045 0.650950 0.638004 0.046 Uiso calc 1 . .
    C C12 0.65441(18) 0.54996(8) 0.68393(15) 0.0316(3) Uani d 1 . .
    H H12 0.583602 0.544385 0.611624 0.038 Uiso calc 1 . .
    C C13 0.41300(17) 0.44410(8) 0.72473(13) 0.0259(3) Uani d 1 . .
    C C14 0.31188(18) 0.40494(8) 0.64180(15) 0.0314(3) Uani d 1 . .
    H H14 0.346806 0.364934 0.597033 0.038 Uiso calc 1 . .
    C C15 0.15994(19) 0.42380(9) 0.62375(16) 0.0380(4) Uani d 1 . .
    H H15 0.093076 0.396539 0.566990 0.046 Uiso calc 1 . .
    C C16 0.10643(19) 0.48194(9) 0.68808(15) 0.0367(4) Uani d 1 . .
    H H16 0.003507 0.494899 0.675255 0.044 Uiso calc 1 . .
    C C17 0.20511(19) 0.52101(9) 0.77149(15) 0.0353(4) Uani d 1 . .
    H H17 0.169256 0.560687 0.816524 0.042 Uiso calc 1 . .
    C C18 0.35642(18) 0.50244(9) 0.78966(15) 0.0323(3) Uani d 1 . .
    H H18 0.422426 0.529778 0.847021 0.039 Uiso calc 1 . .
    C C19 0.60600(17) 0.37049(7) 0.86593(13) 0.0262(3) Uani d 1 . .
    C C20 0.49184(19) 0.35937(8) 0.94499(15) 0.0324(3) Uani d 1 . .
    H H20 0.397746 0.382274 0.924093 0.039 Uiso calc 1 . .
    C C21 0.5113(2) 0.31593(9) 1.05318(16) 0.0387(4) Uani d 1 . .
    H H21 0.431234 0.309744 1.104196 0.046 Uiso calc 1 . .
    C C22 0.6475(2) 0.28186(9) 1.08598(16) 0.0391(4) Uani d 1 . .
    H H22 0.661712 0.252793 1.160029 0.047 Uiso calc 1 . .
    C C23 0.7635(2) 0.29062(8) 1.00941(15) 0.0348(4) Uani d 1 . .
    H H23 0.856956 0.267262 1.030945 0.042 Uiso calc 1 . .
    C C24 0.74213(18) 0.33379(8) 0.90091(14) 0.0292(3) Uani d 1 . .
loop_
    _atom_site_aniso_label
    _atom_site_aniso_U_11
    _atom_site_aniso_U_22
    _atom_site_aniso_U_33
    _atom_site_aniso_U_12
    _atom_site_aniso_U_13
    _atom_site_aniso_U_23
    Cl1 0.0269(2) 0.0464(2) 0.0397(2) 0.00709(17) 0.00596(15) 0.00740(17)
    C1 0.0244(7) 0.0250(7) 0.0252(7) -0.0008(6) 0.0013(6) -0.0002(5)
    N2 0.0235(6) 0.0254(6) 0.0271(6) -0.0019(5) 0.0025(5) -0.0019(5)
    N3 0.0331(7) 0.0267(6) 0.0383(7) -0.0044(5) 0.0067(6) -0.0050(5)
    C4 0.0378(9) 0.0329(8) 0.0373(9) -0.0007(7) 0.0040(7) -0.0091(7)
    C5 0.0488(11) 0.0414(9) 0.0308(8) 0.0024(8) 0.0113(7) -0.0018(7)
    C6 0.0341(9) 0.0325(8) 0.0317(8) -0.0032(7) 0.0061(6) 0.0031(6)
    C7 0.0228(7) 0.0268(7) 0.0276(7) 0.0002(6) 0.0032(6) -0.0028(6)
    C8 0.0266(8) 0.0319(7) 0.0301(7) 0.0016(6) 0.0001(6) -0.0033(6)
    C9 0.0294(9) 0.0404(9) 0.0406(9) -0.0016(7) 0.0003(7) -0.0141(7)
    C10 0.0374(10) 0.0307(8) 0.0508(10) -0.0082(7) 0.0129(8) -0.0135(7)
    C11 0.0469(11) 0.0272(8) 0.0425(9) -0.0027(7) 0.0109(8) -0.0001(7)
    C12 0.0333(9) 0.0289(7) 0.0320(8) -0.0004(6) 0.0009(6) -0.0001(6)
    C13 0.0235(7) 0.0273(7) 0.0268(7) -0.0017(6) 0.0022(6) 0.0025(6)
    C14 0.0276(8) 0.0308(7) 0.0353(8) -0.0036(6) 0.0007(6) -0.0024(6)
    C15 0.0259(8) 0.0453(10) 0.0416(9) -0.0051(7) -0.0014(7) -0.0020(7)
    C16 0.0243(8) 0.0464(9) 0.0395(9) 0.0022(7) 0.0030(7) 0.0067(7)
    C17 0.0304(9) 0.0393(8) 0.0370(8) 0.0063(7) 0.0077(7) 0.0008(7)
    C18 0.0297(8) 0.0344(8) 0.0321(8) 0.0003(7) 0.0001(6) -0.0022(6)
    C19 0.0272(8) 0.0237(7) 0.0272(7) -0.0008(6) 0.0013(6) -0.0003(5)
    C20 0.0322(9) 0.0322(8) 0.0337(8) 0.0000(7) 0.0075(7) 0.0021(6)
    C21 0.0426(10) 0.0378(9) 0.0378(9) 0.0005(7) 0.0143(8) 0.0049(7)
    C22 0.0504(11) 0.0334(8) 0.0339(8) 0.0020(8) 0.0063(8) 0.0093(7)
    C23 0.0371(9) 0.0306(8) 0.0362(8) 0.0059(7) 0.0008(7) 0.0053(6)
    C24 0.0282(8) 0.0284(7) 0.0307(7) -0.0004(6) 0.0026(6) 0.0002(6)
_geom_special_details
;
 All esds (except the esd in the dihedral angle between two l.s. planes)
 are estimated using the full covariance matrix.  The cell esds are taken
 into account individually in the estimation of esds in distances, angles
 and torsion angles; correlations between esds in cell parameters are only
 used when they are defined by crystal symmetry.  An approximate (isotropic)
 treatment of cell esds is used for estimating esds involving l.s. planes.
;
loop_
    _geom_bond_atom_site_label_1
    _geom_bond_atom_site_label_2
    _geom_bond_site_symmetry_2
    _geom_bond_distance
    _geom_bond_publ_flag
    Cl1 C24 . 1.7420(16) ?
    C1 N2 . 1.4915(18) ?
    C1 C13 . 1.540(2) ?
    C1 C19 . 1.5430(19) ?
    C1 C7 . 1.5433(19) ?
    N2 C6 . 1.3475(19) ?
    N2 N3 . 1.3592(17) ?
    N3 C4 . 1.323(2) ?
    C4 C5 . 1.392(2) ?
    C4 H4 . 0.9400 ?
    C5 C6 . 1.361(2) ?
    C5 H5 . 0.9400 ?
    C6 H6 . 0.9400 ?
    C7 C8 . 1.385(2) ?
    C7 C12 . 1.388(2) ?
    C8 C9 . 1.386(2) ?
    C8 H8 . 0.9400 ?
    C9 C10 . 1.376(2) ?
    C9 H9 . 0.9400 ?
    C10 C11 . 1.377(3) ?
    C10 H10 . 0.9400 ?
    C11 C12 . 1.381(2) ?
    C11 H11 . 0.9400 ?
    C12 H12 . 0.9400 ?
    C13 C14 . 1.384(2) ?
    C13 C18 . 1.389(2) ?
    C14 C15 . 1.386(2) ?
    C14 H14 . 0.9400 ?
    C15 C16 . 1.371(2) ?
    C15 H15 . 0.9400 ?
    C16 C17 . 1.374(2) ?
    C16 H16 . 0.9400 ?
    C17 C18 . 1.379(2) ?
    C17 H17 . 0.9400 ?
    C18 H18 . 0.9400 ?
    C19 C20 . 1.390(2) ?
    C19 C24 . 1.398(2) ?
    C20 C21 . 1.383(2) ?
    C20 H20 . 0.9400 ?
    C21 C22 . 1.373(2) ?
    C21 H21 . 0.9400 ?
    C22 C23 . 1.380(2) ?
    C22 H22 . 0.9400 ?
    C23 C24 . 1.384(2) ?
    C23 H23 . 0.9400 ?
loop_
    _geom_angle_atom_site_label_1
    _geom_angle_atom_site_label_2
    _geom_angle_atom_site_label_3
    _geom_angle_site_symmetry_1
    _geom_angle_site_symmetry_3
    _geom_angle
    _geom_angle_publ_flag
    N2 C1 C13 . . 109.46(11) ?
    N2 C1 C19 . . 107.66(11) ?
    C13 C1 C19 . . 110.58(11) ?
    N2 C1 C7 . . 108.98(11) ?
    C13 C1 C7 . . 108.19(11) ?
    C19 C1 C7 . . 111.92(12) ?
    C6 N2 N3 . . 111.30(12) ?
    C6 N2 C1 . . 130.33(12) ?
    N3 N2 C1 . . 118.34(11) ?
    C4 N3 N2 . . 104.41(12) ?
    N3 C4 C5 . . 112.11(14) ?
    N3 C4 H4 . . 123.9 ?
    C5 C4 H4 . . 123.9 ?
    C6 C5 C4 . . 104.60(14) ?
    C6 C5 H5 . . 127.7 ?
    C4 C5 H5 . . 127.7 ?
    N2 C6 C5 . . 107.58(14) ?
    N2 C6 H6 . . 126.2 ?
    C5 C6 H6 . . 126.2 ?
    C8 C7 C12 . . 117.94(14) ?
    C8 C7 C1 . . 122.59(13) ?
    C12 C7 C1 . . 119.37(13) ?
    C7 C8 C9 . . 120.89(15) ?
    C7 C8 H8 . . 119.6 ?
    C9 C8 H8 . . 119.6 ?
    C10 C9 C8 . . 120.37(15) ?
    C10 C9 H9 . . 119.8 ?
    C8 C9 H9 . . 119.8 ?
    C9 C10 C11 . . 119.26(15) ?
    C9 C10 H10 . . 120.4 ?
    C11 C10 H10 . . 120.4 ?
    C10 C11 C12 . . 120.41(16) ?
    C10 C11 H11 . . 119.8 ?
    C12 C11 H11 . . 119.8 ?
    C11 C12 C7 . . 121.00(15) ?
    C11 C12 H12 . . 119.5 ?
    C7 C12 H12 . . 119.5 ?
    C14 C13 C18 . . 117.59(14) ?
    C14 C13 C1 . . 122.33(13) ?
    C18 C13 C1 . . 120.02(13) ?
    C13 C14 C15 . . 121.04(15) ?
    C13 C14 H14 . . 119.5 ?
    C15 C14 H14 . . 119.5 ?
    C16 C15 C14 . . 120.50(15) ?
    C16 C15 H15 . . 119.7 ?
    C14 C15 H15 . . 119.7 ?
    C15 C16 C17 . . 119.18(16) ?
    C15 C16 H16 . . 120.4 ?
    C17 C16 H16 . . 120.4 ?
    C16 C17 C18 . . 120.50(15) ?
    C16 C17 H17 . . 119.8 ?
    C18 C17 H17 . . 119.8 ?
    C17 C18 C13 . . 121.19(15) ?
    C17 C18 H18 . . 119.4 ?
    C13 C18 H18 . . 119.4 ?
    C20 C19 C24 . . 115.87(13) ?
    C20 C19 C1 . . 120.46(13) ?
    C24 C19 C1 . . 123.63(13) ?
    C21 C20 C19 . . 122.59(15) ?
    C21 C20 H20 . . 118.7 ?
    C19 C20 H20 . . 118.7 ?
    C22 C21 C20 . . 119.94(15) ?
    C22 C21 H21 . . 120.0 ?
    C20 C21 H21 . . 120.0 ?
    C21 C22 C23 . . 119.47(15) ?
    C21 C22 H22 . . 120.3 ?
    C23 C22 H22 . . 120.3 ?
    C22 C23 C24 . . 119.99(15) ?
    C22 C23 H23 . . 120.0 ?
    C24 C23 H23 . . 120.0 ?
    C23 C24 C19 . . 122.12(14) ?
    C23 C24 Cl1 . . 115.68(12) ?
    C19 C24 Cl1 . . 122.19(11) ?
loop_
    _geom_torsion_atom_site_label_1
    _geom_torsion_atom_site_label_2
    _geom_torsion_atom_site_label_3
    _geom_torsion_atom_site_label_4
    _geom_torsion_site_symmetry_1
    _geom_torsion_site_symmetry_2
    _geom_torsion_site_symmetry_3
    _geom_torsion_site_symmetry_4
    _geom_torsion
    _geom_torsion_publ_flag
    C13 C1 N2 C6 . . . . 102.06(17) ?
    C19 C1 N2 C6 . . . . -137.68(15) ?
    C7 C1 N2 C6 . . . . -16.1(2) ?
    C13 C1 N2 N3 . . . . -80.21(15) ?
    C19 C1 N2 N3 . . . . 40.04(16) ?
    C7 C1 N2 N3 . . . . 161.64(12) ?
    C6 N2 N3 C4 . . . . -0.18(17) ?
    C1 N2 N3 C4 . . . . -178.31(13) ?
    N2 N3 C4 C5 . . . . 0.01(19) ?
    N3 C4 C5 C6 . . . . 0.2(2) ?
    N3 N2 C6 C5 . . . . 0.28(18) ?
    C1 N2 C6 C5 . . . . 178.13(14) ?
    C4 C5 C6 N2 . . . . -0.26(19) ?
    N2 C1 C7 C8 . . . . -116.07(15) ?
    C13 C1 C7 C8 . . . . 124.98(15) ?
    C19 C1 C7 C8 . . . . 2.90(19) ?
    N2 C1 C7 C12 . . . . 67.44(16) ?
    C13 C1 C7 C12 . . . . -51.50(17) ?
    C19 C1 C7 C12 . . . . -173.59(13) ?
    C12 C7 C8 C9 . . . . -2.5(2) ?
    C1 C7 C8 C9 . . . . -179.07(14) ?
    C7 C8 C9 C10 . . . . -0.5(2) ?
    C8 C9 C10 C11 . . . . 2.6(2) ?
    C9 C10 C11 C12 . . . . -1.5(3) ?
    C10 C11 C12 C7 . . . . -1.6(3) ?
    C8 C7 C12 C11 . . . . 3.6(2) ?
    C1 C7 C12 C11 . . . . -179.73(14) ?
    N2 C1 C13 C14 . . . . 27.42(18) ?
    C19 C1 C13 C14 . . . . -91.04(16) ?
    C7 C1 C13 C14 . . . . 146.06(14) ?
    N2 C1 C13 C18 . . . . -155.38(13) ?
    C19 C1 C13 C18 . . . . 86.16(16) ?
    C7 C1 C13 C18 . . . . -36.74(17) ?
    C18 C13 C14 C15 . . . . 0.5(2) ?
    C1 C13 C14 C15 . . . . 177.75(14) ?
    C13 C14 C15 C16 . . . . 0.0(2) ?
    C14 C15 C16 C17 . . . . -0.5(2) ?
    C15 C16 C17 C18 . . . . 0.5(2) ?
    C16 C17 C18 C13 . . . . -0.1(2) ?
    C14 C13 C18 C17 . . . . -0.4(2) ?
    C1 C13 C18 C17 . . . . -177.77(14) ?
    N2 C1 C19 C20 . . . . -131.44(14) ?
    C13 C1 C19 C20 . . . . -11.89(18) ?
    C7 C1 C19 C20 . . . . 108.82(15) ?
    N2 C1 C19 C24 . . . . 50.99(17) ?
    C13 C1 C19 C24 . . . . 170.54(13) ?
    C7 C1 C19 C24 . . . . -68.75(17) ?
    C24 C19 C20 C21 . . . . 1.2(2) ?
    C1 C19 C20 C21 . . . . -176.56(14) ?
    C19 C20 C21 C22 . . . . 0.0(3) ?
    C20 C21 C22 C23 . . . . -0.8(3) ?
    C21 C22 C23 C24 . . . . 0.3(2) ?
    C22 C23 C24 C19 . . . . 1.0(2) ?
    C22 C23 C24 Cl1 . . . . 179.98(13) ?
    C20 C19 C24 C23 . . . . -1.7(2) ?
    C1 C19 C24 C23 . . . . 175.98(14) ?
    C20 C19 C24 Cl1 . . . . 179.37(11) ?
    C1 C19 C24 Cl1 . . . . -3.0(2) ?
loop_
    _geom_hbond_atom_site_label_D
    _geom_hbond_atom_site_label_H
    _geom_hbond_atom_site_label_A
    _geom_hbond_site_symmetry_A
    _geom_hbond_distance_DH
    _geom_hbond_distance_HA
    _geom_hbond_distance_DA
    _geom_hbond_angle_DHA
    C6 H6 Cg3 3_666 0.94 2.93 3.5594(16) 125
    C16 H16 Cg2 1_455 0.94 2.88 3.6868(18) 145
    C20 H20 Cg3 1_555 0.94 2.89 3.6164(17) 135
_shelx_space_group_comment
;
The symmetry employed for this shelxl refinement is uniquely defined
by the following loop, which should always be used as a source of
symmetry information in preference to the above space-group names.
They are only intended as comments.
;
_shelx_estimated_absorpt_T_min     0.913
_shelx_estimated_absorpt_T_max     0.986
_shelx_hkl_file
;
 -11   3   1    0.01   12.41   2-0.34065-0.53573 0.91998-0.80254-0.22884 0.20506
  -8   0   1   -1.33    8.88   3-0.34238-0.29325 0.91867-0.91764-0.23215 0.23622
  -8   1  -7    2.42    7.40   2-0.33393-0.36287 0.92493-0.88681-0.21598-0.32232
  -7  -1  -4   26.96    8.16   2-0.33653-0.25708 0.92304-0.96256-0.22095-0.11197
  -7   0  -7   17.61    8.79   3-0.34028-0.27460 0.92027-0.91983-0.22811-0.30713
  -7   5   7   31.25   11.77   3-0.33850-0.17318 0.92160-0.72751-0.22471 0.64226
  -7   9   9   38.36   11.75   3-0.34333-0.15628 0.91794-0.56785-0.23397 0.78748
  -6  -1  -6   15.99    7.57   3-0.33988-0.18672 0.92056-0.95909-0.22736-0.23088
  -6   1  -9    8.04    9.44   3-0.33813-0.20976 0.92187-0.88304-0.22400-0.43922
  -6   2 -10   -0.13   10.29   3-0.33751-0.22042 0.92233-0.84654-0.22281-0.50472
  -6   3 -11    0.77    9.64   3-0.33899-0.22483 0.92123-0.80607-0.22565-0.56776
  -6  11  10   11.86   11.02   3-0.33830-0.07242 0.92174-0.49503-0.22433 0.85363
  -5   0  -8    7.14    6.60   2-0.33413-0.12627 0.92479-0.92513-0.21636-0.36902
  -5  11  10    9.55    9.25   2-0.33883 0.00771 0.92135-0.49344-0.22534 0.86590
  -4  -2  -3  270.26   10.37   3-0.33782-0.00559 0.92210-0.99989-0.22341-0.01385
  -4  -2  -2  279.71   11.04   3-0.33948 0.00281 0.92086-0.99833-0.22659 0.05793
  -4  -1  -7    0.30    7.76   3-0.33889-0.03494 0.92130-0.96010-0.22546-0.27932
  -4  11  10   18.08    9.93   3-0.33784 0.08845 0.92209-0.49552-0.22344 0.86873
  -2   0  -8  106.07    6.72   2-0.33313 0.11817 0.92550-0.92458-0.21446-0.34758
  -2   4 -12   -6.09    7.46   2-0.33313 0.08148 0.92550-0.77315-0.21446-0.61675
  -2   7   8    1.94    5.64   2-0.33253 0.23033 0.92593-0.65429-0.21332 0.74068
  -1  -1  -5   48.20    6.45   2-0.33433 0.22018 0.92464-0.96285-0.21674-0.13219
  -1  -1  -1   51.51   13.66   3-0.33906 0.25159 0.92118-0.95990-0.22578 0.14968
  -1   1  -9  152.65    7.62   2-0.33512 0.19376 0.92407-0.88411-0.21826-0.40234
  -1   3 -11    1.85    7.18   2-0.33393 0.17011 0.92493-0.81113-0.21598-0.53846
  -1   4 -12   61.28    9.58   3-0.33962 0.17181 0.92076-0.76604-0.22685-0.59779
  -1   6   7   32.12    6.26   2-0.33353 0.30040 0.92522-0.69374-0.21522 0.68267
  -1   8   8   -1.94    5.53   2-0.33512 0.31333 0.92407-0.61394-0.21826 0.75354
  -1  14  10  117.51   10.64   3-0.33790 0.32962 0.92204-0.37924-0.22357 0.89450
   0   4   5  802.86   13.80   2-0.33413 0.36744 0.92479-0.77092-0.21636 0.55614
   0  12   9   -7.01    9.11   3-0.33671 0.40197 0.92291-0.45891-0.22130 0.83026
   0  16  10    9.46    9.87   3-0.33677 0.40836 0.92287-0.30270-0.22140 0.89932
   1   1  -7  528.32   13.48   2-0.33629 0.36852 0.92322-0.88396-0.22048-0.24737
   1   4   4  663.85   13.94   3-0.33848 0.44819 0.92161-0.76691-0.22468 0.50401
   1   7 -13  -12.19    9.65   3-0.33899 0.32229 0.92123-0.65281-0.22565-0.64782
   1  11   8    1.78    8.43   3-0.33701 0.47501 0.92269-0.49766-0.22186 0.77169
   1  14   9  -17.72    7.76   2-0.33373 0.48109 0.92507-0.38284-0.21560 0.83486
   2   2  -7   15.84    8.21   2-0.33534 0.44919 0.92391-0.84535-0.21867-0.24031
   3   4   1 3183.36   32.99   3-0.34006 0.58889 0.92043-0.76573-0.22770 0.31919
   3   7   4  307.66   10.52   3-0.33701 0.60600 0.92269-0.65081-0.22187 0.51861
   3   8 -12    7.31    9.53   2-0.33919 0.49364 0.92108-0.61083-0.22603-0.56375
   3  13   7   -1.41    6.45   2-0.33453 0.62765 0.92450-0.42168-0.21712 0.71672
   3  17   8   -4.26    9.49   3-0.33671 0.63597 0.92291-0.26598-0.22130 0.78718
   4   4  -5   20.38    9.67   2-0.33823 0.62509 0.92180-0.76637-0.22419-0.08171
   4   6  -9    0.97    9.78   3-0.34264 0.60060 0.91847-0.68541-0.23265-0.34634
   4  10 -12   13.42   12.24   3-0.33968 0.57348 0.92071-0.53393-0.22698-0.55766
   4  11   5  237.16    8.15   2-0.33512 0.69027 0.92407-0.49741-0.21826 0.59507
   4  17   7  -13.79    7.57   2-0.33413 0.70859 0.92479-0.26686-0.21636 0.72397
   4  18   7   12.90   10.00   3-0.33895 0.71279 0.92126-0.22155-0.22557 0.73658
   5   8   1   83.80    9.69   3-0.33848 0.74819 0.92161-0.61221-0.22468 0.33301
   5   9   2   26.49    8.45   3-0.33770 0.75330 0.92219-0.57367-0.22318 0.39904
   5  12   4   -0.86    6.07   2-0.33333 0.76484 0.92536-0.46206-0.21484 0.52677
   5  15   5   13.52    9.95   3-0.33894 0.77764 0.92127-0.33876-0.22555 0.60834
   6   9  -7  145.85   18.46   3-0.34469 0.77670 0.91689-0.56700-0.23659-0.19132
   6  10   0  125.09    9.34   3-0.34126 0.82482 0.91952-0.53141-0.23000 0.27871
   6  11   1    1.71    8.56   3-0.33869 0.82874 0.92145-0.49736-0.22509 0.34224
   6  12 -10    5.65   14.38   4-0.34621 0.75642 0.91570-0.45089-0.23954-0.39187
   6  14   3   45.71    9.70   3-0.33790 0.84003 0.92204-0.37870-0.22357 0.47456
   6  17   4    0.88   10.75   3-0.33751 0.84945 0.92233-0.26513-0.22281 0.54283
   7  12  -2  106.34   10.99   3-0.33905 0.88843 0.92118-0.45578-0.22577 0.14764
   7  14   0   15.67   10.63   4-0.34432 0.90561 0.91718-0.37489-0.23589 0.29234
   7  18   2   11.22    9.75   3-0.33928 0.91895 0.92101-0.22128-0.22621 0.42104
   8  17  -3    9.79   13.59   3-0.34378 0.96632 0.91760-0.25736-0.23484 0.09698
 -11   5   4    0.82   22.93   9-0.38536-0.47288 0.88016-0.68663-0.31734 0.49945
 -10   1  -3    9.36    9.65   4-0.34612-0.48002 0.91599-0.87690-0.23966-0.04834
 -10   1  -2   18.67    9.39   3-0.34494-0.47578 0.91691-0.87676-0.23737 0.01575
 -10   1  -1    5.57    9.70   4-0.35007-0.46355 0.91283-0.87405-0.24731 0.09440
 -10   2  -6    4.94   11.09   4-0.34560-0.50400 0.91639-0.83899-0.23866-0.25495
 -10   8   7  174.84   19.18   5-0.35426-0.40090 0.90937-0.59866-0.25549 0.64761
  -9   0  -3   95.34    9.92   4-0.34573-0.40041 0.91629-0.91604-0.23890-0.04009
  -9   0  -2    3.20    8.87   3-0.34482-0.39423 0.91700-0.91637-0.23715 0.02438
  -9   0  -1   18.77    9.50   4-0.34987-0.38036 0.91299-0.91311-0.24694 0.10475
  -9   1  -6   58.78    8.40   3-0.34168-0.42542 0.91942-0.88035-0.23110-0.25147
  -8   0  -6   38.72    9.01   3-0.34489-0.34178 0.91695-0.91739-0.23728-0.23706
  -8   2  -9   -4.67   10.17   4-0.34560-0.36474 0.91639-0.83936-0.23866-0.43811
  -8  10   9   89.43   13.22   4-0.34907-0.23161 0.91364-0.52447-0.24537 0.79065
  -7  -1  -5  115.56    8.79   3-0.34373-0.25634 0.91785-0.95656-0.23503-0.16324
  -7  -1   0    0.15    6.79   4-0.34638-0.21723 0.91578-0.95440-0.24016 0.18054
  -7   7   8   55.34   12.07   4-0.34859-0.15753 0.91402-0.64212-0.24444 0.72979
  -6  -1   1   42.24   10.26   4-0.34973-0.12600 0.91310-0.95171-0.24666 0.26533
  -6   0  -8   24.65    7.05   3-0.34267-0.19788 0.91867-0.91849-0.23299-0.36042
  -5  -2  -4  202.56   10.08   4-0.34548-0.08549 0.91649-0.99405-0.23843-0.07463
  -5  -2  -3  218.07    8.32   3-0.34168-0.08231 0.91942-0.99653-0.23110-0.01409
  -5  -2  -2  108.56    8.80   3-0.34417-0.07276 0.91751-0.99511-0.23589 0.05840
  -5  -1  -7  104.18    8.73   3-0.34477-0.10863 0.91704-0.95615-0.23705-0.28117
  -5   2   5   24.47   10.26   4-0.35048-0.01607 0.91250-0.83473-0.24811 0.54608
  -4  -2  -4   79.74    6.62   3-0.34129-0.00951 0.91972-0.99715-0.23034-0.07486
  -4   0  -9   -4.35    7.61   4-0.34648-0.04127 0.91570-0.91587-0.24035-0.40099
  -4   1 -10  102.66    9.15   3-0.34458-0.04951 0.91719-0.87852-0.23668-0.47722
  -4   1   4  170.47   14.14   4-0.35166 0.05863 0.91153-0.87275-0.25042 0.48859
  -4   2 -11   -4.66   10.51   4-0.34550-0.05784 0.91647-0.84042-0.23847-0.54148
  -4   2   5  111.37   10.12   3-0.34549 0.05949 0.91648-0.83888-0.23843 0.54477
  -3  -2  -4  407.92   11.49   3-0.34481 0.07450 0.91701-0.99494-0.23712-0.05961
  -3  -2  -3   86.47    7.67   3-0.34129 0.07843 0.91972-0.99695-0.23034 0.00172
  -3  -2  -2 1606.47   22.43   4-0.34576 0.09015 0.91627-0.99361-0.23896 0.07842
  -3  -1  -7  152.17    7.42   3-0.34050 0.04822 0.92031-0.95913-0.22883-0.27190
  -3   0  -9    9.88    7.97   3-0.34588 0.04172 0.91617-0.91463-0.23920-0.39520
  -3   1 -10    0.56    8.14   4-0.34472 0.02850 0.91708-0.88011-0.23696-0.46794
  -3   2 -11   23.06    9.17   3-0.34451 0.02400 0.91725-0.83911-0.23654-0.53755
  -3   5   7   28.41    7.70   3-0.34419 0.15281 0.91749-0.72404-0.23594 0.68539
  -3   7   8  179.61    9.77   4-0.34753 0.16363 0.91487-0.64328-0.24238 0.76138
  -3   9   9    4.18    5.63   3-0.34149 0.16356 0.91957-0.57056-0.23072 0.81787
  -3  12  10   11.69    9.33   3-0.34298 0.17323 0.91843-0.45316-0.23360 0.88805
  -2  -1  -7   11.87    7.85   4-0.34626 0.13674 0.91587-0.95348-0.23994-0.25277
  -2   1 -10   21.93    8.60   4-0.34774 0.11559 0.91470-0.87574-0.24280-0.45379
  -2   2 -11   30.12    9.05   4-0.34794 0.10916 0.91454-0.83775-0.24318-0.52036
  -2   4   6    6.96    7.48   3-0.34475 0.22663 0.91705-0.76180-0.23702 0.62786
  -2   5 -13   11.78    7.74   3-0.34168 0.08700 0.91942-0.72445-0.23110-0.67066
  -2  10   9    0.34    8.41   4-0.34550 0.24925 0.91647-0.52939-0.23847 0.83297
  -2  13  10    2.98    8.02   3-0.34247 0.25374 0.91882-0.41563-0.23261 0.89550
  -1  -1  -6  820.09   14.34   4-0.34670 0.22266 0.91553-0.95423-0.24078-0.17556
  -1   0  -8    1.51    8.09   4-0.34502 0.20464 0.91685-0.91892-0.23752-0.31388
  -1   5 -13   -3.45    9.81   4-0.34677 0.17051 0.91547-0.72302-0.24092-0.64768
  -1  11   9    7.01    6.90   3-0.34286 0.32527 0.91852-0.49144-0.23337 0.83792
  -1  15  10   24.45    9.91   4-0.34574 0.33674 0.91628-0.33464-0.23893 0.91084
   0   0  -7   -4.69    7.67   4-0.34541 0.29265 0.91655-0.91794-0.23828-0.23600
   0   2 -10   -0.48    8.24   4-0.34658 0.27515 0.91563-0.83769-0.24054-0.44027
   0   2   3  390.27   13.28   3-0.34227 0.36435 0.91897-0.84166-0.23223 0.43554
   0   3 -11  295.00   11.42   4-0.34676 0.26672 0.91548-0.79928-0.24090-0.50751
   0   3   4   72.47    7.51   3-0.34208 0.37142 0.91912-0.80305-0.23186 0.50323
   0   6 -13    7.07    8.00   3-0.34168 0.24964 0.91942-0.68564-0.23110-0.65371
   0  10   8  330.21   11.02   4-0.34736 0.40518 0.91501-0.52712-0.24205 0.78580
   0  13   9   52.24    9.32   4-0.34620 0.41060 0.91592-0.41141-0.23981 0.85264
   1   0  -4    1.10    8.22   4-0.34725 0.39921 0.91509-0.91489-0.24184-0.02178
   1   2  -9   -8.02    8.35   4-0.34521 0.35860 0.91670-0.84138-0.23790-0.36465
   1   3 -10    8.84    5.78   3-0.34090 0.34966 0.92002-0.80330-0.22959-0.44286
   1   3   3 1565.33   21.52   3-0.34109 0.44343 0.91987-0.80411-0.22997 0.44131
   1   4 -11   74.97    7.57   3-0.34267 0.34301 0.91867-0.76393-0.23299-0.50760
   1   5 -12   -0.21    9.12   3-0.34560 0.34043 0.91639-0.72088-0.23866-0.56462
   1   7   6   44.63    6.37   3-0.34247 0.46612 0.91882-0.64745-0.23261 0.64917
   1   9   7   26.94    6.03   3-0.34286 0.47464 0.91852-0.56946-0.23337 0.71777
   1  15   9   -8.95    7.91   3-0.34188 0.48730 0.91927-0.33913-0.23148 0.85167
   2   3  -9  602.38   13.59   3-0.34548 0.44079 0.91648-0.80050-0.23843-0.35789
   2   4 -10   -0.46    5.90   3-0.34208 0.42911 0.91912-0.76639-0.23186-0.43055
   2   5 -11    0.92    8.96   4-0.34502 0.42475 0.91685-0.72580-0.23752-0.49367
   2   7   5   29.06    8.30   4-0.34508 0.54100 0.91680-0.64641-0.23765 0.59257
   2   8 -13    0.66   10.03   4-0.34472 0.41016 0.91708-0.60901-0.23696-0.63211
   2   9   6   25.03    8.10   4-0.34764 0.55218 0.91478-0.56644-0.24260 0.66693
   2  11   7   30.36    6.19   3-0.34286 0.55414 0.91852-0.49100-0.23337 0.72713
   2  14   8    3.76    7.25   3-0.34188 0.55967 0.91927-0.37639-0.23148 0.79332
   3   3  -7  123.21    9.50   4-0.34605 0.53614 0.91604-0.79996-0.23952-0.21258
   3   5   2  153.82    9.63   4-0.34731 0.60303 0.91504-0.72203-0.24197 0.40179
   3   6   3    4.97    6.78   3-0.34404 0.60362 0.91761-0.68802-0.23564 0.46498
   3   9   5    4.65    8.05   4-0.34560 0.62218 0.91639-0.56757-0.23866 0.60224
   3  11   6   72.31    6.68   3-0.34286 0.62728 0.91852-0.49196-0.23337 0.66679
   3  14   7   57.92    8.93   4-0.34535 0.63690 0.91659-0.37439-0.23816 0.73745
   3  18   8   28.14    8.68   3-0.34090 0.63965 0.92002-0.22280-0.22959 0.79894
   4   4  -3   23.48   19.04   9-0.38441 0.68389 0.88115-0.72659-0.31543 0.14302
   4   7 -10   12.32    8.47   3-0.34347 0.59419 0.91805-0.64683-0.23453-0.41340
   4   8 -11   23.14   11.65   4-0.34910 0.59088 0.91361-0.60373-0.24544-0.47042
   4   8   3   15.09    5.69   3-0.34208 0.68502 0.91912-0.61025-0.23186 0.46863
   4  14   6    1.80    6.78   3-0.34050 0.70518 0.92031-0.37961-0.22883 0.67001
   5   8  -9    4.79    9.28   3-0.34490 0.68317 0.91694-0.60613-0.23730-0.33386
   5   9 -10   27.27   12.29   4-0.34800 0.67778 0.91450-0.56516-0.24329-0.39698
   5  11   3   24.97    8.82   4-0.34716 0.77183 0.91516-0.48828-0.24167 0.48687
   5  13   4    5.28    8.61   4-0.34654 0.77764 0.91566-0.41150-0.24046 0.55496
   5  16   5   12.16    8.64   4-0.34716 0.78546 0.91516-0.29451-0.24167 0.62418
   6  13   2   59.87    8.79   4-0.34811 0.84517 0.91441-0.40978-0.24350 0.43086
   6  15   3   99.36   10.99   4-0.34617 0.85025 0.91595-0.33508-0.23975 0.49356
   6  18   4   -1.40   10.08   4-0.34443 0.85452 0.91731-0.22285-0.23639 0.55662
   6  19   4    0.38   10.45   3-0.34560 0.86114 0.91639-0.17668-0.23866 0.56467
   7  16   1   18.58    9.99   4-0.34609 0.91608 0.91601-0.29542-0.23961 0.36660
   7  19   2   26.03   11.94   4-0.34597 0.92373 0.91610-0.17906-0.23937 0.43406
   8  17  -4    8.78   13.29   5-0.35276 0.96660 0.91062-0.25129-0.25256 0.04803
 -11   2  -3    7.98    9.98   4-0.35260-0.55427 0.91079-0.83170-0.25292-0.04414
 -11   2  -2   -0.74   11.30   5-0.35269-0.54733 0.91071-0.83207-0.25310 0.02787
 -11   2  -1    9.94   10.91   5-0.35672-0.53598 0.90733-0.82873-0.26098 0.10204
 -11   4   3   33.72   16.98   6-0.36632-0.49798 0.89886-0.74314-0.27987 0.39208
 -10   1  -4   -2.25    8.67   5-0.35144-0.48486 0.91175-0.87252-0.25066-0.10288
  -9   0  -5   95.59    9.52   5-0.35628-0.40341 0.90771-0.90743-0.26010-0.15550
  -9   0  -4   -3.97    6.51   4-0.34940-0.40461 0.91340-0.91237-0.24671-0.09764
  -9   1  -7   20.89   11.26   5-0.35365-0.42172 0.90991-0.87022-0.25498-0.29538
  -8  -1  -4   57.23    7.89   5-0.35519-0.31717 0.90863-0.94677-0.25798-0.08174
  -8  -1  -3    9.29    8.17   5-0.35245-0.31314 0.91092-0.94932-0.25262-0.01895
  -8  -1  -2  124.79    9.55   5-0.35311-0.30538 0.91037-0.94836-0.25391 0.05083
  -8   1  -8   28.75    7.41   4-0.34824-0.35481 0.91434-0.87356-0.24445-0.36688
  -8   6   7    3.09   11.72   5-0.35736-0.23817 0.90678-0.67361-0.26223 0.67119
  -7  -1  -6    8.81    9.17   4-0.35279-0.25391 0.91063-0.94822-0.25330-0.21432
  -7   0  -8   -4.52    8.88   5-0.35365-0.26780 0.90991-0.90921-0.25498-0.34357
  -7   1  -9   -4.22    7.20   4-0.34902-0.28088 0.91371-0.87433-0.24596-0.42168
  -7   2 -10   -6.46    8.44   4-0.34824-0.28930 0.91434-0.83658-0.24445-0.49175
  -6  -2  -4  120.54    9.26   5-0.35455-0.15717 0.90916-0.98614-0.25674-0.06562
  -6  -2  -3  586.56   13.29   5-0.35241-0.15198 0.91095-0.98815-0.25256-0.00145
  -6  -2  -2   78.43    9.18   5-0.35472-0.14258 0.90902-0.98597-0.25706 0.07073
  -6  -1  -7  141.33   10.29   4-0.35249-0.18119 0.91088-0.94916-0.25271-0.27351
  -6   5   7   10.06    9.51   5-0.35500-0.07880 0.90879-0.71501-0.25760 0.68314
  -6   9   9    3.41    9.10   5-0.35285-0.06605 0.91059-0.56132-0.25340 0.81395
  -6  12  10   -2.00   10.61   5-0.35269-0.05687 0.91071-0.44558-0.25310 0.88292
  -5  -2  -5    2.02    8.03   4-0.35173-0.08692 0.91151-0.98838-0.25122-0.13154
  -5  -2  -1  237.21   10.62   5-0.35391-0.05563 0.90970-0.98687-0.25547 0.14554
  -5   0  -9   20.58    8.53   4-0.35112-0.11485 0.91201-0.91124-0.25004-0.40429
  -5   1 -10   -3.96    6.98   4-0.34805-0.12858 0.91449-0.87575-0.24407-0.47519
  -5   1   4   24.86   11.07   5-0.35845-0.01526 0.90585-0.86696-0.26435 0.49460
  -5   2 -11   -3.76    7.75   4-0.34902-0.13497 0.91371-0.83632-0.24596-0.54160
  -5   9   9   40.00    9.46   5-0.35352 0.01544 0.91002-0.56095-0.25473 0.82530
  -5  12  10   17.67   10.59   5-0.35368 0.02269 0.90989-0.44486-0.25503 0.89318
  -4  -2  -5  238.75    8.15   4-0.34785-0.01035 0.91465-0.99148-0.24370-0.12918
  -4  -2  -1  983.93   19.00   4-0.35184 0.02292 0.91141-0.98880-0.25145 0.15018
  -4  -1  -8  171.87    8.97   5-0.35493-0.02434 0.90884-0.94684-0.25748-0.32058
  -4   3 -12   19.40    7.97   4-0.34902-0.05898 0.91371-0.79574-0.24596-0.60478
  -4   5   7   10.86    8.68   5-0.35461 0.08251 0.90911-0.71447-0.25685 0.70038
  -4   9   9   50.15    8.59   4-0.35011 0.09211 0.91283-0.56335-0.24807 0.82680
  -4  12  10   36.72    9.21   4-0.35024 0.09989 0.91272-0.44669-0.24834 0.89515
  -3  -2  -5  103.81    6.83   4-0.35037 0.07231 0.91261-0.98948-0.24859-0.11658
  -3   3 -12   14.13    7.61   4-0.34824 0.02062 0.91434-0.79689-0.24445-0.59753
  -3  13  10   50.70   11.06   5-0.35354 0.18345 0.91001-0.40719-0.25476 0.90952
  -2   0  -9    5.70    7.84   5-0.35288 0.12769 0.91055-0.91033-0.25348-0.37749
  -2   3 -12    3.98    8.76   5-0.35215 0.10474 0.91116-0.79389-0.25205-0.58402
  -2   6   7  494.18   12.33   5-0.35530 0.24422 0.90853-0.67641-0.25820 0.71754
  -2   8   8   -4.97    8.21   5-0.35346 0.25004 0.91007-0.60078-0.25460 0.78213
  -2  14  10    3.23   10.12   5-0.35230 0.26400 0.91103-0.36937-0.25235 0.91426
  -1   5   6  229.96   10.31   5-0.35276 0.31535 0.91066-0.71687-0.25323 0.65253
  -1   9   8   54.74    8.55   5-0.35327 0.33049 0.91023-0.56200-0.25423 0.78954
  -1  12   9   66.12    9.24   5-0.35467 0.33857 0.90907-0.44511-0.25696 0.86058
  -1  16  10   -5.45   10.03   5-0.35269 0.34499 0.91071-0.29174-0.25310 0.92381
   0   1  -9   63.17    7.91   4-0.35125 0.28599 0.91190-0.87320-0.25030-0.36214
   0   4 -12   35.26    9.54   4-0.35102 0.26388 0.91209-0.75695-0.24984-0.56638
   0   6   6   31.43    7.56   4-0.35177 0.39496 0.91147-0.67941-0.25131 0.65753
   0   8   7   65.35    8.37   5-0.35319 0.40288 0.91030-0.60109-0.25408 0.72962
   1   0  -5   45.57    8.41   5-0.35349 0.39696 0.91005-0.91031-0.25466-0.07694
   1   0  -3  649.67   18.85   4-0.34979 0.40786 0.91309-0.91340-0.24746 0.05120
   1  12   8  114.68    7.56   4-0.34805 0.48689 0.91449-0.44992-0.24407 0.79639
   1  16   9    2.93    6.84   4-0.34882 0.49480 0.91387-0.29535-0.24558 0.86519
   1  17   9   -0.87    9.53   5-0.35385 0.50049 0.90975-0.25131-0.25535 0.87685
   2   1  -5   63.84    8.72   5-0.35519 0.48002 0.90863-0.86975-0.25798-0.06599
   2   1  -4  578.63   18.27   4-0.34960 0.48110 0.91324-0.87498-0.24709-0.00952
   2   1  -3  181.20   15.62   5-0.35748 0.49629 0.90668-0.86836-0.26246 0.07428
   2   6 -12   22.77    9.05   4-0.35138 0.42537 0.91179-0.67878-0.25055-0.55039
   2  12   7   73.52    8.77   5-0.35538 0.56659 0.90846-0.44469-0.25835 0.75016
   2  15   8   -1.23    7.01   4-0.34999 0.56895 0.91293-0.33345-0.24784 0.80791
   3   4  -9   33.79    7.98   5-0.35546 0.53203 0.90840-0.75283-0.25851-0.32976
   3   5 -10    9.51    8.84   4-0.35137 0.52106 0.91180-0.71823-0.25054-0.40390
   3   6 -11   -2.79    9.07   5-0.35356 0.51290 0.90999-0.67969-0.25479-0.46755
   3  15   7   -2.41    8.81   5-0.35288 0.64460 0.91055-0.33133-0.25348 0.75352
   4   5  -8  219.33   11.20   4-0.35246 0.61616 0.91091-0.71714-0.25264-0.25971
   4   6   1   34.74    6.31   4-0.34863 0.67758 0.91402-0.68232-0.24520 0.34636
   4   7   2  205.30    8.61   4-0.34824 0.68517 0.91434-0.64371-0.24445 0.41278
   4  10   4   27.92    8.08   4-0.35108 0.70184 0.91203-0.52395-0.24997 0.55488
   4  12   5    9.31    6.30   4-0.34863 0.70659 0.91402-0.44994-0.24520 0.61835
   4  15   6   23.93    6.69   4-0.34921 0.71433 0.91356-0.33383-0.24633 0.68738
   5   6  -6   33.35   12.03   5-0.35657 0.71510 0.90746-0.67494-0.26067-0.10760
   5   6  -3  239.10   17.38   6-0.36173 0.74194 0.90298-0.67056-0.27080 0.10707
   5   7  -8  125.96   12.28   4-0.35296 0.69683 0.91049-0.63932-0.25362-0.25076
   5  10 -11   42.15   12.67   5-0.35883 0.68139 0.90552-0.51806-0.26510-0.44271
   5  17   5   10.64    9.92   5-0.35365 0.79183 0.90991-0.25163-0.25498 0.63719
   6   9  -2    7.95    8.48   5-0.35729 0.82643 0.90685-0.55675-0.26208 0.17583
   6  16   3   10.43    9.21   5-0.35478 0.85879 0.90897-0.28883-0.25719 0.51187
   7  12  -3   47.88   11.07   5-0.35589 0.89666 0.90803-0.44316-0.25936 0.11357
   7  15   0    7.82    8.25   5-0.35577 0.91894 0.90814-0.32687-0.25910 0.31760
   7  17   1   23.77   10.54   5-0.35411 0.92470 0.90954-0.25092-0.25586 0.38287
 -10   1  -5    5.56    7.16   5-0.35662-0.48412 0.90699-0.86709-0.26167-0.16407
 -10   1   0    1.20    9.55   6-0.36061-0.44523 0.90352-0.86436-0.26953 0.18547
 -10   2   2   48.97   13.91   6-0.36366-0.42697 0.90080-0.82310-0.27555 0.32775
  -9   0   0   -0.12    9.80   6-0.36231-0.36255 0.90201-0.90140-0.27289 0.19723
  -9   1   2  242.73   16.17   6-0.36743-0.34314 0.89735-0.85801-0.28304 0.34435
  -9   4   5   21.21   18.53  10-0.38856-0.30028 0.87617-0.71993-0.32567 0.59122
  -9   7   7    2.73   12.48   6-0.36338-0.31164 0.90105-0.62976-0.27500 0.67537
  -9   9   8   73.66   12.95   6-0.36034-0.30642 0.90376-0.55384-0.26900 0.73821
  -8  -1  -5   98.27    9.31   6-0.36056-0.31869 0.90357-0.94178-0.26942-0.13723
  -8  -1  -1   54.40    8.64   6-0.36018-0.29106 0.90390-0.94216-0.26868 0.13441
  -8   0  -7   -7.25    6.62   5-0.35567-0.33920 0.90780-0.90736-0.25980-0.28082
  -8   1   3    2.38   13.79   8-0.37888-0.24460 0.88626-0.84707-0.30601 0.44402
  -8   8   8   25.64   10.67   5-0.35934-0.22783 0.90463-0.59424-0.26703 0.74364
  -7  10   9   87.12   11.90   6-0.36375-0.13466 0.90071-0.51212-0.27574 0.82990
  -6  -2  -5    2.54    7.83   5-0.35966-0.15884 0.90435-0.98120-0.26766-0.12392
  -6   0  -9    9.12    8.64   6-0.35940-0.18933 0.90458-0.90461-0.26714-0.39862
  -6   1 -10    4.08    7.65   5-0.35548-0.20062 0.90797-0.86952-0.25942-0.46891
  -6   2 -11    3.99    7.94   5-0.35624-0.20711 0.90731-0.83014-0.26092-0.53564
  -6   7   8   12.31    8.72   6-0.35949-0.06679 0.90451-0.63233-0.26731 0.76103
  -5  -2  -6  198.79    9.59   6-0.36022-0.08524 0.90387-0.98106-0.26875-0.18085
  -5  -1  -8  299.72   10.82   5-0.35813-0.10072 0.90569-0.94406-0.26464-0.32194
  -5   5   7   37.90    8.95   5-0.35963 0.00674 0.90438-0.71050-0.26759 0.70102
  -5   7   8  103.35   10.20   6-0.36110 0.01641 0.90308-0.63148-0.27050 0.77314
  -4  -2  -6   -2.85    5.54   5-0.35700-0.00943 0.90666-0.98408-0.26242-0.17674
  -4   7   8   12.41    6.24   5-0.35681 0.09236 0.90682-0.63486-0.26205 0.77303
  -4  13  10   -6.86    9.59   6-0.36052 0.11073 0.90360-0.40023-0.26934 0.91660
  -3  -2  -6  180.13    9.59   6-0.35986 0.07541 0.90418-0.98177-0.26805-0.16526
  -3  -2  -1 1068.65   21.14   6-0.36244 0.11383 0.90189-0.97911-0.27315 0.18058
  -3  -1  -8   35.70    6.10   5-0.35548 0.05804 0.90797-0.94631-0.25942-0.30968
  -3  10   9   74.17    9.06   5-0.35828 0.17973 0.90556-0.51783-0.26492 0.85102
  -2  -2  -5  285.64   10.30   6-0.36050 0.16327 0.90362-0.98101-0.26931-0.08748
  -2  -2  -4   99.10    7.14   5-0.35567 0.16660 0.90780-0.98499-0.25980-0.02923
  -2  -2  -3  545.63   13.14   5-0.35605 0.17396 0.90748-0.98465-0.26055 0.03964
  -2  -1  -8  195.68    9.20   6-0.36192 0.14280 0.90235-0.94126-0.27212-0.28910
  -2   3   5  382.74   12.58   6-0.35999 0.23514 0.90407-0.78784-0.26830 0.59143
  -2   4 -13   25.81    9.62   5-0.35776 0.10428 0.90600-0.74946-0.26392-0.63890
  -2  11   9   15.62    8.16   6-0.35953 0.26203 0.90447-0.47875-0.26739 0.86114
  -2  15  10   -3.49   10.60   6-0.35966 0.27067 0.90435-0.32384-0.26766 0.93016
  -1  -1  -7   71.33    8.27   6-0.35989 0.22854 0.90416-0.94281-0.26810-0.21744
  -1   0  -9  121.79    8.35   6-0.36188 0.21609 0.90240-0.90209-0.27203-0.34869
  -1   1 -10   85.49    7.10   5-0.35624 0.20490 0.90731-0.86815-0.26092-0.42787
  -1   2 -11   -2.47    6.74   5-0.35529 0.19393 0.90813-0.83216-0.25905-0.49608
  -1   3 -12   -0.87    8.31   5-0.35853 0.19332 0.90535-0.78817-0.26542-0.56059
  -1   7   7  629.72   11.74   5-0.35738 0.32596 0.90633-0.63543-0.26317 0.73082
  -1  17  10   21.56    9.83   5-0.35849 0.34881 0.90538-0.24644-0.26535 0.93591
   0  -1  -4  774.52   16.80   6-0.35987 0.33084 0.90417-0.94309-0.26806-0.00421
   0   0  -8   11.45    7.72   6-0.36193 0.30445 0.90235-0.90315-0.27214-0.26930
   0   5 -13   -4.52   10.00   6-0.35928 0.26367 0.90468-0.71277-0.26691-0.61860
   0  11   8   43.25    9.44   6-0.36042 0.41768 0.90369-0.47766-0.26916 0.81278
   0  14   9  202.21    9.02   5-0.35490 0.41798 0.90845-0.36666-0.25830 0.87064
   1   1  -8  237.57    8.74   5-0.35548 0.37942 0.90797-0.86886-0.25942-0.27680
   1   6 -13   17.58    9.21   5-0.35719 0.34759 0.90650-0.67147-0.26280-0.61439
   1   6   5  593.10   12.95   6-0.35953 0.47568 0.90447-0.67205-0.26740 0.61493
   1  10   7  344.41   10.70   5-0.35915 0.48909 0.90481-0.51690-0.26664 0.75038
   1  13   8    4.35    8.30   6-0.36004 0.49626 0.90402-0.40078-0.26841 0.81817
   1  18   9    2.45   11.51   6-0.36004 0.50312 0.90402-0.20549-0.26841 0.88758
   2   2  -8   55.43    6.81   5-0.35643 0.46101 0.90715-0.82933-0.26130-0.26616
   2   6   4  479.69   10.56   5-0.35738 0.54675 0.90633-0.67421-0.26317 0.55183
   2   7 -13    9.82   10.78   6-0.36074 0.42929 0.90340-0.63074-0.26978-0.59797
   2  16   8   13.48    7.20   5-0.35681 0.57364 0.90682-0.28763-0.26205 0.82297
   3   3  -1   -1.43    8.67   6-0.35966 0.59187 0.90435-0.78959-0.26766 0.22543
   3   7 -12    0.19   10.11   6-0.36071 0.51363 0.90344-0.63437-0.26972-0.52092
   3   8   4    0.99    7.98   6-0.35957 0.62786 0.90443-0.59636-0.26747 0.56389
   3  10   5   58.52    8.48   6-0.36109 0.63930 0.90310-0.51550-0.27047 0.63493
   3  12   6   58.52    7.18   5-0.35509 0.63861 0.90829-0.44367-0.25867 0.69259
   3  16   7   72.79   10.63   6-0.35990 0.65161 0.90415-0.28419-0.26812 0.76785
   4   4  -6  209.91   12.29   5-0.35959 0.63852 0.90442-0.74955-0.26751-0.10835
   4   9 -12   13.19   11.45   5-0.35999 0.59648 0.90406-0.55484-0.26831-0.51458
   4  13   5   -1.98    9.92   6-0.36014 0.71713 0.90394-0.40228-0.26859 0.64148
   4  16   6   35.19    7.22   5-0.35643 0.71987 0.90715-0.28583-0.26130 0.70463
   5  10   2   -0.71    7.54   6-0.36004 0.77388 0.90402-0.51752-0.26841 0.44499
   5  12   3   42.68    8.39   6-0.36193 0.78626 0.90235-0.43780-0.27214 0.51657
   5  14   4    9.68    6.49   5-0.35700 0.78780 0.90666-0.36408-0.26242 0.57697
   5  18   5   50.76   11.42   6-0.35958 0.79696 0.90442-0.20663-0.26750 0.64800
   6  12   1    6.53    8.23   6-0.35926 0.84761 0.90470-0.44043-0.26687 0.38397
   6  14   2    3.38    8.48   5-0.35985 0.85715 0.90419-0.36153-0.26803 0.45516
   6  17   3   29.85    9.76   6-0.36156 0.86589 0.90268-0.24398-0.27140 0.52518
   7  12  -4   86.20   12.29   7-0.36715 0.90172 0.89761-0.43215-0.28249 0.06795
   7  13  -2   33.61   10.03   6-0.36410 0.91268 0.90040-0.39621-0.27643 0.19765
   7  18   1   19.03   10.72   6-0.36086 0.93126 0.90330-0.20603-0.27003 0.39664
 -11   2   0   97.74   11.64   6-0.36746-0.51771 0.89699-0.81946-0.28356 0.19134
 -10   1  -6    1.57    9.69   6-0.36501-0.48306 0.89925-0.85978-0.27870-0.21437
  -9   0  -6    0.84    7.15   6-0.36389-0.40423 0.90027-0.89995-0.27646-0.20383
  -8  -1  -6   15.19    9.11   7-0.36806-0.31894 0.89643-0.93436-0.28476-0.19050
  -8   0  -8    4.65    9.81   7-0.36800-0.33293 0.89649-0.89564-0.28465-0.32725
  -8   1  -9  -10.70    7.67   6-0.36276-0.34690 0.90129-0.86244-0.27423-0.40197
  -8  11   9    7.27   12.28   6-0.36742-0.21363 0.89702-0.47083-0.28350 0.82945
  -7  -2  -4  223.38   10.54   7-0.36754-0.22443 0.89692-0.97419-0.28373-0.04683
  -7  -2  -3   54.35    8.95   6-0.36695-0.21804 0.89746-0.97505-0.28256 0.01965
  -7  -1  -7    2.32    6.75   6-0.36332-0.25152 0.90078-0.93956-0.27534-0.25640
  -7   0  -9   10.95    9.75   6-0.36783-0.25926 0.89664-0.89512-0.28431-0.38693
  -7   1 -10   62.10   10.45   6-0.36572-0.26876 0.89860-0.86031-0.28011-0.45805
  -7   4   6   74.72   11.33   7-0.36871-0.15219 0.89582-0.74052-0.28607 0.63582
  -6  -2  -6   68.67    8.55   7-0.36726-0.15755 0.89717-0.97447-0.28318-0.17459
  -6  -2  -1  561.15   14.10   6-0.36529-0.12521 0.89900-0.97660-0.27925 0.16178
  -6  -1  -8  145.40   10.00   6-0.36531-0.17553 0.89897-0.93799-0.27930-0.31475
  -6  10   9    4.75    8.52   6-0.36834-0.05248 0.89617-0.50819-0.28532 0.84996
  -6  13  10   22.65    9.59   6-0.36514-0.04664 0.89913-0.39537-0.27895 0.90784
  -5   0 -10    4.38    9.86   6-0.36725-0.10605 0.89718-0.89576-0.28316-0.43956
  -5   1 -11   12.74    9.95   7-0.36699-0.11431 0.89743-0.85790-0.28263-0.50931
  -5  13  10    8.83    9.74   6-0.36587 0.03454 0.89846-0.39520-0.28040 0.91691
  -4  -2  -7   89.17    8.98   7-0.36778-0.00406 0.89669-0.97394-0.28420-0.22501
  -4   0 -10   29.95    6.92   6-0.36445-0.03016 0.89976-0.89915-0.27758-0.43650
  -4   1 -11   20.97    7.48   6-0.36332-0.03807 0.90078-0.86170-0.27534-0.50638
  -4   2 -12   19.69    9.85   6-0.36609-0.04181 0.89826-0.82025-0.28085-0.57094
  -4  10   9   20.68    9.35   7-0.36691 0.10922 0.89750-0.51113-0.28247 0.85977
  -3   0 -10    1.45    8.14   6-0.36520 0.05272 0.89908-0.89830-0.27907-0.42745
  -3   1 -11    1.77    6.93   6-0.36351 0.04102 0.90061-0.86296-0.27572-0.49575
  -3   2 -12    7.95    8.78   6-0.36557 0.03913 0.89873-0.82024-0.27981-0.56269
  -3   4   6   29.00    8.12   6-0.36429 0.16636 0.89990-0.74529-0.27727 0.66020
  -3   8   8  111.83    9.70   7-0.36818 0.18356 0.89632-0.58670-0.28500 0.80413
  -3  14  10    3.81    8.30   6-0.36238 0.19315 0.90163-0.35994-0.27348 0.92828
  -2  -2  -6  124.73    9.11   7-0.36834 0.16426 0.89617-0.97357-0.28533-0.13974
  -2  -2  -2  222.92   12.33   6-0.36654 0.19118 0.89784-0.97547-0.28174 0.12937
  -2   0   2 7530.72  103.93   7-0.37303 0.22665 0.89170-0.89193-0.29472 0.41363
  -2   1 -11   26.84    9.62   7-0.36768 0.12745 0.89678-0.85720-0.28401-0.48211
  -2   2 -12    7.77    9.05   7-0.36873 0.12272 0.89580-0.81701-0.28611-0.54675
  -2  16  10   -0.96    9.48   7-0.36651 0.27818 0.89787-0.27957-0.28167 0.94323
  -1   4 -13   -0.98    7.79   6-0.36426 0.18827 0.89993-0.74632-0.27721-0.61454
  -1  10   8  190.27    9.49   7-0.36830 0.34491 0.89621-0.50886-0.28524 0.82091
  -1  13   9   18.35    7.39   6-0.36464 0.34806 0.89959-0.39703-0.27795 0.88131
   0  -1  -5    0.41    6.03   6-0.36313 0.32497 0.90095-0.94053-0.27497-0.06357
   0  -1  -3   22.40    7.38   6-0.36426 0.34224 0.89993-0.93890-0.27721 0.07290
   0   2 -11    4.85    8.59   7-0.36829 0.29012 0.89621-0.81754-0.28524-0.46367
   0   5   5   50.46    8.00   7-0.36837 0.40414 0.89614-0.70353-0.28539 0.62421
   0  15   9    0.12    7.00   6-0.36257 0.42720 0.90146-0.32150-0.27385 0.88535
   0  16   9    0.29    9.35   7-0.36809 0.43372 0.89640-0.27640-0.28483 0.89846
   1   0  -6   -0.80    5.42   6-0.36351 0.39867 0.90061-0.90191-0.27572-0.12275
   1   2 -10    9.07    8.24   7-0.36710 0.37661 0.89733-0.81913-0.28285-0.39019
   1   3 -11   48.12    8.38   6-0.36545 0.36706 0.89884-0.78230-0.27958-0.46143
   1   4 -12   72.59   10.10   7-0.36792 0.36251 0.89656-0.74095-0.28450-0.52366
   1   8   6   17.24    5.82   6-0.36313 0.48842 0.90095-0.59070-0.27497 0.69031
   1  14   8  167.46    9.76   7-0.36750 0.50496 0.89695-0.35410-0.28365 0.83590
   2   1  -6   92.60    9.12   6-0.36591 0.48319 0.89842-0.86010-0.28048-0.11138
   2   3 -10    6.23    8.00   7-0.36930 0.45968 0.89526-0.77785-0.28725-0.37746
   2   4 -11    6.16    8.80   7-0.36800 0.45111 0.89649-0.74038-0.28465-0.44780
   2   5   3  127.75    8.66   7-0.36854 0.55075 0.89598-0.70299-0.28572 0.50565
   2   8   5  100.69    8.64   6-0.36613 0.56296 0.89822-0.58842-0.28092 0.63652
   2  10   6    6.15    6.00   6-0.36313 0.56797 0.90095-0.51357-0.27497 0.69941
   2  13   7   17.43    8.05   6-0.36574 0.57620 0.89857-0.39410-0.28016 0.77262
   2  17   8   12.96    8.00   6-0.36219 0.57968 0.90180-0.24087-0.27311 0.83491
   2  18   8    6.77   10.95   7-0.36714 0.58460 0.89728-0.19920-0.28294 0.84340
   3   3  -8  444.25   13.31   7-0.36791 0.55147 0.89657-0.78025-0.28447-0.23515
   3  13   6   10.64    8.89   6-0.36641 0.65021 0.89796-0.39392-0.28149 0.71434
   3  17   7   18.37    9.88   6-0.36501 0.65625 0.89925-0.24096-0.27870 0.77986
   4   9   3    6.40    6.00   6-0.36389 0.70621 0.90027-0.55158-0.27646 0.51568
   4  11   4  260.91   10.18   7-0.36672 0.71719 0.89768-0.47063-0.28210 0.58644
   4  17   6   47.11    7.60   6-0.36219 0.72702 0.90180-0.24238-0.27311 0.71501
   4  18   6    3.13    9.84   7-0.36725 0.73247 0.89718-0.20121-0.28316 0.72348
   5   8   0   24.39    8.39   7-0.36930 0.77159 0.89526-0.58533-0.28725 0.32878
   5   9   1  475.82   13.08   7-0.36670 0.77616 0.89770-0.54861-0.28206 0.39060
   5  15   4   -0.74    9.33   7-0.36669 0.79670 0.89770-0.31845-0.28205 0.59431
   5  19   5   14.22    7.99   6-0.36276 0.80066 0.90129-0.16434-0.27423 0.65671
   6  11   0  517.11   13.25   6-0.36552 0.84802 0.89878-0.47204-0.27972 0.32854
   6  18   3   33.64   10.82   7-0.36744 0.87121 0.89701-0.19895-0.28353 0.53745
   7  12  -5    6.24   12.17   8-0.37417 0.90256 0.89059-0.42322-0.29701 0.01594
   7  16   0   11.33    9.48   7-0.36679 0.92917 0.89761-0.27693-0.28224 0.34073
   7  19   1    1.97   11.05   6-0.36595 0.93657 0.89839-0.16114-0.28056 0.40744
 -11   3   2   12.61   13.78   7-0.37575-0.49644 0.88879-0.77259-0.30089 0.34205
 -10   0  -4   32.64   10.12   8-0.37512-0.45749 0.88941-0.88906-0.29963-0.05648
 -10   0  -3   -2.06    9.93   8-0.37430-0.45235 0.89023-0.88969-0.29796 0.01339
 -10   0  -2  244.10   11.69   8-0.37680-0.44186 0.88775-0.88768-0.30301 0.08255
  -9  -1  -4   28.92    8.90   8-0.37685-0.37707 0.88770-0.92608-0.30311-0.04523
  -9  -1  -3   11.57    9.01   8-0.37626-0.36962 0.88829-0.92701-0.30192 0.02395
  -9   0  -7    2.06   10.96   8-0.37430-0.40119 0.89023-0.89042-0.29796-0.25478
  -8  -1   0  124.93   10.79   8-0.37644-0.26744 0.88811-0.92676-0.30229 0.23474
  -7  -2  -5   14.78    5.98   7-0.37154-0.22748 0.89291-0.97007-0.29241-0.10709
  -7  -2  -2   -2.45    5.77   7-0.37061-0.20780 0.89379-0.97070-0.29056 0.09849
  -7  -1  -8   11.18   10.14   8-0.37503-0.24488 0.88950-0.92840-0.29944-0.30283
  -7  -1   1   52.92   10.24   8-0.37810-0.17854 0.88644-0.92537-0.30564 0.31432
  -7   8   8  128.58   11.53   8-0.37612-0.13017 0.88843-0.57790-0.30163 0.78797
  -6   0 -10   32.52    9.95   7-0.37400-0.17942 0.89052-0.89060-0.29736-0.43380
  -6   1 -11   10.09   10.33   7-0.37283-0.18771 0.89166-0.85114-0.29500-0.50662
  -5  -2  -7   54.20    6.42   7-0.37024-0.08136 0.89415-0.97186-0.28982-0.22778
  -5  -1  -9  221.63   10.57   7-0.37239-0.09406 0.89209-0.93096-0.29412-0.36016
  -5  10   9   44.30    7.43   7-0.37061 0.03182 0.89379-0.50536-0.29056 0.86120
  -5  14  10   11.33   10.91   8-0.37415 0.04213 0.89037-0.34713-0.29766 0.93634
  -4  -1  -9   25.79    6.41   7-0.36950-0.01684 0.89485-0.93323-0.28833-0.35821
  -4  14  10   16.18    8.15   7-0.36987 0.11803 0.89450-0.35300-0.28907 0.93558
  -3  -2  -7   73.82    6.83   7-0.36987 0.07876 0.89450-0.97176-0.28907-0.21260
  -3  -1  -9    2.44    6.40   7-0.37080 0.06294 0.89362-0.93346-0.29093-0.34421
  -3   6   7  441.26   11.93   7-0.37265 0.18071 0.89183-0.65915-0.29466 0.74521
  -3  11   9   46.06    6.79   7-0.37098 0.19332 0.89344-0.46737-0.29130 0.87838
  -3  15  10   18.31    8.56   7-0.36987 0.19818 0.89450-0.31190-0.28907 0.94499
  -3  16  10   51.11   10.08   8-0.37639 0.20593 0.88816-0.26842-0.30218 0.95752
  -2   0 -10    6.61    6.95   7-0.36969 0.13834 0.89467-0.89407-0.28870-0.40889
  -2   2   4  125.24   10.04   8-0.37416 0.24183 0.89036-0.81295-0.29768 0.55256
  -2   3 -13   53.63   10.76   7-0.37376 0.12162 0.89075-0.77319-0.29688-0.60597
  -2   9   8   51.17    6.30   7-0.37098 0.26702 0.89344-0.54479-0.29130 0.81875
  -2  12   9   82.74    7.62   7-0.36987 0.27231 0.89450-0.43007-0.28907 0.88469
  -1  -1  -8   50.54    8.38   7-0.37360 0.23620 0.89091-0.92956-0.29655-0.25660
  -1   1 -11   87.24    9.24   8-0.37588 0.21771 0.88867-0.84949-0.30115-0.45493
  -1   4   5  258.80    9.57   7-0.36950 0.32489 0.89485-0.74036-0.28833 0.61962
  -1  14   9   -4.03    8.84   8-0.37365 0.35797 0.89085-0.34976-0.29667 0.89856
   0  -1  -6  278.66    9.22   7-0.37098 0.32802 0.89344-0.93229-0.29130-0.11738
   0   1 -10  127.10    7.25   7-0.37080 0.29971 0.89362-0.85482-0.29093-0.38976
   0   3 -12   39.26    7.68   7-0.37024 0.28544 0.89415-0.77737-0.28982-0.52744
   0   4 -13   28.61   10.44   8-0.37523 0.28329 0.88931-0.73239-0.29984-0.58595
   0   7   6    1.83    7.56   7-0.37393 0.41525 0.89059-0.62027-0.29722 0.70553
   0   9   7    7.24    5.55   7-0.37006 0.42155 0.89432-0.54451-0.28945 0.76547
   0  12   8    9.97    6.57   7-0.37154 0.42847 0.89291-0.42737-0.29241 0.83669
   0  17   9    0.69   10.60   8-0.37421 0.43932 0.89032-0.23219-0.29778 0.90902
   1   0  -7  112.50    9.73   8-0.37529 0.40593 0.88925-0.88904-0.29995-0.16821
   1   1  -9  383.77   11.53   7-0.37416 0.39075 0.89036-0.85162-0.29769-0.30652
   1   5 -13   48.33   10.16   7-0.37435 0.36284 0.89018-0.69661-0.29806-0.57748
   1   5   4   49.70    8.51   8-0.37445 0.48347 0.89008-0.69709-0.29826 0.57747
   1  11   7  213.17    8.09   7-0.37154 0.50158 0.89291-0.46643-0.29241 0.77723
   1  15   8   23.17    9.37   8-0.37460 0.51191 0.88993-0.30859-0.29857 0.85089
   2   2  -9   -0.40    7.60   8-0.37649 0.47376 0.88805-0.81014-0.30239-0.29385
   2   3   1   -1.20    9.60   8-0.37402 0.54021 0.89050-0.77513-0.29741 0.38283
   2   4   2   34.35    8.69   8-0.37540 0.55058 0.88914-0.73479-0.30018 0.45200
   2   5 -12   37.57    9.39   7-0.37229 0.44888 0.89219-0.69778-0.29391-0.50816
   2  14   7   91.36    9.75   8-0.37413 0.58442 0.89039-0.34781-0.29762 0.79030
   2  19   8    6.36    7.71   7-0.36987 0.58774 0.89450-0.15730-0.28907 0.85066
   3   2  -5  827.26   21.34   8-0.37866 0.58434 0.88587-0.80855-0.30678-0.00900
   3   7   3  314.36   10.52   7-0.37303 0.63601 0.89147-0.62014-0.29540 0.52357
   3   8 -13    5.24    9.42   7-0.37306 0.52321 0.89143-0.58013-0.29548-0.56613
   3  11   5  588.44   12.14   8-0.37538 0.65244 0.88916-0.46299-0.30015 0.66507
   3  14   6   -1.08    9.07   8-0.37457 0.65925 0.88996-0.34877-0.29852 0.73149
   3  18   7  225.56   10.18   7-0.36932 0.66034 0.89503-0.19762-0.28796 0.78953
   3  19   7    3.42   10.09   8-0.37430 0.66384 0.89023-0.15530-0.29796 0.79690
   4   4  -7  174.06   11.39   8-0.37864 0.65078 0.88589-0.73087-0.30674-0.13691
   4   5  -1  972.39   22.81   8-0.37931 0.69372 0.88522-0.69172-0.30809 0.27280
   4   6 -10   49.00    9.06   7-0.37266 0.62315 0.89182-0.66004-0.29466-0.35220
   4   7 -11   52.42   10.07   7-0.37417 0.61815 0.89035-0.61874-0.29771-0.41759
   4   8   2   10.70    8.12   8-0.37559 0.71114 0.88895-0.58106-0.30057 0.46829
   4  14   5   26.71    7.16   7-0.36950 0.72711 0.89485-0.35334-0.28833 0.66148
   4  19   6    1.19    7.34   7-0.37061 0.73622 0.89379-0.15880-0.29056 0.73113
   5  11   2   50.46    8.48   8-0.37567 0.79228 0.88887-0.46257-0.30073 0.47877
   5  13   3   19.73    8.11   8-0.37439 0.79794 0.89013-0.38549-0.29816 0.54435
   5  16   4   28.80    9.33   8-0.37390 0.80466 0.89061-0.27012-0.29716 0.60996
   6   9  -3  185.42   12.58   9-0.38090 0.84252 0.88359-0.53437-0.31133 0.15706
   6  10  -9   -2.13   12.53   7-0.37430 0.79188 0.89023-0.50269-0.29796-0.26230
   6  11 -10   24.52   14.35   8-0.38046 0.79150 0.88404-0.45816-0.31043-0.31975
   6  13   1   26.88    9.54   7-0.37295 0.86294 0.89154-0.38727-0.29525 0.41320
   6  15   2   21.59    7.24   7-0.37024 0.86721 0.89415-0.31259-0.28982 0.47620
   6  19   3   -2.36    8.03   7-0.37098 0.87605 0.89344-0.15878-0.29130 0.54432
   6  20   3   21.05   10.66   8-0.37456 0.87823 0.88997-0.11481-0.29849 0.55339
   7  13  -3   12.91   10.98   8-0.37934 0.92254 0.88519-0.38037-0.30815 0.16228
   7  15  -1   46.31    9.29   8-0.37504 0.93155 0.88950-0.30779-0.29945 0.29014
   7  17   0    6.16   10.48   7-0.37356 0.93788 0.89094-0.23080-0.29648 0.35574
 -11   1  -3   13.38    9.82   8-0.37916-0.53004 0.88555-0.84520-0.30770 0.00977
 -11   1  -2   -5.78   11.25   9-0.38177-0.51813 0.88287-0.84306-0.31299 0.08817
 -10   0  -5   -0.14    9.13   8-0.37978-0.46151 0.88492-0.88425-0.30895-0.11575
 -10   0  -1   -1.63   10.32   9-0.38542-0.42653 0.87904-0.87784-0.32045 0.17173
 -10   1   1   11.10   12.30   9-0.38470-0.41448 0.87981-0.84068-0.31897 0.30328
  -9  -1  -5    6.90    9.83   8-0.38096-0.38023 0.88371-0.92232-0.31135-0.10509
  -9  -1  -2   40.09    9.91   8-0.38019-0.35853 0.88449-0.92346-0.30979 0.09774
  -9  10   8   12.18   13.10   9-0.38608-0.28275 0.87834-0.49035-0.32180 0.79053
  -8  -1  -7   10.14    6.92   8-0.37759-0.31553 0.88713-0.92563-0.30453-0.23951
  -8   0  -9    1.99   10.40   9-0.38140-0.32919 0.88325-0.88375-0.31226-0.36421
  -8   9   8   -0.46   11.20  10-0.38735-0.19947 0.87698-0.52792-0.32439 0.80042
  -7  -2  -6   89.63    7.56   8-0.37832-0.22727 0.88639-0.96371-0.30600-0.16165
  -7  -2  -1  156.37   10.05   8-0.38176-0.18880 0.88287-0.95999-0.31299 0.18607
  -7   0 -10    4.38   10.37   8-0.38158-0.25076 0.88306-0.88116-0.31262-0.42406
  -7   6   7    4.53    9.05   9-0.38231-0.13030 0.88231-0.65041-0.31409 0.73093
  -7  11   9    4.64   10.57   8-0.38029-0.12003 0.88440-0.45748-0.30999 0.86395
  -6  -2  -7    8.97    7.03   8-0.37686-0.15612 0.88786-0.96519-0.30305-0.22410
  -6  -1  -9   27.38    7.06   8-0.37850-0.16835 0.88621-0.92451-0.30637-0.35692
  -6   4   6  112.21   10.98   9-0.38639-0.05410 0.87800-0.72234-0.32244 0.68037
  -6   8   8   13.08    8.48   9-0.38379-0.04132 0.88076-0.57075-0.31711 0.81159
  -5  -3  -4  450.70   12.66   9-0.38178-0.04885 0.88286-0.99877-0.31302-0.00122
  -5  -2  -8   38.69    9.86   8-0.38149-0.07766 0.88316-0.96036-0.31243-0.27367
  -5  -2   0  243.73   11.94   8-0.37983-0.02294 0.88487-0.96250-0.30905 0.26694
  -5   8   8   18.24    8.07   9-0.38417 0.03854 0.88037-0.57089-0.31789 0.82000
  -4  -3  -5  157.86    9.45   9-0.38270 0.02531 0.88190-0.99774-0.31489-0.05891
  -4  -3  -4   13.23    8.07   8-0.38129 0.03065 0.88336-0.99954-0.31203 0.00671
  -4  -2  -8    0.33    7.82   9-0.38059-0.00191 0.88408-0.96343-0.31060-0.26613
  -4  -2   0  129.01   10.65   9-0.38248 0.06078 0.88213-0.95941-0.31445 0.28088
  -4   0 -11    3.37   10.37   9-0.38168-0.02151 0.88297-0.88388-0.31281-0.46639
  -4   1 -12   -8.17   10.91   9-0.38195-0.02846 0.88269-0.84476-0.31336-0.53393
  -4   4   6  205.15   10.58   8-0.38026 0.10105 0.88442-0.72950-0.30993 0.68380
  -4   8   8    3.69    6.01   8-0.37850 0.11291 0.88621-0.57585-0.30637 0.81745
  -4  11   9    1.23    9.24   9-0.38095 0.12410 0.88371-0.45732-0.31134 0.88904
  -4  15  10   24.62    8.48   8-0.37778 0.12699 0.88694-0.30558-0.30489 0.95195
  -3  -2  -8   42.79    8.82   8-0.38176 0.08385 0.88288-0.95992-0.31298-0.25683
  -3   0 -11   22.80    8.58   8-0.38199 0.06412 0.88264-0.88106-0.31344-0.45895
  -3   1 -12    6.63    9.50   9-0.38303 0.05614 0.88156-0.84238-0.31556-0.52673
  -3  12   9   13.14    9.16   9-0.38278 0.20510 0.88182-0.41613-0.31506 0.90273
  -2  -2  -7  131.11    7.11   8-0.37796 0.16713 0.88676-0.96404-0.30526-0.18791
  -2  -1  -9    1.87    5.68   8-0.37686 0.14896 0.88786-0.92798-0.30305-0.32383
  -2   1   3  164.79   12.78   9-0.38409 0.24475 0.88045-0.84189-0.31773 0.50458
  -2   5   6   23.47    6.36   8-0.37796 0.26035 0.88676-0.69292-0.30526 0.69641
  -2   7   7  337.27    9.58   8-0.37869 0.26731 0.88603-0.61476-0.30674 0.76636
  -2  13   9  104.91    9.62   8-0.38069 0.28265 0.88398-0.37983-0.31081 0.90580
  -1  -2  -5  824.29   14.68   8-0.37999 0.26390 0.88470-0.96231-0.30937-0.03927
  -1  -2  -4   30.19    6.10   8-0.37923 0.27066 0.88547-0.96282-0.30784 0.02709
  -1   0 -10   -0.01    8.10   9-0.38158 0.22957 0.88306-0.88435-0.31262-0.38004
  -1   2 -12    4.22    6.48   8-0.37686 0.21108 0.88786-0.80946-0.30305-0.52258
  -1   3 -13    3.61   10.63   9-0.38122 0.20494 0.88343-0.76927-0.31189-0.58015
  -1   6   6   55.22    7.71   8-0.38024 0.34181 0.88445-0.65246-0.30989 0.70891
  -1   8   7    1.74    5.83   8-0.37759 0.34661 0.88713-0.57760-0.30453 0.77171
  -1  11   8   17.00    8.66   9-0.38151 0.35762 0.88313-0.45719-0.31248 0.84756
  -1  15   9   44.23    9.90   9-0.38104 0.36372 0.88363-0.30195-0.31151 0.91462
   0  -1  -7  316.63   10.68   8-0.38138 0.33167 0.88328-0.92198-0.31220-0.16442
   0   0  -9    7.69    5.60   8-0.37850 0.31549 0.88621-0.88549-0.30637-0.30625
   0  13   8  118.23   10.12   9-0.38164 0.43824 0.88300-0.37917-0.31274 0.85661
   0  18   9   43.20    8.54   8-0.37832 0.44201 0.88639-0.18797-0.30600 0.91862
   1   0  -2    0.69   11.85   8-0.37923 0.44460 0.88547-0.88572-0.30784 0.18127
   1   7   5   65.52    7.94   9-0.38339 0.49948 0.88119-0.61038-0.31629 0.66419
   1   9   6   34.62    8.35   8-0.38102 0.50410 0.88364-0.53374-0.31148 0.72842
   1  12   7   41.50    8.26   9-0.38321 0.51337 0.88137-0.41656-0.31593 0.80018
   1  16   8   11.22    9.70   8-0.38085 0.51800 0.88382-0.26380-0.31113 0.86357
   2   1  -7  183.02    8.84   8-0.37832 0.48943 0.88639-0.84754-0.30600-0.15359
   2   6 -13   22.01   10.08   8-0.37887 0.44819 0.88584-0.65182-0.30711-0.56148
   2   7   4  106.48    8.39   9-0.38331 0.57282 0.88126-0.61017-0.31614 0.60484
   2  11   6  328.91    9.00   8-0.37686 0.58042 0.88786-0.46224-0.30305 0.72783
   2  15   7    1.32    9.39   9-0.38149 0.59262 0.88315-0.30308-0.31244 0.80440
   3   2  -6  216.61   12.00   9-0.38404 0.58236 0.88050-0.80320-0.31762-0.06539
   3   2  -4  157.14   14.44   9-0.38626 0.59896 0.87815-0.80100-0.32216 0.07458
   3   4 -10    9.80    8.39   8-0.37988 0.55230 0.88482-0.72876-0.30915-0.34503
   3   5 -11   23.16    8.67   8-0.37814 0.54201 0.88658-0.69229-0.30563-0.41720
   3   6 -12   26.88   10.06   8-0.38202 0.53866 0.88261-0.64912-0.31351-0.47789
   3   9   4  332.68    9.10   8-0.37905 0.64914 0.88566-0.53680-0.30747 0.60444
   3  15   6  109.76    9.69   9-0.38261 0.66643 0.88200-0.30114-0.31470 0.74824
   4   5  -9   55.06    9.08   8-0.37891 0.63669 0.88580-0.69212-0.30718-0.27192
   4   8 -12    2.32   10.44   9-0.38190 0.61903 0.88273-0.57181-0.31327-0.47078
   4  10   3   17.77    8.06   8-0.38200 0.72620 0.88263-0.49454-0.31346 0.55147
   4  12   4   10.81    5.80   8-0.37905 0.72876 0.88566-0.42072-0.30747 0.61397
   4  15   5   39.03    7.47   8-0.37778 0.73476 0.88694-0.30563-0.30489 0.67936
   5   6  -7   -0.41    9.62   9-0.38500 0.73558 0.87948-0.64974-0.31959-0.11479
   5   7  -9   48.06   10.83   9-0.38615 0.72458 0.87827-0.60726-0.32193-0.24881
   5   8 -10    8.88    9.69   8-0.38065 0.71213 0.88403-0.57365-0.31072-0.32833
   5   9 -11    8.25   10.79   9-0.38502 0.70964 0.87947-0.53007-0.31963-0.38762
   5  17   4   31.42    9.40   8-0.38008 0.81032 0.88460-0.22543-0.30957 0.62287
   6  12   0   43.66    8.83   9-0.38292 0.86613 0.88167-0.41667-0.31535 0.36592
   6  16   2   49.62    7.31   8-0.37832 0.87579 0.88639-0.26588-0.30600 0.49257
   7  14  -2    7.16    8.96   8-0.38063 0.93048 0.88404-0.34035-0.31068 0.23337
   7  18   0   37.35   11.11   9-0.38111 0.94405 0.88355-0.18534-0.31165 0.37035
 -11   1  -1   -4.38   10.04   9-0.38885-0.50365 0.87537-0.83538-0.32711 0.16657
 -11   2   1   62.79   13.40  10-0.39009-0.48848 0.87402-0.79594-0.32965 0.30492
 -10   0  -6    7.96    9.81   9-0.38636-0.46198 0.87806-0.87807-0.32200-0.17132
  -9  -1  -6   80.93    9.88   9-0.38680-0.37959 0.87759-0.91699-0.32290-0.16068
  -9  -1  -1   23.10    9.09   9-0.38927-0.34166 0.87491-0.91355-0.32797 0.18416
  -9   0   1   20.91    9.34   9-0.38926-0.32770 0.87493-0.87518-0.32794 0.32017
  -8  -2  -5  201.74   10.06   9-0.38733-0.29197 0.87702-0.95485-0.32399-0.08376
  -8  -2  -4   22.68    6.16   9-0.38457-0.28778 0.87996-0.95763-0.31834-0.02193
  -8  -2  -3   54.31    6.95   9-0.38528-0.28043 0.87920-0.95674-0.31980 0.04795
  -8  -2  -2    9.88    7.53  10-0.39074-0.26732 0.87331-0.95079-0.33099 0.12826
  -8  -1  -8   16.67   10.22   9-0.38841-0.31301 0.87585-0.91491-0.32620-0.28546
  -8   0   2   46.59   10.68  10-0.39276-0.23733 0.87106-0.87091-0.33516 0.40367
  -7  -2  -7    6.61    9.08   9-0.38721-0.22766 0.87715-0.95492-0.32375-0.21249
  -7  -1  -9    8.86    8.78   9-0.38761-0.24005 0.87672-0.91509-0.32456-0.34663
  -6  -3  -5  409.82   11.36  10-0.38958-0.12963 0.87458-0.99033-0.32860-0.06176
  -6  -3  -4   33.60    8.60   9-0.38834-0.12278 0.87593-0.99230-0.32605 0.00329
  -6  -3  -3   75.78    8.60  10-0.39057-0.11374 0.87349-0.98954-0.33064 0.07683
  -6  -2  -8   19.62    9.36   9-0.38808-0.15317 0.87621-0.95435-0.32553-0.27034
  -6  -2   0   77.54    9.49   9-0.38865-0.09441 0.87559-0.95329-0.32669 0.27608
  -6   0 -11    1.16    9.65  10-0.38948-0.17392 0.87469-0.87537-0.32839-0.46617
  -6   6   7   14.80   10.06  10-0.39248-0.04033 0.87137-0.63834-0.33457 0.76069
  -6  11   9   -1.58    9.04  10-0.38734-0.02898 0.87701-0.45094-0.32401 0.88446
  -5  -3  -6   12.89    8.01   9-0.38889-0.05418 0.87533-0.99130-0.32719-0.12425
  -5  -3  -5   23.79    6.19   9-0.38421-0.05495 0.88034-0.99667-0.31760-0.06492
  -5  -3  -3  334.52    9.77   9-0.38457-0.03960 0.87996-0.99632-0.31834 0.07211
  -5  -1 -10   16.82    8.98   9-0.38791-0.08651 0.87639-0.91545-0.32518-0.39926
  -5   0 -11   12.74    7.76   9-0.38457-0.09585 0.87996-0.88016-0.31834-0.47176
  -5   4   6    1.61    6.82   9-0.38799 0.02786 0.87630-0.72118-0.32534 0.69180
  -5   6   7   -2.43    7.67  10-0.39045 0.03761 0.87362-0.64075-0.33040 0.76699
  -5  11   9   16.79    7.31   9-0.38546 0.04681 0.87901-0.45151-0.32017 0.89135
  -4  -3  -6    7.36    7.78   9-0.38793 0.02326 0.87637-0.99225-0.32523-0.11830
  -4  -3  -3  593.92   12.28   9-0.38457 0.04105 0.87996-0.99628-0.31834 0.08042
  -4  -1 -10   93.55    8.51   9-0.38510-0.00723 0.87939-0.91822-0.31944-0.39396
  -4   6   7   30.95    6.05   9-0.38510 0.11389 0.87939-0.64698-0.31944 0.76218
  -3  -3  -5   12.67    7.88   9-0.38827 0.11132 0.87600-0.99240-0.32591-0.04015
  -3  -3  -4   69.27    8.39   9-0.38775 0.11799 0.87657-0.99292-0.32484 0.02775
  -3  -1 -10   -1.65    6.47   9-0.38654 0.07056 0.87787-0.91783-0.32236-0.38053
  -3   2 -13    4.06    7.77   9-0.38618 0.04835 0.87825-0.80222-0.32163-0.58622
  -3   3   5  227.19   11.16   9-0.38802 0.18251 0.87628-0.75993-0.32539 0.64006
  -3   9   8   12.89    5.97   9-0.38618 0.20206 0.87825-0.52909-0.32163 0.84114
  -2  -2  -8   -4.65    8.25  10-0.38903 0.16813 0.87518-0.95346-0.32748-0.23079
  -2   0 -11    3.04    9.29  10-0.38841 0.14572 0.87585-0.87803-0.32620-0.43759
  -2   1 -12   11.42    9.04   9-0.38809 0.14094 0.87619-0.83712-0.32555-0.51038
  -2   2 -13   23.95    9.38  10-0.38969 0.13641 0.87446-0.79602-0.32882-0.57169
  -2  10   8   17.96    7.51  10-0.38767 0.28430 0.87665-0.48908-0.32469 0.85017
  -2  14   9   29.45    9.47  10-0.38894 0.29285 0.87527-0.33215-0.32730 0.92256
  -1  -2  -6   39.32    6.05   9-0.38492 0.26121 0.87958-0.95700-0.31907-0.09782
  -1  -2  -3   69.02    7.86   9-0.38654 0.28470 0.87787-0.95529-0.32236 0.11020
  -1  -1  -9  145.70    9.18   9-0.38847 0.24347 0.87578-0.91470-0.32633-0.29480
  -1   3   4   19.54    8.00   9-0.38815 0.33607 0.87613-0.76004-0.32567 0.58891
  -1  16   9   69.53    9.68   9-0.38719 0.36993 0.87717-0.25697-0.32370 0.92680
   0  -1  -2  450.14   19.69   9-0.38760 0.37298 0.87672-0.91575-0.32455 0.18843
   0   1 -11   20.71    8.35  10-0.39022 0.31117 0.87388-0.83563-0.32992-0.41715
   0   2 -12   21.14    9.68  10-0.38993 0.30290 0.87420-0.79725-0.32932-0.48713
   0   4   4 1130.22   17.26   9-0.38564 0.41444 0.87882-0.72436-0.32054 0.59184
   0  10   7   13.16    5.72   9-0.38510 0.43450 0.87939-0.49383-0.31944 0.79491
   0  14   8   18.22    9.25  10-0.38974 0.44740 0.87440-0.33135-0.32894 0.87318
   1   0  -8   -3.25    8.18  10-0.38894 0.40932 0.87527-0.87702-0.32730-0.20701
   1   2 -11   41.40    9.44   9-0.38808 0.39131 0.87621-0.79816-0.32552-0.41419
   1   3 -12   51.84   10.22   9-0.38847 0.38359 0.87578-0.75940-0.32633-0.48208
   1   4   3  330.75   12.33  10-0.38878 0.49123 0.87545-0.72066-0.32697 0.53851
   1  17   8    9.10    7.53   9-0.38582 0.52285 0.87863-0.21943-0.32090 0.87403
   1  18   8   29.78   10.29  10-0.38960 0.52813 0.87455-0.17708-0.32865 0.88131
   2   3 -11  147.71   10.09  10-0.39161 0.47357 0.87234-0.75576-0.33278-0.39986
   2   9   5   58.49    6.14   9-0.38421 0.58077 0.88034-0.53189-0.31760 0.67407
   2  12   6   28.60    7.97  10-0.38880 0.59381 0.87543-0.40954-0.32701 0.75121
   2  16   7    1.16    9.03  10-0.38823 0.59916 0.87605-0.25810-0.32584 0.81660
   3   3  -9   -3.79    8.28  10-0.38877 0.56318 0.87547-0.76161-0.32693-0.25960
   3   6   2 1151.72   16.85   9-0.38421 0.63984 0.88034-0.64830-0.31760 0.47793
   3   7 -13    4.00   10.35  10-0.38996 0.53855 0.87416-0.60192-0.32939-0.52973
   3  12   5   52.10    8.59   9-0.38813 0.66517 0.87615-0.41169-0.32563 0.68944
   3  16   6  124.95    9.82  10-0.38912 0.67408 0.87508-0.25496-0.32766 0.76017
   4   7   1  200.77    8.93   9-0.38457 0.71362 0.87996-0.60916-0.31834 0.41925
   4  13   4   48.38    8.34  10-0.38965 0.74139 0.87450-0.37098-0.32875 0.63401
   4  16   5   -6.88    7.27   9-0.38457 0.74272 0.87996-0.26135-0.31834 0.69101
   4  17   5   69.71    9.24  10-0.38993 0.74831 0.87420-0.21492-0.32932 0.70258
   5  10   1    5.83    8.00   9-0.38845 0.79839 0.87581-0.48718-0.32628 0.43593
   5  12   2   56.44    8.52  10-0.39060 0.80793 0.87346-0.40843-0.33069 0.50733
   5  14   3    5.54    6.30   9-0.38475 0.80890 0.87977-0.33732-0.31870 0.56382
   5  18   4   12.89    8.00   9-0.38457 0.81516 0.87996-0.18240-0.31834 0.63217
   5  19   4    3.01   10.11  10-0.38850 0.81943 0.87576-0.14100-0.32638 0.63835
   5  20   4   24.15    9.85  10-0.39028 0.82210 0.87382-0.09803-0.33003 0.64383
   6   9  -8    6.43   14.55  11-0.40236 0.82914 0.85994-0.51050-0.35511-0.13979
   6  10  -2   52.84    9.55  10-0.39206 0.86071 0.87184-0.48445-0.33371 0.24635
   6  14   1    4.55    6.56   9-0.38492 0.87574 0.87958-0.33602-0.31907 0.43669
   6  17   2    5.94    6.92   9-0.38492 0.88292 0.87958-0.21987-0.31907 0.50514
   6  18   2   17.91    9.11  10-0.38992 0.88763 0.87421-0.17630-0.32930 0.51615
   7  16  -1   90.57    9.57   9-0.38629 0.94195 0.87814-0.25806-0.32185 0.31248
   7  19   0   45.60   10.32   9-0.38580 0.94879 0.87866-0.14089-0.32086 0.38059
  -9  -1  -7   43.00   10.49  10-0.39442-0.37899 0.86909-0.90859-0.33855-0.21384
  -8  -2  -6    2.08    6.51  10-0.39231-0.29580 0.87146-0.94913-0.33419-0.13797
  -8   5   6  267.75   15.98  11-0.40050-0.20087 0.86205-0.66783-0.35119 0.69228
  -8   7   7   -1.64   11.47  11-0.39907-0.19310 0.86374-0.59227-0.34821 0.75823
  -7  -2  -8    5.81    9.28  11-0.39617-0.22442 0.86710-0.94462-0.34217-0.26102
  -7   9   8  201.54   13.13  11-0.40052-0.10592 0.86203-0.51314-0.35124 0.83639
  -7  12   9   43.18   11.66  10-0.39539-0.10499 0.86800-0.40235-0.34054 0.89379
  -6  -3  -6  101.67    8.75  10-0.39452-0.13149 0.86898-0.98550-0.33876-0.11983
  -6  -1 -10   -3.21    7.36  10-0.39249-0.16406 0.87127-0.91076-0.33455-0.39342
  -6  12   9   10.44    9.51  11-0.39795-0.02185 0.86505-0.39957-0.34587 0.90942
  -5  -3  -7  224.34   10.19  10-0.39596-0.05629 0.86734-0.98342-0.34173-0.17665
  -5  -3  -2   40.16    7.89  10-0.39337-0.02333 0.87028-0.98669-0.33637 0.15831
  -5  -2  -9   74.34    8.93  10-0.39372-0.07281 0.86988-0.94736-0.33710-0.31706
  -5  12   9    2.66    8.93  11-0.39757 0.05910 0.86549-0.40024-0.34507 0.91595
  -4  -3  -7   31.33    8.30  10-0.39531 0.02320 0.86809-0.98450-0.34038-0.16974
  -4  -3  -2  295.87   11.35  10-0.39531 0.05919 0.86808-0.98450-0.34039 0.17104
  -4  -2  -9   66.88    6.69  10-0.39214 0.00652 0.87166-0.94915-0.33382-0.31170
  -4   9   8   33.04    8.41  11-0.39695 0.13215 0.86621-0.51774-0.34378 0.85480
  -4  12   9   -0.62    7.01  10-0.39231 0.13561 0.87146-0.40676-0.33419 0.91291
  -3  -3  -6   98.93    6.62  10-0.39214 0.10771 0.87166-0.98787-0.33382-0.09914
  -3  -3  -3  176.09    8.53  10-0.39267 0.12950 0.87107-0.98727-0.33491 0.10584
  -3  -2  -9   -4.88    8.01  11-0.39521 0.08628 0.86820-0.94755-0.34018-0.29635
  -3   7   7   13.20    8.23  11-0.39621 0.20468 0.86706-0.59467-0.34225 0.79501
  -3  13   9   28.75    7.39  10-0.39302 0.21637 0.87068-0.36677-0.33564 0.92270
  -2  -2  -1 2139.83   32.59  10-0.39548 0.22735 0.86789-0.94550-0.34074 0.25614
  -2  -1 -10   35.20    7.02  10-0.39231 0.15981 0.87146-0.91036-0.33419-0.36224
  -2  15   9   35.90    9.27  11-0.39596 0.29875 0.86734-0.28584-0.34174 0.93694
  -1  -2  -7    5.75    5.54  10-0.39267 0.26216 0.87107-0.94825-0.33491-0.14994
  -1   0 -11   -0.60    8.47  11-0.39661 0.23492 0.86660-0.86783-0.34308-0.41022
  -1   1 -12   -1.62    8.98  10-0.39547 0.22967 0.86790-0.82777-0.34072-0.48448
  -1   2 -13   -9.83    9.70  11-0.39687 0.22076 0.86630-0.78983-0.34362-0.54543
  -1   9   7   52.28    8.34  10-0.39512 0.36508 0.86830-0.52000-0.33999 0.80646
  -1  12   8   -2.40    6.81  10-0.39231 0.36923 0.87146-0.40722-0.33419 0.86964
  -1  17   9   22.40    7.44  10-0.39161 0.37532 0.87225-0.21205-0.33273 0.93673
  -1  18   9   20.08   11.08  11-0.39582 0.37860 0.86750-0.17060-0.34145 0.94439
   0  -1  -8    6.02    6.22  10-0.39319 0.33673 0.87048-0.90907-0.33601-0.20803
   0   0 -10   92.57    9.37  10-0.39545 0.32412 0.86793-0.86777-0.34067-0.34011
   0   3 -13   17.42    8.54  10-0.39302 0.30046 0.87068-0.75450-0.33564-0.54832
   0   6   5   75.62    8.30  11-0.39631 0.43193 0.86694-0.63546-0.34246 0.68204
   0   8   6   45.36    7.66  10-0.39458 0.43775 0.86891-0.55884-0.33887 0.74656
   0  11   7  125.24    9.27  11-0.39774 0.44748 0.86529-0.43951-0.34543 0.82161
   0  15   8   13.53    9.23  11-0.39633 0.45325 0.86691-0.28456-0.34251 0.88765
   1   1 -10  194.19    8.18  10-0.39249 0.40114 0.87127-0.83229-0.33455-0.33789
   1   4 -13   18.53    7.53  10-0.39249 0.37996 0.87127-0.71648-0.33455-0.54159
   1  10   6  227.08   10.42  11-0.39589 0.51923 0.86742-0.47999-0.34160 0.75778
   1  13   7    0.77    6.29  10-0.39267 0.52324 0.87107-0.36837-0.33491 0.81914
   1  19   8   -0.33    7.84  10-0.39284 0.53151 0.87087-0.13531-0.33528 0.88721
   2   1  -8  697.94   13.39  10-0.39249 0.49580 0.87127-0.83231-0.33455-0.19391
   2   2 -10    6.38    8.20  11-0.39619 0.48686 0.86708-0.78852-0.34221-0.32217
   2   4 -12    5.41    7.14  10-0.39231 0.46826 0.87146-0.71529-0.33419-0.46640
   2   5 -13    1.90   10.50  11-0.39661 0.46180 0.86660-0.67466-0.34308-0.52388
   2  17   7   -0.43    7.01  10-0.39249 0.60404 0.87127-0.21354-0.33455 0.82685
   2  18   7   18.44    9.72  10-0.39603 0.60804 0.86726-0.16855-0.34189 0.83519
   3   2  -7  174.67   10.35  10-0.39492 0.58595 0.86853-0.79114-0.33958-0.11228
   3   5   1   65.36    7.02  10-0.39161 0.63971 0.87225-0.67937-0.33273 0.42466
   3   8   3    3.84    7.85  11-0.39610 0.65944 0.86718-0.55664-0.34202 0.57170
   3  10   4 1033.18   15.32  11-0.39567 0.66588 0.86767-0.48004-0.34113 0.63781
   3  13   5  184.76    9.32  11-0.39755 0.67510 0.86550-0.36161-0.34505 0.71025
   3  17   6   14.93    8.76  10-0.39441 0.67841 0.86910-0.21040-0.33853 0.77106
   3  18   6   -5.02    8.95  11-0.39687 0.68343 0.86630-0.16844-0.34362 0.77794
   4   4  -8   50.62    8.32  11-0.39694 0.66185 0.86621-0.71061-0.34378-0.16750
   4   9   2  163.19    9.24  11-0.39791 0.73406 0.86509-0.51686-0.34579 0.51500
   4  11   3   30.55    7.78  11-0.39715 0.74081 0.86597-0.44045-0.34421 0.58200
   4  18   5   -1.31    8.95  11-0.39504 0.75200 0.86840-0.17340-0.33982 0.71113
   4  19   5   10.12    8.82  11-0.39722 0.75518 0.86589-0.12856-0.34435 0.71824
   5   6  -4   36.27   13.86  13-0.41063 0.78456 0.84961-0.61707-0.37252 0.14182
   5   7  -2  440.70   16.69  11-0.39847 0.78663 0.86444-0.59325-0.34696 0.25239
   5   9   0  202.31   10.86  11-0.39743 0.79987 0.86565-0.51720-0.34479 0.38658
   5  15   3   16.64    6.23  10-0.39302 0.81756 0.87068-0.28794-0.33564 0.58151
   6  13   0   41.95    8.60  11-0.39791 0.88087 0.86509-0.36154-0.34580 0.39603
   6  15   1   11.18    8.57  11-0.39551 0.88434 0.86785-0.28633-0.34080 0.45921
   6  19   2   18.89    9.74  10-0.39433 0.89129 0.86919-0.13331-0.33836 0.52420
   6  20   2   21.76   10.80  11-0.39657 0.89475 0.86664-0.08983-0.34301 0.52857
   7  13  -4   51.49   10.73  11-0.39615 0.93132 0.86713-0.36276-0.34212 0.12848
   7  14  -3   15.53   10.61  11-0.39878 0.94130 0.86408-0.32083-0.34760 0.20256
   7  17  -1    5.74    9.27  10-0.39372 0.95040 0.86988-0.20957-0.33710 0.32789
 -11   0  -3   73.83   10.75  12-0.40432-0.50304 0.85769-0.85686-0.35866 0.06088
 -11   1   0    3.58   11.22  11-0.40460-0.47941 0.85735-0.81806-0.35924 0.26678
 -10  -1  -5    2.34   10.55  12-0.40309-0.43872 0.85917-0.89834-0.35607-0.06875
 -10  -1  -4    2.32    9.10  12-0.40197-0.43420 0.86051-0.89971-0.35373 0.00067
 -10  -1  -3   10.26   10.08  11-0.40223-0.42437 0.86021-0.89890-0.35427 0.06520
 -10   0   0   84.94   11.15  11-0.40267-0.40222 0.85968-0.86043-0.35519 0.27003
 -10   7   6   -1.78   14.65  13-0.40938-0.35115 0.85142-0.57941-0.36934 0.69539
  -9  -2  -5    5.81    8.77  12-0.40497-0.35522 0.85689-0.93459-0.36003-0.05640
  -9  -2  -4  104.93   10.03  11-0.40337-0.34893 0.85883-0.93614-0.35667 0.00830
  -9   8   7    8.15   12.88  12-0.40434-0.27000 0.85766-0.54875-0.35870 0.75919
  -8  -2  -7   57.49    8.45  11-0.39947-0.29450 0.86348-0.94097-0.34850-0.19603
  -8  -2  -1   10.29    7.84  11-0.40307-0.24803 0.85920-0.93681-0.35603 0.22035
  -8  -1  -9   -1.82    8.26  11-0.39947-0.31078 0.86348-0.90270-0.34850-0.32768
  -7  -3  -6   36.44    8.82  11-0.40314-0.20189 0.85911-0.97513-0.35619-0.11143
  -7  -3  -5   -1.90    5.57  11-0.39981-0.20077 0.86307-0.97930-0.34923-0.04627
  -7  -3  -4   11.20    6.03  11-0.39895-0.19285 0.86409-0.98057-0.34742 0.01683
  -7  -3  -3   25.50    8.38  11-0.40206-0.18356 0.86041-0.97682-0.35392 0.09129
  -7  -2   0  903.57   17.97  12-0.40457-0.15892 0.85737-0.93490-0.35920 0.29984
  -7  -1 -10   38.19   10.37  11-0.40085-0.23287 0.86185-0.90082-0.35139-0.38807
  -7   3   5   71.25   12.88  13-0.41195-0.11580 0.84814-0.73140-0.37480 0.65692
  -6  -3  -7   99.60    9.61  11-0.40120-0.13086 0.86144-0.97793-0.35211-0.17493
  -6  -3  -2  325.02   10.13  11-0.39930-0.09793 0.86368-0.98031-0.34814 0.16117
  -6  -2  -9   62.14    7.44  11-0.39895-0.14694 0.86409-0.94155-0.34742-0.31607
  -6   9   8    8.27    8.73  12-0.40514-0.02112 0.85668-0.50699-0.36039 0.85521
  -5  -3  -8  181.73    9.91  12-0.40457-0.05428 0.85737-0.97312-0.35919-0.22747
  -5  -1 -11    0.64    9.94  12-0.40257-0.08125 0.85979-0.90015-0.35499-0.43335
  -5   9   8   58.71    9.31  12-0.40351 0.05809 0.85866-0.51006-0.35697 0.85996
  -4  -3  -8   23.42    8.05  12-0.40386 0.02406 0.85824-0.97386-0.35769-0.22132
  -4  -1 -11    9.28    7.44  11-0.40068 0.00039 0.86205-0.90042-0.35103-0.43188
  -4   0 -12   -2.36    7.67  11-0.39947-0.01108 0.86348-0.86491-0.34850-0.49953
  -4  13   9    1.36    9.71  12-0.40257 0.14607 0.85979-0.35628-0.35499 0.93337
  -3  -3  -7   46.24    6.54  11-0.39912 0.10851 0.86388-0.98001-0.34778-0.15366
  -3  -1 -11   -1.48    9.26  12-0.40266 0.07982 0.85969-0.90024-0.35517-0.41663
  -3   0 -12   11.92    9.22  12-0.40225 0.07460 0.86018-0.86092-0.35432-0.49202
  -3   1 -13   45.94   10.85  11-0.40234 0.06942 0.86008-0.82045-0.35450-0.55650
  -3   5   6    0.90    6.29  11-0.39981 0.20077 0.86307-0.66944-0.34923 0.73278
  -3  10   8   19.67    7.87  12-0.40216 0.21673 0.86029-0.47240-0.35413 0.87263
  -3  14   9   11.10    9.11  12-0.40213 0.22457 0.86033-0.31825-0.35406 0.93966
  -2  -3  -6    6.28    8.05  12-0.40296 0.19903 0.85933-0.97563-0.35580-0.07016
  -2  -3  -5   91.34    6.45  11-0.40051 0.20428 0.86225-0.97849-0.35067-0.00605
  -2  -3  -4  405.29   11.62  11-0.40268 0.21337 0.85966-0.97599-0.35523 0.06605
  -2  -2  -9   70.05    7.94  11-0.40162 0.17687 0.86094-0.93836-0.35299-0.27611
  -2   4   5  815.23   16.00  12-0.40295 0.27738 0.85934-0.70479-0.35579 0.67883
  -2   8   7  454.72   10.55  11-0.39912 0.28767 0.86388-0.55427-0.34778 0.80720
  -2  11   8  102.01    7.48  11-0.39930 0.29496 0.86368-0.43841-0.34814 0.87545
  -2  16   9   21.04    8.94  11-0.40189 0.30452 0.86061-0.24028-0.35357 0.94861
  -1  -2  -8   12.32    7.64  11-0.40268 0.26536 0.85967-0.93691-0.35522-0.19783
  -1  -1 -10   82.66    9.60  11-0.40303 0.25249 0.85925-0.89711-0.35595-0.33347
  -1   5   5  431.57   11.90  12-0.40388 0.35906 0.85822-0.66493-0.35774 0.68930
  -1   7   6  439.18   11.62  12-0.40319 0.36536 0.85905-0.58856-0.35629 0.75578
  -1  13   8   14.98    8.71  12-0.40279 0.37914 0.85953-0.35728-0.35546 0.88872
   0   3   3  311.21   13.42  11-0.40254 0.42394 0.85984-0.74414-0.35492 0.55819
   0  16   8   61.88   10.13  11-0.40254 0.45891 0.85983-0.24091-0.35493 0.89855
   1   0  -9    2.75    7.96  11-0.40275 0.41916 0.85957-0.85864-0.35538-0.24893
   1   3   2 3999.98   38.01  11-0.40033 0.49508 0.86246-0.74675-0.35031 0.49385
   1   6   4 1538.40   18.42  12-0.40386 0.51282 0.85824-0.62623-0.35770 0.63795
   1   8   5    7.02    7.86  12-0.40377 0.52021 0.85835-0.54856-0.35751 0.70563
   1  14   7   17.87    6.41  11-0.40068 0.53070 0.86205-0.31871-0.35103 0.83663
   2   6   3   12.74    5.84  11-0.40068 0.58256 0.86205-0.63072-0.35103 0.57104
   2  10   5    8.02    5.57  11-0.39947 0.59636 0.86348-0.47430-0.34850 0.70658
   2  13   6    0.06    6.28  11-0.39843 0.60220 0.86469-0.36217-0.34634 0.77062
   2  19   7    3.83    7.54  11-0.39930 0.61146 0.86368-0.12824-0.34814 0.84039
   2  20   7   53.20   10.25  11-0.40166 0.61200 0.86088-0.08565-0.35309 0.84577
   3   4 -11   36.78    9.66  11-0.40296 0.56620 0.85933-0.70386-0.35581-0.36695
   3   5 -12   12.05   10.17  12-0.40389 0.56027 0.85821-0.66328-0.35776-0.43445
   3  19   6   61.31    9.70  11-0.40143 0.68487 0.86116-0.12476-0.35260 0.78547
   3  20   6    7.11   11.37  12-0.40326 0.68730 0.85897-0.08289-0.35643 0.78939
   4   5 -10   17.19    8.76  12-0.40355 0.65548 0.85862-0.66422-0.35704-0.28846
   4   6 -11   -1.39    8.80  12-0.40171 0.64368 0.86082-0.63058-0.35319-0.36360
   4   7 -12   -3.50   10.36  12-0.40352 0.63739 0.85866-0.58961-0.35697-0.42640
   4  14   4    4.95    6.34  11-0.39912 0.75007 0.86388-0.32040-0.34778 0.65382
   4  20   5   -2.17    6.94  11-0.39947 0.75843 0.86348-0.08936-0.34850 0.72120
   5   6  -8   16.07    9.73  12-0.40773 0.75338 0.85349-0.62044-0.36585-0.13747
   5  13   2   25.35    8.73  11-0.40252 0.82060 0.85986-0.35309-0.35488 0.53269
   5  16   3   27.59    6.52  11-0.39999 0.82377 0.86287-0.24279-0.34959 0.59553
   5  17   3    3.57    8.49  12-0.40514 0.82955 0.85668-0.19671-0.36039 0.60638
   6   9  -4   13.00   10.18  12-0.40709 0.86145 0.85428-0.50499-0.36449 0.14294
   6  16   1   38.65    9.39  12-0.40281 0.89256 0.85951-0.23850-0.35549 0.47379
   7  13  -7    8.04   16.93  15-0.42458 0.93844 0.83116-0.32614-0.40193-0.01494
   7  13  -5   22.19   13.08  13-0.40998 0.93797 0.85066-0.34653-0.37062 0.08960
   7  18  -1   -4.32   10.12  12-0.40137 0.95571 0.86123-0.16671-0.35247 0.34090
   7  19  -1    1.35   10.63  12-0.40343 0.96113 0.85876-0.12379-0.35679 0.34569
 -11   0  -2    0.15   10.78  13-0.41025-0.48927 0.85052-0.84959-0.37084 0.14596
 -10  -1  -6    2.60    8.11  12-0.40678-0.44231 0.85486-0.89338-0.36351-0.12489
 -10  -1  -2   14.83    9.50  12-0.40860-0.41139 0.85260-0.89169-0.36734 0.14594
  -9  -2  -6   18.13    9.89  12-0.40882-0.35724 0.85233-0.93055-0.36780-0.11713
  -9  -2  -3    1.92    6.27  12-0.40644-0.34028 0.85528-0.93242-0.36279 0.08676
  -9  -1   0   35.52    9.28  12-0.40919-0.31523 0.85187-0.89124-0.36858 0.29231
  -9   6   6   11.33   12.71  13-0.41464-0.26770 0.84488-0.61287-0.38017 0.71199
  -8  -2  -8    0.14    9.44  13-0.40882-0.29610 0.85233-0.93117-0.36780-0.24190
  -8  -1   1   30.41    7.94  12-0.41008-0.22678 0.85074-0.88980-0.37047 0.37107
  -8  10   8    4.60   10.49  12-0.40777-0.17955 0.85364-0.46582-0.36559 0.84339
  -7  -3  -7   29.53   10.28  12-0.40916-0.20312 0.85191-0.96800-0.36852-0.16712
  -7  -3  -2   10.44    7.87  13-0.41039-0.16522 0.85034-0.96688-0.37114 0.17726
  -7  -2  -9    2.87    6.74  12-0.40695-0.22324 0.85465-0.93276-0.36387-0.30412
  -7  13   9   11.32    9.90  12-0.40703-0.09367 0.85456-0.35137-0.36403 0.91697
  -6  -3  -8   10.59    9.40  12-0.40953-0.13122 0.85144-0.96783-0.36931-0.22642
  -6  -2 -10   19.66    9.25  13-0.41049-0.14325 0.85022-0.92706-0.37134-0.35875
  -6  -1 -11    9.10    8.03  12-0.40695-0.15502 0.85465-0.89281-0.36387-0.43602
  -6  13   9   -1.07   10.56  13-0.40975-0.00708 0.85116-0.34737-0.36977 0.93215
  -5  -2 -10   13.38    7.32  12-0.40661-0.06751 0.85507-0.93255-0.36315-0.35892
  -5  13   9    6.07    8.75  12-0.40814 0.06909 0.85318-0.34886-0.36637 0.93705
  -4  -2 -10    4.97    6.51  12-0.40542 0.01107 0.85653-0.93324-0.36064-0.35506
  -4   3   5  721.72   18.08  13-0.40973 0.12357 0.85118-0.73531-0.36974 0.67632
  -4   7   7  130.04    9.38  13-0.41025 0.13918 0.85053-0.57929-0.37083 0.81385
  -4  10   8  116.80    9.11  13-0.41245 0.14823 0.84771-0.45990-0.37551 0.88664
  -4  14   9   45.89   10.24  13-0.41043 0.15434 0.85030-0.30863-0.37122 0.94986
  -3  -3  -8  184.30    8.18  12-0.40763 0.10988 0.85381-0.96978-0.36530-0.20412
  -3  -3  -2  190.42    8.91  12-0.40746 0.15205 0.85402-0.97035-0.36494 0.20357
  -3  -2 -10   -1.73    7.91  13-0.40890 0.09239 0.85222-0.93219-0.36798-0.33744
  -3  -2   0  530.20   18.47  12-0.40800 0.16670 0.85335-0.93118-0.36607 0.34069
  -3  15   9   43.50    9.76  12-0.40828 0.23088 0.85300-0.27198-0.36667 0.95347
  -2  -3  -7 1012.64   14.73  12-0.40859 0.19776 0.85261-0.96888-0.36733-0.12619
  -2  -1 -11    6.30    8.47  12-0.40814 0.16876 0.85318-0.89162-0.36637-0.39926
  -2   0 -12  185.00    8.89  12-0.40576 0.15988 0.85612-0.85582-0.36136-0.47164
  -2   1 -13   10.08    6.98  12-0.40695 0.15337 0.85465-0.81522-0.36387-0.53853
  -2   6   6  799.32   13.57  12-0.40610 0.28790 0.85570-0.62384-0.36207 0.75328
  -2  12   8   72.84    9.72  13-0.40995 0.30669 0.85090-0.38594-0.37020 0.89772
  -2  17   9   -4.14    6.44  12-0.40593 0.31100 0.85591-0.19760-0.36171 0.95726
  -2  18   9    2.08   10.53  13-0.40966 0.31475 0.85127-0.15422-0.36959 0.96450
  -1  -2  -2 2150.50   30.67  12-0.40870 0.31367 0.85248-0.93020-0.36755 0.22299
  -1   2   3 1800.32   27.14  12-0.40542 0.34672 0.85653-0.77946-0.36064 0.55582
  -1  10   7  102.79    8.79  12-0.40919 0.37883 0.85186-0.46461-0.36859 0.83604
  -1  14   8  258.28   11.44  12-0.40956 0.38599 0.85139-0.30876-0.36938 0.90519
   0  -2  -6  188.56    9.36  13-0.41136 0.36804 0.84912-0.92671-0.37318-0.03514
   0  -2  -5  345.52   11.51  13-0.41098 0.37501 0.84960-0.92692-0.37238 0.03250
   0  -1  -9   64.18    6.55  12-0.40610 0.34201 0.85570-0.89393-0.36207-0.25126
   0   0 -11   -5.54    8.03  13-0.41101 0.32925 0.84956-0.85053-0.37244-0.37246
   0   1 -12   27.35    9.53  12-0.40945 0.32455 0.85154-0.81188-0.36914-0.44778
   0   2 -13   20.06   10.78  13-0.41036 0.31736 0.85039-0.77166-0.37107-0.51414
   0   9   6   -1.41    7.96  13-0.41034 0.45331 0.85042-0.50243-0.37102 0.78007
   0  12   7   -3.00    8.34  13-0.40916 0.45917 0.85191-0.38864-0.36852 0.84283
   0  17   8   29.80    7.58  12-0.40661 0.46371 0.85507-0.19787-0.36315 0.90756
   0  18   8   25.96   10.89  13-0.41020 0.46761 0.85059-0.15375-0.37073 0.91475
   1  -1  -6    4.37    7.02  12-0.40885 0.44712 0.85229-0.89068-0.36787-0.03324
   1  -1  -5   23.99    7.98  12-0.40863 0.45333 0.85256-0.89117-0.36742 0.03638
   1   1 -11  101.22    9.63  12-0.41031 0.41242 0.85045-0.81047-0.37096-0.36960
   1   2 -12   18.99    9.53  12-0.40899 0.40496 0.85211-0.77406-0.36817-0.44073
   1   2   1  211.18   13.67  12-0.40576 0.49343 0.85612-0.77902-0.36136 0.43692
   1   3 -13    2.84    9.78  13-0.41025 0.39477 0.85052-0.73612-0.37084-0.50466
   1  11   6   98.05    8.72  12-0.40861 0.53137 0.85258-0.42695-0.36737 0.78363
   1  15   7    6.81    6.41  12-0.40746 0.53830 0.85402-0.27211-0.36494 0.84980
   2   1  -9  995.70   16.07  12-0.40777 0.50499 0.85364-0.81443-0.36559-0.23035
   2   8   4    7.48    5.61  12-0.40491 0.59506 0.85716-0.54667-0.35956 0.64857
   2  14   6    2.39    6.17  12-0.40644 0.61070 0.85528-0.31407-0.36279 0.78709
   3   2  -8   24.32    8.57  12-0.40802 0.59267 0.85332-0.77538-0.36612-0.15364
   3   3 -10   67.60    9.43  12-0.40896 0.57939 0.85216-0.73569-0.36810-0.28730
   3   6 -13   -3.56   10.96  13-0.40966 0.55583 0.85127-0.62106-0.36959-0.49065
   3  11   4    2.49    8.17  12-0.40932 0.67957 0.85169-0.42487-0.36887 0.66621
   3  14   5   22.91    6.64  12-0.40610 0.68302 0.85570-0.31398-0.36207 0.72757
   4  12   3  158.70    9.45  13-0.41009 0.75438 0.85073-0.38549-0.37049 0.60762
   4  15   4   27.94    7.27  12-0.40678 0.75808 0.85486-0.27227-0.36351 0.66888
   5   7 -10    5.26   11.46  13-0.41420 0.74551 0.84545-0.57318-0.37924-0.25943
   5   8 -11    4.59   10.74  13-0.41157 0.73523 0.84884-0.53768-0.37364-0.33282
   5  11   1  106.42    7.31  12-0.40576 0.81522 0.85612-0.43001-0.36136 0.47138
   5  14   2   -0.30    7.33  13-0.41093 0.82955 0.84967-0.30789-0.37227 0.55034
   5  18   3    3.58   10.21  13-0.40983 0.83355 0.85106-0.15253-0.36995 0.61539
   6  14   0   17.90    8.48  12-0.40975 0.89350 0.85115-0.30610-0.36978 0.42041
   6  17   1    6.58    8.41  12-0.40854 0.89896 0.85268-0.19304-0.36722 0.48523
   7  13  -6   22.28   15.13  15-0.42165 0.94188 0.83547-0.33155-0.39522 0.04607
   7  15  -3   11.53   10.92  13-0.41322 0.95515 0.84673-0.26524-0.37714 0.23078
  -9  -2  -7   -1.94   10.00  14-0.41543-0.36271 0.84354-0.92273-0.38205-0.16775
  -9  -2  -2  141.69   10.48  13-0.41356-0.32550 0.84598-0.92399-0.37806 0.16678
  -8  -3  -6   22.32    9.33  13-0.41531-0.27206 0.84370-0.96004-0.38178-0.09423
  -8  -3  -5   15.97    6.62  13-0.41277-0.26664 0.84701-0.96388-0.37637-0.03036
  -8  -3  -4   38.48    7.02  13-0.41277-0.25902 0.84701-0.96380-0.37637 0.03779
  -8  -3  -3  183.32   10.43  13-0.41646-0.24862 0.84217-0.95863-0.38426 0.11311
  -8  -2  -9    0.61   11.04  14-0.41676-0.29304 0.84178-0.91944-0.38489-0.29104
  -7  -3  -8   10.42    9.40  14-0.41663-0.20424 0.84196-0.95830-0.38461-0.21976
  -7  -2 -10   18.33    9.99  13-0.41689-0.21629 0.84161-0.91778-0.38517-0.35333
  -7   7   7    0.24    8.88  14-0.41593-0.09627 0.84288-0.57111-0.38312 0.80113
  -7  10   8   -5.49   10.06  14-0.41717-0.08812 0.84123-0.45356-0.38577 0.87316
  -6  -4  -5   35.26    7.70  14-0.41807-0.10043 0.84003-0.99495-0.38771-0.00322
  -6  -3  -9  221.73   10.53  14-0.41809-0.12791 0.84001-0.95623-0.38774-0.27458
  -6  -3  -1   14.27    7.28  13-0.41646-0.07302 0.84218-0.95888-0.38425 0.26588
  -6  14   9   29.95    9.93  14-0.41747-0.00153 0.84084-0.29717-0.38641 0.94966
  -5  -4  -6    2.23    7.66  13-0.41610-0.02925 0.84266-0.99746-0.38347-0.06715
  -5  -4  -5  127.67    8.91  13-0.41485-0.02353 0.84430-0.99973-0.38081-0.00113
  -5  -4  -4   96.79    9.44  13-0.41656-0.01450 0.84205-0.99731-0.38446 0.07061
  -5  -3  -9   33.29    8.15  13-0.41491-0.05195 0.84423-0.96118-0.38093-0.27435
  -5  -3  -1    7.49    5.59  13-0.41260 0.00402 0.84723-0.96390-0.37601 0.26585
  -5   7   7    3.06    7.97  14-0.41808 0.06487 0.84002-0.56867-0.38772 0.82266
  -5  10   8   32.48    8.89  14-0.41891 0.07274 0.83890-0.45124-0.38950 0.89245
  -5  14   9   -3.48    9.33  14-0.41626 0.07967 0.84244-0.29989-0.38382 0.95396
  -4  -4  -6   56.31    8.20  13-0.41668 0.05169 0.84189-0.99664-0.38472-0.05686
  -4  -4  -5    1.68    7.58  14-0.41610 0.05612 0.84266-0.99839-0.38347 0.01228
  -4  -3  -9  106.20    7.25  13-0.41394 0.02817 0.84550-0.96196-0.37886-0.26665
  -4  -3  -1  108.18    8.98  14-0.41773 0.08911 0.84048-0.95674-0.38698 0.28528
  -4  -1 -12   -0.24   10.68  14-0.41618 0.00567 0.84255-0.88341-0.38365-0.46484
  -4   5   6  154.09   10.51  14-0.41665 0.13718 0.84193-0.64872-0.38465 0.75917
  -4  15   9   -5.33   10.65  14-0.41659 0.16040 0.84200-0.26078-0.38453 0.96367
  -3  -3  -9   -3.40    8.60  14-0.41684 0.10864 0.84167-0.95868-0.38506-0.24942
  -3  -1 -12    4.12    9.30  13-0.41647 0.09057 0.84217-0.87932-0.38427-0.45491
  -3   0 -13    2.50   10.03  14-0.41775 0.08373 0.84046-0.84000-0.38701-0.52385
  -3   2   4  150.62   11.53  13-0.41444 0.20204 0.84484-0.76752-0.37994 0.62652
  -3   8   7   41.54    8.67  14-0.41650 0.22581 0.84212-0.53264-0.38434 0.83505
  -3  11   8   14.93    6.40  13-0.41377 0.23099 0.84571-0.41935-0.37850 0.89748
  -3  16   9   40.97    8.34  13-0.41310 0.23618 0.84658-0.22678-0.37708 0.96448
  -3  17   9   54.83   10.86  14-0.41695 0.23988 0.84152-0.18104-0.38531 0.97368
  -2  -3  -8   21.69    8.15  13-0.41578 0.19843 0.84308-0.95935-0.38279-0.17797
  -2  -3  -3  401.84   11.21  13-0.41193 0.22927 0.84809-0.96455-0.37459 0.15394
  -2  -2 -10   35.28    6.87  13-0.41410 0.18171 0.84528-0.92299-0.37921-0.31768
  -2   9   7   80.27    8.88  13-0.41565 0.30445 0.84326-0.49450-0.38251 0.84168
  -2  13   8   -7.05    8.53  14-0.41742 0.31442 0.84090-0.33672-0.38630 0.91568
  -1  -2  -9   32.20    5.98  13-0.41344 0.26915 0.84615-0.92395-0.37779-0.24137
  -1  -1 -11   76.96    9.38  14-0.41723 0.25838 0.84115-0.87909-0.38591-0.37068
  -1   0 -12    1.38    8.28  14-0.41543 0.24633 0.84354-0.84627-0.38205-0.44344
  -1   1 -13   25.77    9.79  13-0.41525 0.24080 0.84378-0.80507-0.38165-0.51341
  -1  15   8    5.95    9.38  14-0.41643 0.39289 0.84222-0.26115-0.38418 0.91801
   0  -2  -7   33.50    7.85  13-0.41558 0.36644 0.84334-0.92090-0.38237-0.09258
   0  -2  -4   42.43    8.66  14-0.41766 0.38976 0.84058-0.91778-0.38682 0.11523
   0  13   7   40.60    9.09  14-0.41681 0.46689 0.84172-0.33694-0.38499 0.86198
   0  19   8    2.21    8.11  13-0.41244 0.47111 0.84744-0.11158-0.37566 0.91938
   1  -1  -7  549.01   11.82  13-0.41310 0.44328 0.84658-0.88547-0.37708-0.09099
   1  -1  -4   89.13    9.86  14-0.41688 0.46839 0.84163-0.88044-0.38514 0.12098
   1   0 -10   -3.91    8.40  14-0.41701 0.42319 0.84145-0.84319-0.38542-0.28476
   1  16   7   95.15    8.13  13-0.41260 0.54390 0.84723-0.22640-0.37601 0.86042
   1  17   7    8.22   10.04  13-0.41650 0.54718 0.84213-0.18224-0.38434 0.86960
   2   0  -6   38.32    8.33  13-0.41622 0.53428 0.84249-0.84268-0.38374-0.00785
   2   0  -5   -2.39    7.20  14-0.41775 0.53983 0.84046-0.84155-0.38701 0.06581
   2   2 -11    7.98    8.81  14-0.41643 0.49942 0.84222-0.76477-0.38418-0.35200
   2   3 -12   54.30    7.56  13-0.41310 0.48819 0.84658-0.73038-0.37708-0.42352
   2   4 -13    5.70   10.42  13-0.41586 0.48494 0.84297-0.68736-0.38297-0.48657
   2   5   2  133.00    9.76  14-0.41731 0.59226 0.84104-0.64818-0.38608 0.53792
   2  11   5  202.67    8.05  13-0.41210 0.60936 0.84788-0.42214-0.37494 0.73119
   2  15   6  135.18    7.85  13-0.41277 0.61705 0.84701-0.26618-0.37637 0.80092
   2  16   6   39.66    8.14  14-0.41789 0.62145 0.84027-0.21980-0.38731 0.81275
   3   7   2  141.10    7.68  13-0.41294 0.66924 0.84680-0.57575-0.37672 0.53703
   3   9   3  663.30   13.05  13-0.41577 0.67871 0.84309-0.49433-0.38277 0.61104
   3  15   5    5.91    6.69  13-0.41277 0.69016 0.84701-0.26474-0.37637 0.74184
   3  16   5   83.53    9.54  14-0.41804 0.69490 0.84008-0.22036-0.38763 0.75328
   4   4  -9    2.52    8.78  13-0.41576 0.67430 0.84310-0.68740-0.38276-0.19706
   4   8   1   30.81    6.36  13-0.41244 0.74158 0.84744-0.53794-0.37566 0.47600
   4  10   2   70.19    8.86  13-0.41605 0.75240 0.84272-0.45535-0.38337 0.55187
   4  16   4  109.83    7.94  13-0.41244 0.76348 0.84744-0.22668-0.37566 0.68109
   4  17   4  136.34   11.60  14-0.41696 0.76748 0.84151-0.18238-0.38533 0.69127
   5   9 -12    5.04   12.77  14-0.41966 0.73829 0.83788-0.48758-0.39112-0.38599
   5  19   3    3.15    8.40  13-0.41227 0.83698 0.84766-0.11267-0.37530 0.61984
   5  20   3   14.64   10.17  13-0.41428 0.83776 0.84505-0.06959-0.37959 0.62597
   5  21   3   -1.94   10.37  14-0.41576 0.83984 0.84310-0.03173-0.38276 0.62649
   6  10 -10   14.83   13.72  14-0.42101 0.83278 0.83604-0.44758-0.39402-0.23656
   6  10  -3   12.36    8.62  14-0.41821 0.88062 0.83984-0.45115-0.38801 0.23526
   6  11  -2  299.98   12.66  14-0.41665 0.88579 0.84192-0.41504-0.38466 0.29855
   6  15   0   11.76    8.57  14-0.41805 0.90234 0.84005-0.25678-0.38767 0.43832
   6  18   1    0.81    7.05  13-0.41277 0.90346 0.84701-0.15103-0.37637 0.49317
   6  19   1   19.66    9.47  14-0.41641 0.90614 0.84225-0.10636-0.38413 0.50161
   6  20   1   33.90   10.09  14-0.41764 0.90839 0.84061-0.06544-0.38678 0.50541
   7  14  -4    7.13    9.67  14-0.41661 0.95218 0.84198-0.29715-0.38457 0.16894
   7  18  -2   17.52   10.96  14-0.41775 0.96671 0.84046-0.14312-0.38701 0.31160
 -11   0  -1   12.88   10.49  14-0.42215-0.46959 0.83426-0.83579-0.39655 0.23541
 -10  -2  -5   -4.48    9.57  15-0.42361-0.41594 0.83222-0.90937-0.39971-0.01979
 -10  -2  -4   26.33    9.82  15-0.42405-0.40913 0.83160-0.90856-0.40068 0.04478
 -10  -1  -1    3.45    9.14  15-0.42250-0.39271 0.83377-0.87398-0.39732 0.24507
  -8  -3  -7   38.84    8.24  14-0.42019-0.27365 0.83695-0.95408-0.39233-0.15058
  -8  -3  -2  120.38    9.25  15-0.42536-0.23362 0.82975-0.94594-0.40352 0.20061
  -8  -2   0  118.75   10.79  15-0.42629-0.21767 0.82844-0.90629-0.40554 0.33852
  -8  11   8    5.76   10.51  15-0.42393-0.16272 0.83177-0.40507-0.40041 0.87812
  -7  -3  -9   42.56    9.31  15-0.42447-0.20252 0.83101-0.94703-0.40158-0.26896
  -7   5   6   -0.21    8.43  14-0.42247-0.09911 0.83381-0.64042-0.39725 0.74755
  -6  -4  -7   67.88    9.57  15-0.42346-0.10901 0.83242-0.98711-0.39940-0.12793
  -6  -4  -6   61.48    6.39  14-0.42003-0.10536 0.83717-0.99286-0.39197-0.06727
  -6  -4  -4   73.86    6.77  14-0.42003-0.09155 0.83717-0.99275-0.39197 0.06928
  -6  -2 -11   17.39   11.00  14-0.42275-0.13789 0.83342-0.91063-0.39786-0.40148
  -6  -1   2  605.10   24.55  15-0.43013-0.03864 0.82287-0.86161-0.41394 0.49986
  -6   3   5   56.25   10.37  15-0.42703-0.02009 0.82737-0.71072-0.40716 0.69768
  -6   7   7   10.78    8.44  15-0.42169-0.01047 0.83488-0.56420-0.39557 0.82031
  -6  10   8   -1.30    8.64  15-0.42206-0.00154 0.83437-0.44728-0.39637 0.88962
  -6  15   9   -2.22   10.29  15-0.42369 0.00634 0.83211-0.24972-0.39989 0.96383
  -5  -4  -7   44.32    7.27  14-0.42068-0.03146 0.83628-0.99189-0.39338-0.12532
  -5  -4  -3  311.59   11.18  14-0.42310-0.00068 0.83294-0.98826-0.39861 0.15245
  -5  -3 -10   24.31    9.24  15-0.42413-0.04917 0.83149-0.94697-0.40085-0.32049
  -5  -2 -11    2.34    7.83  14-0.41921-0.06419 0.83828-0.91720-0.39021-0.39735
  -5  -1   2  117.90   16.54  16-0.43137 0.04314 0.82104-0.85980-0.41666 0.51096
  -5   3   5   55.97    9.29  15-0.42329 0.05695 0.83266-0.71666-0.39904 0.69761
  -5  15   9   -0.96    9.87  15-0.42296 0.08475 0.83313-0.25143-0.39831 0.96787
  -4  -4  -7  544.99   10.58  14-0.42101 0.04954 0.83583-0.99120-0.39409-0.11609
  -4  -4  -4  180.64    7.78  14-0.41839 0.06777 0.83939-0.99483-0.38844 0.08230
  -4  -3 -10   31.28    8.64  15-0.42415 0.03080 0.83147-0.94745-0.40088-0.31288
  -4  -2 -11   14.36    7.16  14-0.41855 0.01906 0.83917-0.91698-0.38880-0.39378
  -4  11   8    5.36    7.77  15-0.42401 0.15984 0.83166-0.40411-0.40059 0.91257
  -4  16   9   19.91   10.23  14-0.42166 0.16265 0.83493-0.21347-0.39550 0.97511
  -3  -4  -6   20.86    8.03  14-0.42269 0.13819 0.83350-0.98895-0.39774-0.03669
  -3  -4  -5   31.26    8.01  14-0.42258 0.14512 0.83366-0.98918-0.39749 0.03230
  -3  -2 -11   32.59    7.38  14-0.42084 0.10193 0.83605-0.91400-0.39374-0.37927
  -3  12   8  109.96    9.34  15-0.42350 0.23950 0.83237-0.36722-0.39948 0.91897
  -3  18   9   -1.02    7.85  14-0.42035 0.24492 0.83672-0.13919-0.39268 0.97985
  -2  -3  -9  203.15    9.26  15-0.42430 0.19898 0.83125-0.94730-0.40122-0.22794
  -2  -1 -12   -1.69    9.56  14-0.42263 0.17633 0.83358-0.87151-0.39760-0.43600
  -2   0 -13   14.97    9.51  15-0.42280 0.16932 0.83335-0.83376-0.39796-0.50437
  -1  -3  -7  135.79    8.89  15-0.42332 0.29303 0.83263-0.94871-0.39909-0.08537
  -1  -3  -6   15.82    5.63  14-0.42052 0.29732 0.83650-0.95292-0.39303-0.02443
  -1  -3  -5    1.00    5.89  14-0.42117 0.30243 0.83561-0.95284-0.39444 0.04781
  -1  -2 -10   10.49    8.89  15-0.42490 0.27255 0.83041-0.90796-0.40252-0.28717
  -1   1   2 1471.56   33.39  15-0.42296 0.35719 0.83313-0.79457-0.39831 0.52559
  -1   8   6   20.29    7.98  14-0.42235 0.38412 0.83398-0.52513-0.39699 0.79540
  -1  11   7   16.62    6.29  14-0.42035 0.38919 0.83672-0.41029-0.39268 0.86090
  -1  16   8   10.57    6.76  14-0.42035 0.39692 0.83672-0.21684-0.39268 0.92842
  -1  17   8    8.48    8.96  14-0.42329 0.39997 0.83267-0.17135-0.39902 0.93718
   0  -2  -8   31.25    8.64  14-0.42258 0.36639 0.83366-0.91130-0.39748-0.14697
   0  -1 -10  127.03    7.69  14-0.41888 0.34818 0.83873-0.87722-0.38950-0.29136
   0   2   2 8672.00   63.32  14-0.41839 0.43297 0.83939-0.76218-0.38844 0.52373
   0   5   4    8.97    5.00  14-0.41986 0.44880 0.83739-0.64406-0.39162 0.66292
   0   7   5  354.66    9.50  14-0.41937 0.45486 0.83806-0.56726-0.39056 0.73025
   0  10   6    7.12    7.46  15-0.42425 0.46642 0.83132-0.44359-0.40111 0.80980
   0  14   7  308.21   10.92  15-0.42386 0.47456 0.83187-0.28934-0.40026 0.87628
   1  -1  -8  277.79    9.12  14-0.42068 0.44448 0.83628-0.87496-0.39338-0.14286
   1   9   5    1.93    5.19  14-0.42003 0.53627 0.83717-0.48781-0.39197 0.74094
   1  12   6  280.62    8.66  14-0.41839 0.54153 0.83939-0.37477-0.38844 0.80487
   1  18   7    4.70    7.15  14-0.41970 0.55023 0.83762-0.13886-0.39127 0.87624
   1  19   7   30.93    9.44  15-0.42239 0.55301 0.83392-0.09881-0.39708 0.88042
   1  20   7   -2.27   11.04  15-0.42312 0.55543 0.83290-0.05821-0.39866 0.88288
   2   0  -7    4.43    6.14  14-0.41937 0.53060 0.83806-0.83815-0.39056-0.06759
   2   1 -10   39.87    8.81  14-0.42207 0.51212 0.83436-0.79547-0.39640-0.26757
   2   9   4   -0.36    7.75  14-0.42198 0.61103 0.83448-0.48647-0.39620 0.68471
   2  12   5  236.97   10.15  15-0.42272 0.61971 0.83346-0.36768-0.39779 0.75415
   2  17   6   46.46    8.86  14-0.42226 0.62547 0.83410-0.17483-0.39679 0.82143
   2  18   6   -5.46    9.07  15-0.42393 0.63003 0.83177-0.13359-0.40041 0.82647
   3   2  -9   29.08    8.11  14-0.42122 0.59895 0.83554-0.75790-0.39454-0.19314
   3   4 -12   15.42    9.23  14-0.42376 0.58014 0.83201-0.67654-0.40005-0.38971
   3  12   4   14.10    5.63  14-0.42003 0.69062 0.83717-0.37307-0.39197 0.68808
   3  17   5   28.29    8.81  14-0.42251 0.69943 0.83376-0.17328-0.39733 0.76245
   4   5 -11    8.80    9.20  15-0.42504 0.66860 0.83021-0.63565-0.40282-0.31307
   4   6 -12   14.07    9.63  15-0.42455 0.66124 0.83089-0.59741-0.40177-0.38146
   4   7   0   -0.08    7.72  14-0.42296 0.74701 0.83313-0.56092-0.39831 0.43227
   4  13   3   32.19    6.11  14-0.42003 0.76383 0.83717-0.33258-0.39197 0.62958
   4  18   4   33.61    7.41  14-0.42035 0.77054 0.83672-0.13855-0.39268 0.69901
   4  19   4   18.11    9.90  14-0.42279 0.77394 0.83337-0.09492-0.39794 0.70330
   4  20   4   19.45   10.06  14-0.42331 0.77542 0.83264-0.05309-0.39907 0.70655
   4  21   4    7.63    9.49  15-0.42490 0.77631 0.83041-0.01411-0.40252 0.70763
   5   6  -9    8.42   10.19  15-0.42671 0.76498 0.82782-0.59461-0.40647-0.16487
   5  10   0  355.76   10.46  14-0.41937 0.82207 0.83806-0.45003-0.39056 0.43210
   5  12   1  237.93    8.78  14-0.41937 0.82934 0.83806-0.37259-0.39056 0.50023
   5  15   2   17.46    6.05  14-0.41953 0.83658 0.83784-0.25536-0.39092 0.56906
   6  13  -1  190.53   10.79  15-0.42316 0.89931 0.83285-0.32860-0.39874 0.38016
   6  16   0   52.88    8.95  15-0.42554 0.90883 0.82949-0.20846-0.40392 0.45383
   7  16  -3   71.95   11.26  15-0.42280 0.96508 0.83334-0.21254-0.39798 0.25207
   7  19  -2    1.85   10.67  15-0.42206 0.97087 0.83437-0.10066-0.39637 0.31715
 -11  -1  -3   11.32   11.02  15-0.42971-0.47717 0.82421-0.86323-0.41231 0.11480
 -11   2   2  129.33   17.14  16-0.43586-0.43510 0.81503-0.73765-0.42585 0.46839
 -10  -2  -6   -1.26    8.34  15-0.42689-0.42167 0.82829-0.90598-0.40615-0.08262
 -10  -2  -3   13.18    9.83  15-0.42913-0.39841 0.82506-0.90227-0.41104 0.12315
 -10   0   1    2.90   12.00  16-0.43283-0.36403 0.81960-0.81947-0.41917 0.40270
 -10   1   2   68.97   13.11  15-0.43093-0.36005 0.82242-0.78356-0.41499 0.46639
  -9  -3  -6   27.25   10.15  15-0.42952-0.33733 0.82450-0.94073-0.41188-0.07132
  -9  -3  -5    9.72    8.85  16-0.42941-0.33387 0.82466-0.94226-0.41164-0.00619
  -9  -3  -4    3.82    8.78  15-0.42929-0.32368 0.82483-0.94125-0.41139 0.06310
  -9  -2  -1   12.11    8.02  15-0.42774-0.30418 0.82708-0.90523-0.40799 0.26394
  -9   9   7   -0.81   12.43  16-0.43337-0.24027 0.81881-0.46986-0.42034 0.81984
  -8  -3  -8   -8.10    7.82  15-0.42657-0.27574 0.82875-0.94518-0.40545-0.20253
  -8   8   7    1.87   10.22  15-0.42833-0.16676 0.82622-0.51525-0.40929 0.81888
  -7  -4  -7   16.14    8.95  15-0.42991-0.18055 0.82393-0.97803-0.41274-0.12223
  -7  -4  -6   -5.60    6.30  15-0.42721-0.18029 0.82783-0.98289-0.40685-0.05676
  -7  -4  -5   89.05    6.99  15-0.42609-0.17273 0.82943-0.98473-0.40440 0.00558
  -7  -4  -4    7.00    7.83  15-0.42841-0.16480 0.82610-0.98170-0.40947 0.07857
  -7  -3  -1   22.32    7.01  15-0.42814-0.14370 0.82650-0.94390-0.40886 0.28135
  -7  11   8    0.14    9.23  16-0.43104-0.07435 0.82227-0.39514-0.41521 0.90302
  -6  -4  -8   48.96    9.73  15-0.42986-0.11023 0.82401-0.97889-0.41263-0.18215
  -6  -4  -3   47.76    6.14  15-0.42657-0.07819 0.82875-0.98418-0.40545 0.15068
  -6  -3 -10    8.09    9.49  15-0.42896-0.12631 0.82531-0.94189-0.41066-0.32221
  -6   5   6  170.46   10.81  16-0.43059-0.00882 0.82293-0.62890-0.41424 0.77266
  -5  -4  -8   16.57    6.96  15-0.42689-0.03349 0.82829-0.98338-0.40615-0.18032
  -5   5   6    7.98    7.24  15-0.42756 0.07009 0.82733-0.63384-0.40761 0.77383
  -5  11   8   -3.01    8.20  16-0.43072 0.08631 0.82274-0.39585-0.41452 0.91854
  -5  16   9    1.96    9.71  16-0.42977 0.09277 0.82414-0.20545-0.41243 0.97876
  -4  -4  -8  161.92    7.90  15-0.42737 0.04782 0.82760-0.98294-0.40720-0.17082
  -4  -4  -3  303.46    9.56  15-0.42689 0.08348 0.82829-0.98354-0.40615 0.16874
  -4   8   7   74.92    8.78  16-0.42989 0.15829 0.82396-0.51355-0.41269 0.85565
  -4  17   9    0.78    8.67  15-0.42593 0.17038 0.82966-0.17099-0.40405 0.98308
  -3  -4  -8   15.90    8.07  15-0.43052 0.13214 0.82303-0.97662-0.41409-0.15391
  -3  -4  -7   43.48    6.45  15-0.42625 0.13408 0.82920-0.98456-0.40475-0.09687
  -3  -4  -4   49.19    6.02  15-0.42705 0.15676 0.82806-0.98325-0.40650 0.10932
  -3  -3 -10   19.93    8.31  15-0.42801 0.11399 0.82668-0.94315-0.40859-0.29776
  -3   4   5  871.42   17.20  16-0.43059 0.22545 0.82292-0.66794-0.41425 0.72944
  -3   6   6  133.03    9.52  15-0.42760 0.22942 0.82727-0.59493-0.40770 0.79057
  -2  -2 -11   24.19    7.00  15-0.42721 0.18932 0.82783-0.90528-0.40685-0.35758
  -2   3   4    0.06    7.58  16-0.43024 0.29670 0.82344-0.70721-0.41347 0.66980
  -2   7   6   19.20    7.61  15-0.42844 0.31005 0.82606-0.55559-0.40953 0.80014
  -2  10   7   -3.79    7.76  16-0.42929 0.31870 0.82483-0.43779-0.41139 0.86981
  -2  14   8   63.51    7.38  15-0.42561 0.32278 0.83012-0.28718-0.40335 0.93096
  -2  15   8    5.37    8.41  15-0.43034 0.32652 0.82330-0.24011-0.41369 0.94358
  -1  -3  -8  136.38    9.02  15-0.42952 0.29116 0.82449-0.94080-0.41189-0.14105
  -1  -3  -4 1727.00   20.26  15-0.42801 0.31846 0.82668-0.94316-0.40859 0.12803
  -1   0 -13   60.38   10.29  15-0.43036 0.25727 0.82327-0.82190-0.41372-0.47772
  -1   4   4  223.26   10.74  16-0.42987 0.37873 0.82398-0.66934-0.41266 0.67583
  -1   6   5  464.74   11.55  16-0.43030 0.38619 0.82336-0.59108-0.41359 0.74516
  -1  12   7   63.58    8.59  16-0.43002 0.40044 0.82377-0.35869-0.41298 0.88083
  -1  18   8   21.22    7.32  15-0.42721 0.40373 0.82783-0.12959-0.40685 0.94313
  -1  19   8   22.11   10.43  15-0.42934 0.40600 0.82475-0.08706-0.41150 0.94739
  -1  20   8   -8.48   11.04  16-0.43008 0.40899 0.82367-0.04866-0.41313 0.94919
   0  -2  -9   96.52    8.45  16-0.43102 0.36598 0.82230-0.89976-0.41518-0.19703
   0   0 -12  132.38    9.75  15-0.42803 0.34208 0.82666-0.82654-0.40862-0.40788
   0   1 -13    3.64   10.16  16-0.42891 0.33634 0.82538-0.78699-0.41056-0.47837
   0  15   7    3.79    8.93  15-0.42961 0.48042 0.82437-0.24170-0.41208 0.88902
   1  -1  -9  375.38   11.66  15-0.43000 0.44571 0.82379-0.86223-0.41294-0.19153
   1   0 -11  210.55   10.11  16-0.43162 0.43292 0.82141-0.82106-0.41650-0.32378
   1   1 -12   25.74    9.61  15-0.42798 0.42125 0.82672-0.78819-0.40853-0.40123
   1   2 -13   53.09   10.04  15-0.42781 0.41572 0.82697-0.74929-0.40815-0.46833
   1   5   3  827.28   14.90  15-0.42545 0.52771 0.83035-0.63714-0.40300 0.61444
   1   7   4   62.21    6.22  15-0.42737 0.53660 0.82760-0.55676-0.40720 0.68727
   1  13   6  159.54    7.53  15-0.42689 0.55129 0.82829-0.32456-0.40615 0.82244
   2   0  -8  149.96    8.06  15-0.42673 0.53020 0.82852-0.82852-0.40580-0.12235
   2   7   3  530.85   11.58  15-0.42609 0.60893 0.82943-0.55849-0.40440 0.62442
   2  13   5  209.80    9.78  16-0.43117 0.62862 0.82207-0.31828-0.41551 0.77188
   2  19   6   11.56    7.83  15-0.42721 0.63125 0.82783-0.09059-0.40685 0.83237
   2  20   6  -12.27    9.23  16-0.42913 0.63380 0.82506-0.05213-0.41104 0.83408
   2  21   6   19.14   11.08  15-0.42934 0.63295 0.82475-0.00937-0.41150 0.83634
   3   3 -11   -1.74    8.81  16-0.42849 0.58968 0.82599-0.71270-0.40964-0.31516
   3   5 -13   14.37   10.55  15-0.42803 0.57731 0.82666-0.63149-0.40862-0.45354
   3   6   1  150.65    9.74  15-0.42957 0.67839 0.82443-0.59217-0.41200 0.50399
   3  10   3  121.52    8.99  16-0.43066 0.69437 0.82283-0.43538-0.41438 0.64295
   3  13   4  420.26   11.28  15-0.42959 0.70025 0.82439-0.32005-0.41204 0.70832
   3  18   5    4.96    6.72  15-0.42561 0.70300 0.83012-0.13140-0.40335 0.76900
   3  19   5   -0.36    7.04  15-0.42785 0.70593 0.82691-0.09175-0.40825 0.77263
   3  20   5   34.28   10.30  15-0.42936 0.70718 0.82473-0.04940-0.41153 0.77571
   3  21   5   15.45   10.40  15-0.42968 0.70697 0.82426-0.00911-0.41225 0.77754
   4   3  -7  333.25   14.17  16-0.43368 0.70514 0.81833-0.70215-0.42104-0.02272
   4   3  -6   10.48    9.41  16-0.43563 0.71386 0.81538-0.69969-0.42535 0.05034
   4   4 -10   16.68   10.00  16-0.43252 0.68233 0.82008-0.66478-0.41847-0.23001
   4  11   2  150.93    9.74  16-0.42999 0.76700 0.82381-0.39758-0.41292 0.58158
   4  14   3   34.25    8.23  15-0.42849 0.77272 0.82599-0.28367-0.40964 0.64599
   5  13   1  313.96   11.44  16-0.43059 0.84073 0.82292-0.31898-0.41425 0.52353
   5  16   2   -0.52    6.32  15-0.42577 0.84269 0.82989-0.21143-0.40370 0.58101
   5  17   2   -5.58    8.75  16-0.43001 0.84749 0.82379-0.16640-0.41295 0.59035
   6   9  -9    4.29   13.51  17-0.43687 0.85661 0.81347-0.46331-0.42810-0.13519
   6   9  -5    1.74   10.96  17-0.43727 0.88524 0.81287-0.46277-0.42898 0.13823
   6  17   0   91.63   10.22  16-0.43081 0.91420 0.82260-0.16359-0.41473 0.46479
   7  14  -5    1.02   11.62  17-0.43418 0.96067 0.81758-0.27462-0.42214 0.14078
   7  15  -4   36.15   10.73  16-0.43027 0.96526 0.82340-0.24147-0.41353 0.20035
 -11  -1  -2    6.62    9.73  16-0.43698-0.46137 0.81321-0.85154-0.42830 0.19935
 -11   1   1   -1.31   11.86  17-0.43835-0.44085 0.81108-0.77151-0.43135 0.41011
 -10  -2  -2    3.85    8.44  17-0.43794-0.38166 0.81172-0.88944-0.43043 0.21015
 -10   2   3   -1.02   16.75  21-0.46280-0.32426 0.76898-0.69139-0.48731 0.60823
  -9  -3  -7   -1.50    7.98  16-0.43359-0.34224 0.81839-0.93496-0.42077-0.12816
  -9  -3  -3    3.46    8.24  16-0.43480-0.31247 0.81655-0.93342-0.42346 0.14265
  -8  -4  -6   52.49    8.89  17-0.43673-0.24958 0.81360-0.96807-0.42773-0.04793
  -8  -4  -5   22.33    8.89  17-0.43643-0.24267 0.81406-0.96905-0.42707 0.01925
  -8  -3  -9   39.76   10.32  16-0.43429-0.27460 0.81732-0.93380-0.42233-0.25656
  -8  12   8   71.69   12.21  17-0.43658-0.14940 0.81382-0.34834-0.42741 0.90472
  -7  -4  -8   24.68    9.87  16-0.43587-0.18445 0.81492-0.96990-0.42583-0.17706
  -7  -4  -3  159.40    9.80  16-0.43432-0.15064 0.81728-0.97281-0.42239 0.15927
  -7  -3 -10   10.02    9.97  17-0.43560-0.20140 0.81533-0.93301-0.42523-0.31739
  -7   8   7   29.61    9.83  17-0.43950-0.07400 0.80929-0.49862-0.43390 0.85126
  -6  -4  -9   18.06    8.72  17-0.43688-0.11091 0.81336-0.96796-0.42808-0.23541
  -6  -2   1  424.06   15.97  16-0.43642-0.03973 0.81407-0.89154-0.42706 0.44474
  -6  11   8   15.10    8.38  16-0.43521 0.00928 0.81593-0.38904-0.42436 0.91717
  -5  -4  -9    1.57    7.83  17-0.43523-0.03503 0.81590-0.97333-0.42440-0.22890
  -5  -4  -2  148.04    9.53  17-0.43689 0.02033 0.81335-0.96824-0.42809 0.25017
  -5  -3 -11   -2.98   10.28  17-0.43608-0.04757 0.81459-0.93220-0.42630-0.36159
  -5  -2   1  196.07   12.85  16-0.43651 0.04124 0.81393-0.89133-0.42725 0.45350
  -5   8   7    8.91    7.74  17-0.43825 0.08383 0.81124-0.49914-0.43112 0.86661
  -4  -4  -9   31.83    8.21  16-0.43487 0.04905 0.81644-0.97209-0.42361-0.22285
  -4  -3 -11   54.28   10.06  16-0.43593 0.03584 0.81482-0.93159-0.42597-0.35580
  -4  -2 -12   12.77    8.04  16-0.43217 0.02457 0.82051-0.89832-0.41765-0.43347
  -4  12   8   40.43    8.52  16-0.43489 0.17000 0.81642-0.35110-0.42365 0.93360
  -3  -4  -3  338.83   11.35  17-0.43739 0.17470 0.81258-0.96754-0.42920 0.20022
  -3  -3  -1  863.87   18.93  17-0.43655 0.18824 0.81387-0.92988-0.42734 0.33429
  -3  -2 -12    0.83    9.86  17-0.43523 0.10454 0.81590-0.89632-0.42440-0.41743
  -3  -1 -13   37.41    8.71  16-0.43296 0.09835 0.81933-0.85823-0.41938-0.49052
  -3   9   7  458.15   10.56  16-0.43233 0.24138 0.82027-0.47115-0.41799 0.86911
  -3  13   8   -1.67    6.15  16-0.43217 0.24879 0.82051-0.31673-0.41765 0.93640
  -2  -4  -7   49.21    8.56  16-0.43598 0.22537 0.81474-0.97001-0.42608-0.06704
  -2  -4  -6  247.92    8.39  16-0.43421 0.23018 0.81744-0.97280-0.42215-0.00273
  -2  -4  -5  193.66    9.37  16-0.43598 0.23930 0.81475-0.96995-0.42607 0.06965
  -2  -3 -10   26.84    8.81  16-0.43478 0.20302 0.81658-0.93313-0.42340-0.27370
  -2  -3  -2  271.53   10.80  16-0.43296 0.25761 0.81933-0.93581-0.41938 0.26657
  -2   5   5   15.41    7.14  17-0.43562 0.30973 0.81530-0.62216-0.42527 0.74766
  -2  16   8   21.75    9.67  17-0.43580 0.33247 0.81502-0.19400-0.42568 0.95274
  -1  -3  -9    9.91    7.76  16-0.43653 0.29195 0.81391-0.92957-0.42728-0.19321
  -1  -2 -11   -6.54    8.61  17-0.43663 0.27483 0.81376-0.89288-0.42751-0.32584
  -1  -1 -12   -5.13    7.23  16-0.43249 0.26341 0.82004-0.86103-0.41834-0.40492
  -1   9   6  439.07   11.91  17-0.43692 0.39992 0.81330-0.46420-0.42817 0.82797
  -1  13   7  155.24    9.47  17-0.43759 0.40756 0.81227-0.30792-0.42965 0.89773
   0  -2  -3  394.20   15.02  16-0.43608 0.41415 0.81459-0.89236-0.42630 0.22220
   0  -1 -11   16.16    6.38  16-0.43233 0.35359 0.82027-0.85914-0.41799-0.33077
   0   8   5   27.14    7.60  17-0.43717 0.47325 0.81292-0.50280-0.42871 0.76907
   0  11   6  108.27    8.99  16-0.43571 0.47865 0.81516-0.38875-0.42547 0.83316
   0  16   7   21.90    6.34  16-0.43437 0.48394 0.81721-0.19716-0.42250 0.89865
   0  17   7   14.18    8.88  16-0.43630 0.48666 0.81426-0.15219-0.42677 0.90651
   1  10   5  844.43   12.66  16-0.43359 0.55032 0.81839-0.43096-0.42077 0.76897
   1  14   6    3.36    6.02  16-0.43374 0.55690 0.81815-0.27462-0.42111 0.83796
   2   0  -9    0.02    8.47  17-0.43585 0.52991 0.81495-0.81758-0.42578-0.16862
   2   0  -4  785.39   20.23  16-0.43545 0.56740 0.81556-0.81613-0.42489 0.16900
   2   1 -11   -8.44    9.03  17-0.43655 0.51603 0.81388-0.77768-0.42733-0.30301
   2   2 -12   94.11    8.02  16-0.43264 0.50806 0.81980-0.74234-0.41869-0.38114
   2   3 -13   13.63    8.05  16-0.43280 0.50060 0.81957-0.70437-0.41903-0.44798
   2   4   1  250.01   11.19  16-0.43374 0.60200 0.81815-0.66375-0.42111 0.50473
   2  10   4  418.13   11.55  17-0.43602 0.62602 0.81470-0.42714-0.42615 0.71453
   2  14   5  351.07   11.02  17-0.43763 0.63508 0.81220-0.26943-0.42975 0.78655
   3   1  -7   81.72    8.61  17-0.43887 0.62987 0.81027-0.77200-0.43250-0.01941
   3   2 -10    1.55    8.56  17-0.43608 0.60720 0.81459-0.73746-0.42630-0.23054
   3   8   2  127.90    8.90  16-0.43579 0.69179 0.81504-0.50500-0.42565 0.58593
   3  14   4  118.65    9.26  17-0.43632 0.70672 0.81423-0.27174-0.42682 0.72374
   4   3  -8    5.92    8.02  18-0.44180 0.70999 0.80562-0.68783-0.43907-0.07609
   4   5  -2   72.44   10.20  17-0.43659 0.74405 0.81381-0.62070-0.42743 0.32413
   4   9   1  319.21   10.14  16-0.43359 0.76311 0.81839-0.46985-0.42077 0.52140
   4  15   3   10.28    7.65  16-0.43467 0.77856 0.81675-0.23411-0.42317 0.66068
   5   7 -11   10.09   10.76  17-0.43826 0.76191 0.81122-0.53982-0.43114-0.27615
   5   8 -12    7.74   11.75  17-0.43918 0.75644 0.80978-0.49912-0.43319-0.34116
   5  11   0   37.11    8.47  17-0.43616 0.83822 0.81447-0.38894-0.42647 0.46810
   5  18   2    7.10    7.01  16-0.43343 0.84995 0.81862-0.11994-0.42042 0.59927
   5  19   2   11.34    9.78  17-0.43587 0.85239 0.81492-0.07719-0.42583 0.60363
   5  20   2    2.48   10.95  17-0.43670 0.85412 0.81364-0.03737-0.42768 0.60534
   5  21   2   19.21   10.50  17-0.43701 0.85527 0.81316 0.00125-0.42837 0.60490
   6  14  -1    6.87    8.08  16-0.43425 0.91008 0.81739-0.27374-0.42222 0.40490
   6  18   0   11.13    8.81  16-0.43495 0.91714 0.81633-0.11900-0.42378 0.47441
   6  19   0   27.09   10.33  17-0.43681 0.92001 0.81348-0.07703-0.42791 0.47853
   6  20   0    6.55    9.49  16-0.43696 0.92234 0.81324-0.03473-0.42824 0.47930
   7  16  -4    1.96   10.70  17-0.43979 0.97513 0.80882-0.18683-0.43456 0.22088
 -11   0   0   -2.02   10.63  18-0.44340-0.44308 0.80318-0.80310-0.44244 0.34991
 -10  -1   0   -1.90    9.27  18-0.44249-0.36222 0.80466-0.84224-0.44039 0.35929
  -9  -3  -2   -3.89    8.38  18-0.44332-0.29416 0.80331-0.91794-0.44227 0.23401
  -9  -1   1   26.58   10.67  18-0.44396-0.27439 0.80227-0.84127-0.44372 0.43469
  -9   0   2    0.57   10.13  18-0.44524-0.26593 0.80017-0.80035-0.44661 0.50672
  -8  -4  -7    5.75    7.88  17-0.44036-0.25399 0.80807-0.96356-0.43560-0.10899
  -8  -4  -4   36.61    6.12  17-0.43928-0.23387 0.80976-0.96502-0.43320 0.09322
  -8  -3  -1  123.45    9.46  17-0.44239-0.20912 0.80482-0.92135-0.44016 0.30416
  -8   6   6   33.72   11.36  18-0.44563-0.15644 0.79953-0.56693-0.44749 0.78813
  -7  -4  -9   31.42    9.69  17-0.44244-0.18406 0.80474-0.95956-0.44027-0.23060
  -7  12   8    7.73   10.50  18-0.44294-0.06356 0.80392-0.33886-0.44142 0.92700
  -6  -5  -6  149.57    8.85  18-0.44355-0.08118 0.80294-0.99664-0.44278-0.01708
  -6  -4  -2  257.45    9.24  17-0.43882-0.05844 0.81049-0.96575-0.43217 0.24552
  -6  -3 -11   -2.66    8.05  17-0.43928-0.12466 0.80976-0.92747-0.43320-0.36327
  -6   8   7  207.40   11.38  18-0.44206 0.00816 0.80534-0.49522-0.43944 0.86496
  -6  12   8  114.10   10.01  18-0.44405 0.01614 0.80213-0.33734-0.44391 0.93787
  -5  -5  -7   54.91    8.81  18-0.44307-0.00806 0.80372-0.99700-0.44169-0.07712
  -5  -5  -6   -1.58    7.68  18-0.44211-0.00540 0.80527-0.99995-0.43954-0.00797
  -5  -5  -5   10.98    8.00  17-0.44240 0.00502 0.80480-0.99836-0.44020 0.05746
  -5  -4 -10    6.18   10.03  17-0.44234-0.03076 0.80490-0.95918-0.44005-0.28250
  -5  12   8   58.23    9.61  17-0.44166 0.09500 0.80599-0.34021-0.43852 0.94045
  -4  -5  -6   34.18    7.39  18-0.44349 0.08007 0.80304-0.99677-0.44264-0.00066
  -4  -4 -10   23.37    9.59  17-0.44269 0.05054 0.80434-0.95869-0.44083-0.27291
  -4  -4  -2   41.34    7.81  17-0.44257 0.10642 0.80452-0.95953-0.44058 0.27077
  -4   6   6   11.61    8.48  18-0.44370 0.16426 0.80269-0.57118-0.44312 0.81716
  -4  13   8    8.32    9.53  18-0.44249 0.17717 0.80466-0.30075-0.44039 0.95058
  -3  -4  -9   10.04    6.24  17-0.43867 0.13323 0.81073-0.96596-0.43182-0.20648
  -3  -3 -11    7.09    6.49  17-0.43898 0.12014 0.81025-0.92674-0.43251-0.34129
  -3  14   8   17.42    6.43  17-0.43867 0.25477 0.81073-0.26762-0.43182 0.95085
  -3  15   8   -7.08    8.41  18-0.44294 0.25932 0.80392-0.22151-0.44142 0.96207
  -2  -4  -8   21.02    6.18  17-0.44020 0.22409 0.80831-0.96311-0.43526-0.12490
  -2  -4  -4  429.53   11.55  18-0.44261 0.25353 0.80446-0.95921-0.44067 0.15160
  -2  -2 -12    6.36    6.85  17-0.44020 0.19387 0.80831-0.88570-0.43526-0.39914
  -2  -1 -13    6.69    7.16  17-0.43821 0.18475 0.81145-0.84979-0.43079-0.47153
  -2  11   7   46.01    6.27  17-0.43959 0.32791 0.80928-0.38215-0.43388 0.89363
  -2  17   8    5.09    7.08  17-0.43882 0.33423 0.81049-0.15048-0.43217 0.96028
  -2  18   8   11.67    9.06  17-0.44112 0.33697 0.80685-0.10807-0.43731 0.96542
  -2  19   8    0.41   10.34  18-0.44257 0.34009 0.80453-0.06792-0.44056 0.96836
  -1  -3  -3 1488.14   22.00  18-0.44333 0.34171 0.80330-0.91947-0.44228 0.22973
  -1  -1   0 1781.75   50.95  17-0.44017 0.35952 0.80837-0.84729-0.43518 0.42679
  -1  14   7   20.90    8.68  18-0.44340 0.41171 0.80318-0.26066-0.44245 0.91157
   0  -2 -10    2.27    7.87  18-0.44165 0.36759 0.80600-0.88636-0.43851-0.24160
   0   0 -13   11.54   10.04  18-0.44355 0.35092 0.80294-0.80268-0.44278-0.44287
   0  18   7   50.00    7.93  17-0.44005 0.49018 0.80855-0.11130-0.43491 0.91101
   0  19   7    4.77    9.71  17-0.44186 0.49105 0.80567-0.06819-0.43898 0.91503
   0  20   7   19.83   11.24  17-0.44224 0.49212 0.80506-0.02764-0.43983 0.91675
   0  21   7   -6.30   11.55  18-0.44241 0.49380 0.80478 0.00909-0.44022 0.91635
   1  -1 -10  198.46    9.68  17-0.44070 0.45033 0.80752-0.84633-0.43637-0.23597
   1  -1  -3  565.82   18.32  18-0.44258 0.50147 0.80450-0.84342-0.44060 0.24488
   1   1 -13    9.16    8.67  18-0.44370 0.43162 0.80270-0.76325-0.44312-0.43302
   1  15   6    1.41    6.11  17-0.43898 0.56238 0.81025-0.22973-0.43251 0.84883
   1  16   6  -11.64    9.49  18-0.44272 0.56675 0.80429-0.18479-0.44090 0.85780
   2   1  -2 1131.90   52.39  19-0.45266 0.59899 0.78757-0.74948-0.46355 0.34358
   2  15   5  166.51   10.29  18-0.44298 0.63879 0.80387-0.22285-0.44149 0.79922
   3   1  -8    0.48    8.13  18-0.44264 0.62435 0.80441-0.76804-0.44073-0.07711
   3   1  -6 1047.00   20.58  17-0.44097 0.63977 0.80709-0.76860-0.43698 0.05319
   3   3 -12   50.39    9.18  18-0.44396 0.60149 0.80226-0.68463-0.44372-0.34666
   3   4 -13   -1.57   10.10  18-0.44340 0.58898 0.80318-0.65095-0.44244-0.41479
   3  11   3   46.65    8.84  18-0.44258 0.70481 0.80450-0.37879-0.44060 0.67036
   3  15   4   -4.21    9.20  18-0.44219 0.71171 0.80515-0.22527-0.43971 0.73621
   4   5 -12   22.74   11.09  18-0.44512 0.68315 0.80036-0.60423-0.44634-0.33660
   4  12   2    8.74    7.76  17-0.44107 0.77602 0.80694-0.34386-0.43719 0.60712
   4  16   3    2.72    6.57  17-0.43959 0.78273 0.80928-0.19066-0.43388 0.67108
   4  17   3  -10.90   10.05  18-0.44264 0.78688 0.80441-0.14672-0.44073 0.67842
   5   6 -10   66.71   12.19  18-0.44576 0.77758 0.79932-0.56639-0.44778-0.19060
   5   7  -3    1.85    7.37  18-0.44294 0.82310 0.80392-0.53247-0.44142 0.28305
   5   8  -2  461.98   15.21  17-0.44102 0.82884 0.80702-0.49704-0.43708 0.34258
   5  14   1    2.55    5.76  17-0.43898 0.84885 0.81025-0.26648-0.43251 0.54293
   6  11  -3   -2.79    7.97  18-0.44325 0.90457 0.80343-0.37952-0.44210 0.28816
   6  15  -1   57.23   10.21  18-0.44229 0.91761 0.80497-0.22327-0.43995 0.42312
   7  14  -6   13.36   12.04  18-0.44685 0.96729 0.79750-0.25391-0.45026 0.10317
   7  15  -5   -1.55   10.17  18-0.44551 0.97330 0.79973-0.22084-0.44721 0.16487
   7  17  -4   -4.16   11.10  18-0.44556 0.98105 0.79965-0.14291-0.44732 0.23289
 -10  -3  -5   43.77    8.23  18-0.44579-0.39387 0.79977-0.91689-0.44706 0.02169
 -10  -3  -4   23.45   10.39  18-0.44812-0.38527 0.79589-0.91273-0.45234 0.09462
 -10   8   6    7.40   13.08  19-0.45076-0.31105 0.79141-0.48049-0.45836 0.78322
  -9  -4  -6    4.64    9.72  19-0.44926-0.31739 0.79397-0.94818-0.45494-0.02833
  -9  -4  -5   97.50    9.76  19-0.44948-0.30987 0.79360-0.94795-0.45543 0.03964
  -9  -2   0   22.59    9.90  19-0.45080-0.27384 0.79135-0.86841-0.45844 0.38277
  -9   7   6   -1.05   11.97  19-0.45117-0.23300 0.79071-0.51854-0.45929 0.79409
  -9  10   7   23.11   12.77  19-0.45029-0.22266 0.79222-0.40246-0.45729 0.86002
  -8  -4  -8    4.95    7.89  18-0.44504-0.25704 0.80101-0.95603-0.44536-0.16623
  -8  -4  -3   58.12    7.31  18-0.44594-0.21910 0.79952-0.95541-0.44740 0.17410
  -8   4   5    3.32   11.34  20-0.45547-0.15401 0.78320-0.62787-0.46916 0.74295
  -8   9   7  343.31   14.60  19-0.44881-0.14519 0.79473-0.44511-0.45391 0.86384
  -8  13   8    6.62   11.46  18-0.44612-0.14094 0.79923-0.29440-0.44781 0.92549
  -7  -5  -6   23.72    8.56  19-0.44923-0.15719 0.79403-0.98751-0.45486-0.01301
  -7  -5  -5   67.26    8.32  19-0.44982-0.14955 0.79302-0.98599-0.45621 0.05772
  -7  -4  -2  265.23    9.12  18-0.44624-0.13103 0.79903-0.95477-0.44808 0.25208
  -7  -2   1  192.38   11.59  18-0.44861-0.10839 0.79508-0.87283-0.45345 0.46228
  -7  -1   2   17.62   10.23  19-0.45087-0.09889 0.79123-0.83007-0.45860 0.53586
  -7  13   8   20.46   10.20  19-0.45120-0.05638 0.79066-0.28422-0.45935 0.94612
  -6  -5  -8   46.94    8.65  18-0.44898-0.08958 0.79445-0.98719-0.45429-0.13996
  -6  -5  -7    9.23    6.68  18-0.44594-0.08680 0.79952-0.99369-0.44740-0.07878
  -6  -5  -5  107.85    6.96  18-0.44474-0.07323 0.80150-0.99544-0.44468 0.05321
  -6  -5  -4  213.66   10.20  18-0.44875-0.06252 0.79483-0.98849-0.45377 0.13080
  -6  -4 -10    5.27    7.75  18-0.44564-0.10966 0.80002-0.95513-0.44672-0.28450
  -6  -3   0   31.28    8.46  18-0.44803-0.03476 0.79606-0.91315-0.45212 0.40072
  -5  -5  -8   95.97    9.00  18-0.44771-0.01095 0.79659-0.99063-0.45140-0.13604
  -5  -5  -4   56.27    9.01  18-0.44779 0.01724 0.79644-0.99065-0.45160 0.13690
  -5  -3   0  742.00   17.72  18-0.44844 0.04591 0.79536-0.91182-0.45307 0.41107
  -5  13   8    8.53    9.34  19-0.44908 0.10330 0.79428-0.29020-0.45452 0.95711
  -4  -5  -8   44.98    8.91  18-0.44861 0.07020 0.79507-0.98847-0.45346-0.12578
  -4  -5  -7   38.67    6.06  18-0.44534 0.07379 0.80051-0.99462-0.44604-0.06445
  -4  -5  -5   16.69    5.68  18-0.44534 0.08837 0.80051-0.99415-0.44604 0.07200
  -4  -3 -12   19.95    9.84  18-0.44759 0.04089 0.79678-0.91279-0.45114-0.39947
  -4   2   4  120.32   10.66  19-0.44835 0.15507 0.79552-0.71821-0.45285 0.69121
  -4   9   7   34.08    6.55  18-0.44519 0.17252 0.80076-0.45293-0.44570 0.88818
  -4  14   8   19.38    9.58  19-0.44869 0.18421 0.79494-0.25293-0.45363 0.96397
  -3  -5  -6  153.10    8.72  19-0.44990 0.16516 0.79288-0.98631-0.45639 0.02334
  -3  -4 -10   53.21    8.50  18-0.44699 0.13665 0.79778-0.95282-0.44978-0.25497
  -3  -3 -12   16.45    9.10  19-0.45004 0.12294 0.79264-0.90832-0.45672-0.38442
  -3  -2 -13    5.98   11.14  18-0.44804 0.11294 0.79603-0.87361-0.45215-0.45860
  -3   1   3  332.97   18.10  19-0.45208 0.23280 0.78914-0.75036-0.46138 0.64006
  -3   7   6   27.89    8.34  19-0.44851 0.24956 0.79525-0.52346-0.45322 0.83659
  -3  10   7  931.17   13.97  18-0.44489 0.25255 0.80125-0.41418-0.44502 0.89628
  -3  16   8  100.06   10.46  18-0.44797 0.26240 0.79614-0.17555-0.45201 0.97116
  -3  17   8   -2.44    9.50  19-0.44952 0.26660 0.79353-0.13312-0.45553 0.97726
  -2  -4  -9   65.56    7.03  18-0.44654 0.22276 0.79853-0.95298-0.44876-0.18097
  -2  -3 -11   39.61    6.60  18-0.44549 0.20717 0.80027-0.91599-0.44638-0.31981
  -2   8   6  244.13    8.75  18-0.44534 0.32670 0.80051-0.49122-0.44604 0.83745
  -2  12   7   57.12    8.58  19-0.44852 0.33718 0.79522-0.33029-0.45325 0.91218
  -1  -3 -10  307.57    9.81  18-0.44594 0.29531 0.79952-0.91513-0.44740-0.24203
  -1  -2 -12   11.32    8.83  18-0.44901 0.28294 0.79440-0.87122-0.45436-0.36920
  -1  -1 -13   18.54    9.76  18-0.44684 0.27349 0.79803-0.83596-0.44944-0.44438
  -1   0   1 5549.31  122.77  19-0.45214 0.37917 0.78903-0.78903-0.46152 0.52091
  -1  10   6  109.90    9.00  19-0.44887 0.41213 0.79463-0.40716-0.45404 0.85392
  -1  15   7   -0.93    9.52  19-0.44893 0.41786 0.79453-0.21248-0.45418 0.92224
   0  -3  -8    7.46    8.18  18-0.44878 0.39197 0.79479-0.91051-0.45384-0.09049
   0  -3  -7  188.67    7.60  18-0.44594 0.39662 0.79952-0.91530-0.44740-0.02957
   0  -3  -6  172.60    7.76  18-0.44654 0.40439 0.79853-0.91472-0.44876 0.04002
   0  -1 -12   35.16    7.15  18-0.44609 0.36185 0.79927-0.83779-0.44774-0.36870
   0   4   3   13.78    6.14  18-0.44564 0.46604 0.80002-0.64528-0.44672 0.65114
   0   6   4    9.54    5.66  18-0.44594 0.47653 0.79952-0.56697-0.44740 0.71839
   0  12   6   82.26    6.61  18-0.44443 0.48630 0.80199-0.33772-0.44400 0.85248
   1  -2  -8   -1.79    8.06  19-0.44900 0.46927 0.79441-0.87363-0.45435-0.07962
   1  -2  -7   52.43    6.59  18-0.44654 0.47744 0.79853-0.87605-0.44876-0.01908
   1  -2  -6    7.84    7.28  18-0.44749 0.48664 0.79695-0.87376-0.45091 0.05257
   1   0 -12   -2.90    8.81  19-0.44744 0.43969 0.79703-0.80069-0.45080-0.35868
   1   4   2 2748.60   30.64  18-0.44847 0.54322 0.79531-0.64092-0.45314 0.59660
   1   8   4  666.41   11.98  18-0.44564 0.55425 0.80002-0.49053-0.44672 0.72700
   1  11   5  266.98    8.53  18-0.44443 0.56012 0.80199-0.37633-0.44400 0.79271
   1  17   6    3.34    7.34  18-0.44639 0.57079 0.79878-0.14066-0.44842 0.86422
   1  18   6   21.94    9.51  19-0.44874 0.57179 0.79485-0.09746-0.45376 0.86989
   1  19   6   -3.20    8.79  19-0.44923 0.57434 0.79403-0.05700-0.45486 0.87216
   1  20   6   19.83    9.40  19-0.45041 0.57328 0.79201-0.01428-0.45756 0.87461
   1  21   6    1.59    9.73  19-0.44952 0.57526 0.79353 0.02163-0.45553 0.87325
   2   0 -10  434.23   11.91  18-0.44639 0.53719 0.79878-0.79818-0.44842-0.21521
   2   2 -13   56.52    9.55  19-0.44954 0.51836 0.79351-0.71509-0.45556-0.41223
   2   6   2   -0.13    7.44  19-0.44834 0.62182 0.79553-0.56417-0.45283 0.60562
   2   8   3  282.00    8.86  18-0.44549 0.62758 0.80027-0.49065-0.44638 0.66709
   2  11   4  161.06    8.99  18-0.44738 0.63648 0.79714-0.37095-0.45066 0.73927
   2  16   5  100.97    9.38  18-0.44760 0.64361 0.79676-0.17605-0.45117 0.80808
   2  17   5   42.03    8.15  19-0.45006 0.64757 0.79262-0.13295-0.45675 0.81391
   3   1  -9  507.64   13.39  19-0.45009 0.62683 0.79256-0.75388-0.45682-0.13078
   3   2 -11  160.09   10.92  18-0.44895 0.61226 0.79450-0.71622-0.45423-0.26928
   3  16   4   48.90    7.59  18-0.44639 0.71593 0.79878-0.17821-0.44842 0.74623
   3  17   4    2.59    9.46  19-0.44952 0.71950 0.79353-0.13379-0.45553 0.75297
   4   3  -9   13.54    8.53  19-0.44867 0.70603 0.79497-0.67917-0.45359-0.12630
   4   4 -11    3.95    9.48  18-0.44878 0.69188 0.79479-0.63917-0.45383-0.26189
   4   6 -13    3.29   12.06  18-0.44796 0.67709 0.79617-0.56312-0.45197-0.40049
   4  10   1   -7.87    8.04  19-0.44923 0.77807 0.79403-0.40820-0.45486 0.55649
   4  13   2    1.87    7.29  19-0.44915 0.78620 0.79415-0.29123-0.45469 0.62441
   4  18   3    8.35    7.01  18-0.44579 0.78882 0.79977-0.10030-0.44706 0.68550
   4  19   3   87.44    9.94  18-0.44780 0.79023 0.79643-0.06064-0.45162 0.68901
   4  20   3    9.55   10.34  19-0.44847 0.79148 0.79532-0.01935-0.45312 0.69017
   4  21   3   -1.09   10.17  19-0.44834 0.79256 0.79553 0.01693-0.45283 0.68894
   4  22   3   16.82   10.00  18-0.44769 0.79077 0.79662 0.05687-0.45136 0.68863
   5  12   0   55.19    8.68  19-0.44880 0.85123 0.79476-0.32975-0.45388 0.49526
   5  15   1  469.74   10.78  18-0.44579 0.85495 0.79977-0.21780-0.44706 0.55768
   5  16   1   -6.28    7.97  18-0.44863 0.86211 0.79503-0.17131-0.45351 0.56445
   6  10 -11    3.04   14.13  20-0.45708 0.86289 0.78030-0.39170-0.47290-0.22772
   6  10  -4   25.46    7.84  19-0.44840 0.90296 0.79542-0.40779-0.45298 0.23013
   6  16  -1   -0.56    9.04  19-0.44834 0.92385 0.79553-0.17782-0.45283 0.43377
   7  14  -8  101.64   20.85  21-0.46148 0.96803 0.77222-0.22862-0.48313-0.00221
   7  14  -7    1.52   13.67  19-0.45404 0.96886 0.78571-0.24179-0.46588 0.04678
   7  18  -4   41.05   10.34  19-0.44983 0.98561 0.79301-0.09551-0.45623 0.24183
 -11  -2  -3   -0.97   10.71  19-0.45337-0.45447 0.78710-0.86439-0.46423 0.16722
 -11  -1  -1    2.55   10.14  19-0.45290-0.44084 0.78792-0.82667-0.46315 0.30244
 -11   5   4   -0.42   20.46  26-0.48917-0.36691 0.71386-0.52031-0.55032 0.72903
 -10  -3  -3   43.34   10.44  19-0.45411-0.37231 0.78580-0.90230-0.46593 0.17803
 -10  -2  -1  322.42   13.91  19-0.45337-0.35889 0.78712-0.86488-0.46421 0.31234
  -9  -4  -7    8.50    8.89  19-0.45191-0.32334 0.78965-0.94441-0.46087-0.09190
  -9  -4  -4   19.74    8.70  19-0.45313-0.30007 0.78754-0.94246-0.46366 0.11607
  -7  -5  -8    0.55   10.07  20-0.45454-0.16822 0.78505-0.97876-0.46691-0.13304
  -7  -5  -7   -1.19    7.26  19-0.45103-0.16442 0.79117-0.98473-0.45885-0.07295
  -7  -5  -4  166.96    9.90  19-0.45436-0.13802 0.78537-0.97895-0.46649 0.13602
  -7  -4 -10    9.53    7.88  19-0.45058-0.18538 0.79193-0.94625-0.45784-0.28199
  -7  -3   0    3.57    6.75  20-0.45566-0.10937 0.78307-0.89933-0.46949 0.41051
  -7   6   6   17.96   10.03  20-0.45804-0.06271 0.77879-0.54593-0.47500 0.82488
  -7   9   7   15.34    8.49  20-0.45628-0.05622 0.78196-0.43334-0.47093 0.88909
  -6  -5  -9   -4.87    9.43  20-0.45476-0.09476 0.78467-0.97830-0.46741-0.19215
  -6  -4 -11   42.80   10.90  19-0.45442-0.10651 0.78526-0.94043-0.46664-0.33128
  -6  13   8   -2.56    9.03  20-0.45330 0.02975 0.78723-0.28410-0.46406 0.95648
  -5  -5  -9   67.11    8.86  19-0.45293-0.01397 0.78787-0.98153-0.46322-0.19018
  -5  -4 -11   32.33    7.88  19-0.45220-0.02889 0.78914-0.94402-0.46154-0.32888
  -5   6   6   39.25    8.22  20-0.45482 0.09522 0.78457-0.55204-0.46755 0.83435
  -5   9   7    7.25    8.43  19-0.45362 0.10112 0.78667-0.43893-0.46480 0.89894
  -5  14   8   14.73    9.83  20-0.45498 0.10964 0.78428-0.24242-0.46791 0.97039
  -4  -5  -9   11.19    9.14  20-0.45454 0.06612 0.78505-0.97904-0.46691-0.18365
  -4  -5  -4  615.42   11.40  19-0.45132 0.10038 0.79066-0.98456-0.45952 0.15418
  -4  -4 -11   54.22    7.26  19-0.45264 0.05243 0.78838-0.94349-0.46255-0.31899
  -4  -2   1 1581.07   34.09  20-0.45843 0.14408 0.77809-0.85556-0.47590 0.51049
  -4   4   5   17.69    8.71  19-0.45283 0.16571 0.78805-0.63281-0.46298 0.77021
  -4  15   8   32.08    9.09  19-0.45362 0.18846 0.78667-0.20546-0.46480 0.97501
  -3  -5  -8   19.11    7.63  19-0.45367 0.15502 0.78659-0.98035-0.46490-0.10416
  -3  -5  -7    8.68    5.84  19-0.45073 0.15825 0.79168-0.98544-0.45818-0.04437
  -3  -5  -5   14.97    7.44  19-0.45308 0.17657 0.78761-0.98101-0.46356 0.09938
  -3  -4 -11    0.05    8.77  20-0.45519 0.13281 0.78390-0.93885-0.46842-0.30109
  -3  11   7    4.74    8.60  20-0.45483 0.26277 0.78454-0.35776-0.46758 0.91903
  -3  18   8   63.77   10.08  19-0.45287 0.26867 0.78798-0.09138-0.46307 0.98183
  -3  19   8   11.04   10.61  20-0.45430 0.26936 0.78547-0.04868-0.46637 0.98477
  -2  -4 -10    6.43    8.81  19-0.45410 0.22105 0.78582-0.94037-0.46591-0.23305
  -2  -3 -12    1.06    8.66  20-0.45548 0.20612 0.78338-0.89974-0.46908-0.36011
  -2  -2 -13   27.33    9.51  19-0.45358 0.19937 0.78673-0.86445-0.46471-0.43722
  -2  13   7   99.10    9.50  20-0.45475 0.34447 0.78469-0.28072-0.46739 0.92727
  -1  -4  -8   -3.07    7.60  20-0.45432 0.31392 0.78544-0.94198-0.46641-0.08451
  -1  -4  -7  201.26    7.80  19-0.45132 0.31992 0.79066-0.94553-0.45952-0.02558
  -1  -4  -6  190.03    7.89  19-0.45191 0.32773 0.78965-0.94474-0.46087 0.04408
  -1  -3 -11   10.61    8.68  20-0.45528 0.29646 0.78374-0.89927-0.46863-0.28791
  -1   7   5  470.46   10.73  19-0.45073 0.40683 0.79168-0.52074-0.45818 0.78955
  -1  16   7   37.15    6.77  19-0.45250 0.42267 0.78863-0.16811-0.46222 0.93007
  -1  17   7   -6.50    9.27  20-0.45483 0.42558 0.78454-0.12633-0.46758 0.93581
   0  -3  -9  327.26   10.57  19-0.45443 0.38967 0.78526-0.90141-0.46665-0.14606
   0  -3  -5  324.11    9.64  19-0.45161 0.41507 0.79016-0.90663-0.46020 0.11991
   0  -2 -11   -2.05    6.19  19-0.45176 0.37034 0.78990-0.86914-0.46053-0.28637
   0   9   5    9.51    5.57  19-0.45176 0.48888 0.78990-0.44060-0.46053 0.80040
   0  13   6   22.86    5.78  19-0.45132 0.49574 0.79066-0.28744-0.45952 0.86721
   1  -2  -9   -4.65    8.08  20-0.45468 0.46804 0.78480-0.86394-0.46725-0.13510
   1  -2  -5   69.77    8.54  19-0.45449 0.49854 0.78514-0.86297-0.46680 0.13489
   1  -1 -11   82.00    7.02  19-0.45206 0.45328 0.78940-0.82821-0.46121-0.27951
   1   6   3  650.18   12.77  19-0.45206 0.55469 0.78940-0.55752-0.46121 0.67290
   1  12   5  176.26    9.49  19-0.45332 0.57012 0.78720-0.32191-0.46410 0.81172
   2  -1  -8  670.93   13.97  20-0.45641 0.55996 0.78173-0.82026-0.47123-0.05679
   2  -1  -7  166.93   10.15  19-0.45475 0.56515 0.78468-0.82330-0.46739 0.00714
   2   1 -12    3.15    6.58  19-0.45191 0.52775 0.78965-0.75012-0.46087-0.34035
   2  12   4  407.69   10.94  20-0.45575 0.64568 0.78291-0.31777-0.46970 0.75844
   2  18   5   97.25    7.74  19-0.45235 0.64979 0.78889-0.09102-0.46188 0.81860
   2  19   5   54.25   10.09  19-0.45387 0.65018 0.78623-0.04921-0.46538 0.82212
   2  20   5   17.44    9.87  19-0.45426 0.65091 0.78555-0.00936-0.46627 0.82306
   2  21   5   -1.11   10.83  20-0.45425 0.65188 0.78557 0.02695-0.46624 0.82187
   2  22   5   20.54    9.87  19-0.45378 0.65020 0.78638 0.06571-0.46517 0.82073
   3   1  -5  442.81   15.77  19-0.45415 0.65949 0.78575-0.74740-0.46601 0.15006
   3   7   1  192.16   10.22  20-0.45625 0.70493 0.78202-0.51136-0.47086 0.56314
   3   9   2   57.74    6.36  19-0.45250 0.70865 0.78863-0.44039-0.46222 0.62285
   3  12   3  190.10    7.85  19-0.45250 0.71617 0.78863-0.32344-0.46222 0.69036
   3  18   4   -6.41    7.05  19-0.45161 0.72236 0.79016-0.09410-0.46020 0.75702
   3  19   4   63.01    9.09  19-0.45314 0.72334 0.78751-0.05127-0.46370 0.76056
   3  20   4    2.42    8.43  20-0.45454 0.72325 0.78505-0.01160-0.46691 0.76240
   3  21   4   16.09    9.21  19-0.45366 0.72317 0.78661 0.02773-0.46488 0.76197
   3  22   4   22.31    9.32  19-0.45279 0.72358 0.78812 0.06500-0.46289 0.75906
   4   3  -5  772.02   26.86  20-0.45942 0.74538 0.77626-0.66025-0.47822 0.17041
   4   8   0   24.70    5.78  19-0.45132 0.77384 0.79066-0.48055-0.45952 0.49184
   4  14   2  153.57    9.50  20-0.45642 0.79298 0.78171-0.23851-0.47125 0.64079
   5   5  -8    1.31    8.82  20-0.45843 0.80229 0.77807-0.58612-0.47592-0.02811
   5   5  -7   44.75   11.59  20-0.45884 0.81087 0.77733-0.58361-0.47686 0.04167
   5  17   1   41.15    9.59  20-0.45427 0.86385 0.78553-0.12628-0.46629 0.57554
   5  18   1   -3.25    8.81  20-0.45541 0.86717 0.78351-0.08635-0.46892 0.57862
   6   9 -10   17.66   13.56  20-0.45958 0.87033 0.77597-0.42730-0.47859-0.15201
   6  17  -1   29.43    8.85  20-0.45369 0.92658 0.78655-0.12899-0.46496 0.44845
   6  18  -1    4.13    9.69  20-0.45484 0.93135 0.78452-0.08558-0.46761 0.44954
   6  19  -1   87.31   10.46  20-0.45637 0.93256 0.78181-0.04484-0.47113 0.45391
   6  20  -1    1.12    9.86  20-0.45577 0.93476 0.78287-0.00773-0.46975 0.45107
   7  15  -6    4.60   13.79  21-0.46270 0.98150 0.77016-0.18855-0.48588 0.13611
   7  16  -5   -1.08   10.31  20-0.45461 0.98258 0.78493-0.16706-0.46708 0.18405
 -11  -2  -2    0.73   11.31  21-0.46189-0.43609 0.77169-0.84763-0.48386 0.25464
  -9  -4  -3   28.32    9.23  21-0.46038-0.28555 0.77451-0.93050-0.48031 0.19808
  -9  -3  -1   32.42    8.79  20-0.46076-0.27109 0.77381-0.88954-0.48120 0.33736
  -9  11   7    6.85   11.88  21-0.46347-0.21093 0.76870-0.33967-0.48758 0.88952
  -8  -5  -8   73.00   10.12  21-0.46153-0.23968 0.77236-0.96513-0.48302-0.12851
  -8  -5  -7    5.61    9.61  20-0.45910-0.23536 0.77687-0.97083-0.47733-0.06757
  -8  -5  -6   55.05    7.24  20-0.45781-0.22818 0.77922-0.97327-0.47434-0.00147
  -8  -5  -5    7.94    8.74  20-0.45963-0.22190 0.77589-0.97054-0.47857 0.06949
  -8  -4  -2   18.94    6.60  20-0.45753-0.20097 0.77974-0.93504-0.47367 0.26948
  -8  10   7   24.10   11.13  21-0.46387-0.12994 0.76794-0.37961-0.48852 0.89743
  -7  -5  -9    3.86    9.70  21-0.46020-0.16850 0.77484-0.96963-0.47990-0.19320
  -7  14   8  114.44   10.84  20-0.45807-0.04866 0.77875-0.23640-0.47493 0.96008
  -7  15   8   12.14    9.82  21-0.46159-0.04585 0.77225-0.18853-0.48316 0.97085
  -6  -5 -10    5.84    9.78  21-0.46151-0.09324 0.77241-0.96600-0.48296-0.24908
  -6  -5  -3  204.96    8.18  20-0.45781-0.04652 0.77922-0.97322-0.47434 0.21930
  -6  -4  -1  121.94    9.70  20-0.46007-0.03038 0.77508-0.93017-0.47959 0.36098
  -6   6   6 1011.02   19.24  21-0.46021 0.01991 0.77483-0.54169-0.47992 0.83801
  -6   9   7  148.52   10.06  20-0.45791 0.02493 0.77903-0.42993-0.47457 0.90033
  -6  14   8    0.19    8.83  21-0.46038 0.03567 0.77451-0.23284-0.48031 0.97034
  -5  -5 -10   -5.80   10.25  21-0.46009-0.01655 0.77504-0.97045-0.47965-0.24076
  -5  -5  -3   -0.06    5.65  20-0.45738 0.03177 0.78000-0.97335-0.47334 0.22960
  -5  -4  -1    2.15    7.17  21-0.46078 0.05096 0.77377-0.92876-0.48125 0.37088
  -5  15   8   14.89    9.52  20-0.45959 0.11327 0.77597-0.19237-0.47848 0.98135
  -4  -5 -10   19.07    9.49  20-0.46047 0.06768 0.77434-0.96788-0.48054-0.23347
  -4  -3   0   -1.33    7.04  21-0.46087 0.13751 0.77359-0.88889-0.48147 0.44946
  -4  10   7  126.26    7.82  20-0.45724 0.18497 0.78026-0.39293-0.47300 0.91538
  -4  16   8   56.74    8.31  20-0.45695 0.19181 0.78078-0.16035-0.47234 0.98309
  -4  17   8   -1.79   10.05  21-0.45995 0.19683 0.77530-0.11733-0.47932 0.98872
  -4  18   8   74.76   11.61  21-0.46094 0.19661 0.77347-0.07436-0.48163 0.99291
  -3  -5  -9   46.11    6.54  20-0.45853 0.15287 0.77792-0.97174-0.47600-0.16283
  -3  -5  -4  383.78   11.29  20-0.46050 0.19012 0.77429-0.96809-0.48060 0.18314
  -3  -4  -2 1382.32   19.73  20-0.45753 0.20193 0.77974-0.93482-0.47367 0.31232
  -3   5   5  905.06   16.66  21-0.46081 0.25554 0.77371-0.57969-0.48132 0.79655
  -2  -5  -7   -8.30    8.23  21-0.46052 0.24699 0.77425-0.96845-0.48064-0.00981
  -2  -5  -6   64.17    7.92  21-0.46151 0.25814 0.77240-0.96574-0.48297 0.05777
  -2  -4  -3   46.45    6.02  20-0.45738 0.27461 0.78000-0.93504-0.47334 0.25264
  -2   6   5  107.85    8.48  20-0.45916 0.33385 0.77676-0.54466-0.47747 0.80040
  -2   9   6   75.12    8.53  20-0.45909 0.34094 0.77689-0.42815-0.47730 0.86829
  -2  14   7  127.75   10.19  21-0.46026 0.34929 0.77474-0.23208-0.48003 0.93956
  -1  -4  -9  113.94    8.51  20-0.45907 0.31505 0.77692-0.93227-0.47726-0.14419
  -1  -4  -5  552.70   11.25  20-0.45666 0.34055 0.78129-0.93631-0.47167 0.12293
  -1  -2 -13    6.82    9.37  21-0.46161 0.28840 0.77221-0.84897-0.48321-0.41006
  -1  -2  -1  222.45   16.37  20-0.45935 0.37159 0.77642-0.85412-0.47791 0.40152
  -1   3   3 1055.73   20.75  21-0.46031 0.40184 0.77464-0.65868-0.48015 0.67518
  -1   5   4   16.16    7.62  20-0.46009 0.40889 0.77505-0.58120-0.47964 0.74292
  -1  11   6   55.47    6.28  20-0.45853 0.42057 0.77792-0.35157-0.47600 0.87606
  -1  18   7    1.75    7.14  20-0.45709 0.42745 0.78052-0.08346-0.47267 0.94007
  -1  19   7  119.93    8.85  20-0.45810 0.42718 0.77870-0.04210-0.47500 0.94301
  -1  20   7    9.03    8.11  20-0.45853 0.42735 0.77792-0.00175-0.47600 0.94390
  -1  21   7   85.01    9.16  20-0.45810 0.42720 0.77870 0.03505-0.47500 0.94326
   0  -3 -10   61.61    8.61  21-0.46104 0.38945 0.77329-0.88890-0.48186-0.19936
   0  -1 -13    0.59   10.09  21-0.45981 0.36407 0.77556-0.81711-0.47899-0.40633
   0  14   6   28.23    6.93  20-0.45709 0.49948 0.78052-0.23732-0.47267 0.88110
   0  15   6   16.30    8.69  21-0.46123 0.50434 0.77294-0.19256-0.48230 0.89011
   1  -2 -10    3.37    7.63  21-0.46135 0.47036 0.77270-0.84939-0.48259-0.18914
   1   0 -13   -6.83    9.61  21-0.46038 0.44534 0.77451-0.77728-0.48031-0.39535
   1   9   4  155.48    9.63  20-0.45977 0.56888 0.77564-0.42714-0.47889 0.75887
   1  13   5   74.40    9.61  20-0.45986 0.57614 0.77547-0.27140-0.47910 0.82731
   2  -1  -9  982.64   16.11  21-0.46086 0.55725 0.77362-0.81211-0.48144-0.11453
   2  -1  -6   85.13    8.93  20-0.45848 0.57654 0.77799-0.81698-0.47590 0.08400
   2   0 -11    3.24    5.80  20-0.45767 0.54074 0.77948-0.77913-0.47400-0.25897
   2   9   3   86.91    8.69  21-0.46032 0.64330 0.77462-0.42604-0.48018 0.70040
   3   1 -10   56.87    9.36  20-0.45967 0.63041 0.77582-0.73691-0.47866-0.17712
   3   2  -3  141.01   22.87  22-0.47046 0.69024 0.75501-0.67804-0.50418 0.32465
   3   3 -13   -3.46   10.71  21-0.46080 0.60651 0.77373-0.65999-0.48131-0.37747
   3   4  -1  164.17   13.02  20-0.46022 0.69429 0.77480-0.62045-0.47995 0.43622
   3  13   3  136.25    9.09  20-0.45986 0.72290 0.77547-0.27140-0.47911 0.70793
   4   3 -10    3.37    8.60  20-0.45995 0.71149 0.77531-0.65887-0.47931-0.16892
   4  11   1  162.68    9.47  21-0.46203 0.79156 0.77143-0.34520-0.48419 0.58481
   4  15   2    9.04    7.95  21-0.46102 0.79851 0.77331-0.19053-0.48183 0.65178
   5   5  -9  162.24   12.99  21-0.46438 0.80209 0.76698-0.57374-0.48971-0.08177
   5   6 -11    4.75   10.82  22-0.46480 0.79008 0.76617-0.53312-0.49070-0.21851
   5   7 -12    0.52   11.11  21-0.46052 0.77542 0.77425-0.50602-0.48064-0.29462
   5  13   0  298.67   10.67  20-0.45826 0.86080 0.77840-0.27428-0.47539 0.51692
   5  19   1    4.98    7.08  20-0.45781 0.86736 0.77922-0.04170-0.47434 0.58416
   5  20   1    1.91    7.03  20-0.45810 0.86848 0.77870-0.00516-0.47500 0.58401
   5  21   1   12.21    8.81  20-0.45781 0.86715 0.77922 0.03595-0.47434 0.58487
   6  12  -3  182.71   11.63  21-0.46085 0.92267 0.77363-0.30847-0.48143 0.32745
   7  17  -5    3.30   11.39  20-0.46020 0.98893 0.77485-0.11461-0.47989 0.19791
   7  18  -5   -2.55   12.51  21-0.46357 0.99228 0.76852-0.07255-0.48780 0.20433
 -10  -4  -5    3.74   10.53  21-0.46558-0.37617 0.76512-0.92028-0.49218 0.06662
 -10  -3  -2    1.45    9.23  21-0.46500-0.35497 0.76624-0.88246-0.49080 0.26976
 -10   6   5   28.75   16.37  23-0.47486-0.29461 0.74642-0.51299-0.51445 0.77110
  -8  -5  -4   15.08    6.93  21-0.46361-0.21027 0.76890-0.96263-0.48752 0.14773
  -8  -2   1  145.63   11.50  22-0.46710-0.17006 0.76215-0.83906-0.49580 0.49650
  -7  -5  -3  424.40   10.83  21-0.46291-0.12244 0.77023-0.96388-0.48587 0.22279
  -7  -4  -1  443.31   12.84  21-0.46584-0.10510 0.76461-0.91956-0.49280 0.36602
  -6  -6  -8   -5.55    8.51  22-0.46693-0.07406 0.76248-0.99329-0.49539-0.09504
  -6  -6  -7   -1.35    9.17  22-0.46590-0.06935 0.76450-0.99725-0.49294-0.03112
  -6  -6  -6   50.34    8.83  21-0.46575-0.05980 0.76479-0.99737-0.49258 0.03443
  -6  15   8   -1.96    7.57  21-0.46277 0.03832 0.77049-0.18877-0.48554 0.98000
  -6  16   8   70.91   11.75  22-0.46628 0.04045 0.76376-0.14312-0.49384 0.98776
  -5  -6  -8   32.38    9.06  22-0.46646 0.00643 0.76341-0.99552-0.49427-0.09241
  -5  -6  -7   80.46    9.11  21-0.46458 0.01223 0.76704-0.99945-0.48982-0.02896
  -5  -6  -6  154.52    8.82  21-0.46482 0.01965 0.76659-0.99912-0.49037 0.03985
  -5  -6  -5   -1.27    7.22  22-0.46693 0.02792 0.76248-0.99313-0.49539 0.11676
  -5  -5 -11   -0.53    9.67  22-0.46673-0.01622 0.76289-0.95622-0.49490-0.29156
  -5   4   5    3.83    8.04  22-0.46798 0.10357 0.76043-0.60469-0.49788 0.79668
  -5  10   7   13.37    8.51  21-0.46557 0.11372 0.76514-0.37662-0.49215 0.92651
  -5  16   8    1.77    7.22  21-0.46305 0.11905 0.76996-0.14972-0.48620 0.98873
  -5  17   8    2.11   11.26  22-0.46569 0.12197 0.76490-0.10584-0.49245 0.99431
  -4  -6  -7    8.55    7.88  21-0.46647 0.09376 0.76339-0.99525-0.49429-0.01705
  -4  -6  -6  813.58   13.35  22-0.46718 0.10199 0.76200-0.99391-0.49598 0.05416
  -4  -5  -3  566.69   11.87  21-0.46249 0.11872 0.77102-0.96470-0.48488 0.24715
  -4  -4 -12    6.53    8.23  21-0.46249 0.05469 0.77102-0.92534-0.48488-0.36675
  -4   7   6  172.91    9.51  21-0.46389 0.18518 0.76837-0.49667-0.48818 0.86312
  -4  11   7   78.84    8.69  22-0.46634 0.19473 0.76365-0.33704-0.49397 0.93677
  -3  -5 -10  190.54    9.87  21-0.46485 0.15218 0.76653-0.96044-0.49045-0.21556
  -3  -4 -12  118.58   11.54  21-0.46567 0.13933 0.76495-0.92049-0.49239-0.34794
  -3   3   4 2609.67   31.27  22-0.46721 0.25473 0.76193-0.64578-0.49606 0.74313
  -3   8   6  213.09    9.85  21-0.46441 0.26628 0.76736-0.45704-0.48942 0.87233
  -3  12   7   25.93    6.36  21-0.46263 0.27134 0.77076-0.30530-0.48521 0.93650
  -2  -5  -9   64.68    9.31  22-0.46633 0.24090 0.76365-0.95686-0.49397-0.13623
  -2  -5  -8  101.25    6.84  21-0.46263 0.24430 0.77076-0.96432-0.48521-0.07617
  -2  -5  -5    1.33    7.99  22-0.46638 0.26718 0.76356-0.95733-0.49408 0.13938
  -2  -4 -11   49.32    7.23  21-0.46263 0.22332 0.77076-0.92535-0.48521-0.28086
  -2  -3 -13   42.70    9.58  22-0.46728 0.21359 0.76180-0.87749-0.49622-0.40415
  -2  -2   0  720.75   24.34  22-0.46661 0.30595 0.76312-0.84042-0.49462 0.47786
  -2   2   3  390.88   15.77  22-0.46614 0.32723 0.76404-0.68675-0.49350 0.68052
  -2  15   7   13.76    8.63  21-0.46478 0.35422 0.76665-0.18470-0.49029 0.94906
  -2  16   7   -1.29    8.86  22-0.46673 0.35664 0.76289-0.14207-0.49490 0.95587
  -1  -4 -10   79.27    9.99  21-0.46515 0.31330 0.76595-0.92105-0.49115-0.19706
  -1  -4  -4  656.97   13.98  22-0.46722 0.35771 0.76191-0.91682-0.49609 0.21558
  -1  -3 -12   12.27    9.95  22-0.46601 0.30083 0.76428-0.87986-0.49320-0.33394
  -1   8   5  296.83   10.66  22-0.46619 0.42194 0.76393-0.45394-0.49363 0.82524
  -1  12   6   -0.80    7.78  22-0.46604 0.42842 0.76423-0.29988-0.49327 0.89296
   0  -3  -4   62.46    6.70  21-0.46430 0.43513 0.76757-0.88403-0.48916 0.21724
   0  -2 -12   18.46    7.64  21-0.46277 0.37677 0.77049-0.84735-0.48554-0.33235
   0   7   4  109.01    8.75  21-0.46550 0.49439 0.76527-0.49427-0.49199 0.76355
   0  10   5   27.07    5.78  21-0.46305 0.49916 0.76996-0.38252-0.48620 0.82605
   0  16   6   65.66    8.77  21-0.46452 0.50791 0.76715-0.14755-0.48968 0.89751
   0  17   6   12.85    9.13  22-0.46661 0.50973 0.76311-0.10301-0.49463 0.90310
   0  22   6   29.99    9.99  22-0.46695 0.50875 0.76245 0.09190-0.49544 0.90464
   1  -1 -12   28.85    7.49  21-0.46361 0.45858 0.76890-0.80781-0.48752-0.31999
   1  14   5    9.25    7.78  21-0.46486 0.58068 0.76650-0.22300-0.49048 0.83993
   2  -1 -10   44.64    7.90  22-0.46768 0.55681 0.76101-0.79919-0.49718-0.16698
   2   1 -13   27.76    9.58  21-0.46581 0.53344 0.76467-0.72607-0.49272-0.37532
   2   2  -1  200.20   21.17  22-0.47063 0.62401 0.75513-0.67832-0.50423 0.45237
   2  13   4  168.29    7.18  21-0.46263 0.65301 0.77076-0.26696-0.48521 0.77376
   3   2 -12   14.66    6.84  21-0.46333 0.61898 0.76943-0.69154-0.48686-0.30527
   3  10   2   19.70    7.69  22-0.46598 0.72057 0.76435-0.37820-0.49312 0.65417
   3  14   3   91.87    8.71  21-0.46557 0.72879 0.76514-0.22198-0.49215 0.72105
   4   4 -12   10.30   10.27  21-0.46528 0.70151 0.76570-0.61107-0.49146-0.29106
   4   5 -13    7.97   11.54  21-0.46492 0.69513 0.76639-0.57117-0.49061-0.36108
   4  16   2   46.53    8.26  21-0.46549 0.80222 0.76529-0.14470-0.49197 0.66053
   4  17   2   39.09    8.57  22-0.46761 0.80457 0.76116-0.10176-0.49700 0.66654
   4  22   2    8.44    9.82  22-0.46830 0.80463 0.75978 0.09388-0.49866 0.66751
   5   9  -2   11.67    7.17  22-0.46667 0.85553 0.76299-0.41345-0.49478 0.40068
   5  11  -1    6.69    8.22  22-0.46636 0.86219 0.76359-0.33625-0.49404 0.46804
   5  14   0    2.93    8.48  21-0.46528 0.86770 0.76570-0.22222-0.49146 0.53376
   6   9  -6    7.44   13.67  23-0.47672 0.91771 0.74247-0.39253-0.51899 0.16012
   6  15  -2   31.39    9.11  21-0.46486 0.93355 0.76651-0.18431-0.49047 0.40424
   7  15  -7   14.47   14.24  23-0.47237 0.98552 0.75158-0.16958-0.50843 0.09162
   7  16  -6    6.51   11.44  22-0.46778 0.98949 0.76082-0.13832-0.49741 0.14753
 -10  -4  -4   -2.40    9.39  23-0.47018-0.36656 0.75523-0.91101-0.50354 0.15011
 -10   9   6    0.90   13.32  23-0.47350-0.28630 0.74840-0.39869-0.51157 0.83680
  -9  -5  -7   15.30    8.27  22-0.46889-0.30711 0.75781-0.95144-0.50045-0.05299
  -9  -5  -6   54.07    8.17  22-0.46835-0.29831 0.75890-0.95336-0.49914 0.01526
  -9  -5  -5   26.33    9.09  22-0.47021-0.28975 0.75517-0.94981-0.50361 0.08757
  -9  -4  -2   38.88    9.58  22-0.47141-0.26675 0.75272-0.90782-0.50651 0.29441
  -9   5   5   13.85   11.79  23-0.47487-0.21396 0.74555-0.55166-0.51488 0.77967
  -8  -5  -3   -1.76    8.10  23-0.47132-0.19501 0.75290-0.94586-0.50629 0.23810
  -8  -3   0    2.56    8.68  23-0.47132-0.17319 0.75290-0.87021-0.50629 0.44102
  -8  -1   2   -0.94   10.61  24-0.48008-0.15072 0.73430-0.77357-0.52767 0.59677
  -8   7   6   11.65   10.06  23-0.47192-0.12904 0.75167-0.48026-0.50775 0.84959
  -8  11   7   30.99   11.16  23-0.47395-0.12036 0.74748-0.32163-0.51264 0.92164
  -7  -6  -8   10.04    9.51  23-0.47143-0.14943 0.75269-0.98531-0.50654-0.09746
  -7  -6  -7   58.13    9.04  22-0.46957-0.14390 0.75645-0.98943-0.50207-0.03250
  -7  -6  -6   62.33    8.79  22-0.46982-0.13675 0.75596-0.98940-0.50267 0.03475
  -7  -6  -5   15.12    8.27  22-0.47147-0.12659 0.75261-0.98455-0.50664 0.10753
  -7   4   5   18.55    9.58  23-0.47488-0.05300 0.74552-0.58969-0.51492 0.79620
  -7  10   7   59.47    9.16  22-0.46927-0.04371 0.75704-0.36925-0.50137 0.91883
  -6  -6  -9    8.94   10.11  22-0.47106-0.07550 0.75345-0.98564-0.50565-0.15772
  -6  -6  -5    8.01    6.38  22-0.46807-0.05044 0.75944-0.99234-0.49849 0.10734
  -6  -5  -2   75.59    8.78  23-0.47196-0.02505 0.75159-0.94534-0.50784 0.32114
  -6   4   5  431.69   15.39  23-0.47557 0.02817 0.74407-0.58923-0.51659 0.80625
  -6  10   7   -0.15    8.72  23-0.47132 0.03959 0.75290-0.36594-0.50629 0.92900
  -5  -6  -9  152.95    9.68  22-0.47011 0.00415 0.75536-0.98831-0.50337-0.15073
  -5   2   4  555.21   19.69  23-0.47271 0.09853 0.75006-0.67286-0.50964 0.73973
  -4  -6  -9   28.30    9.65  23-0.47153 0.08521 0.75249-0.98512-0.50678-0.13910
  -4  -6  -8  290.90    8.94  22-0.46821 0.08927 0.75917-0.99199-0.49882-0.07916
  -4  -6  -5  629.49   13.10  22-0.47112 0.11341 0.75332-0.98622-0.50580 0.13197
  -4  -5 -11   20.08    7.67  22-0.46807 0.06848 0.75944-0.95377-0.49849-0.28348
  -4  -4  -1    8.10    7.12  22-0.47059 0.14209 0.75439-0.91029-0.50453 0.40190
  -4  12   7    4.05    7.17  23-0.47306 0.20057 0.74932-0.28333-0.51049 0.95374
  -3  -6  -7  335.22   10.49  23-0.47205 0.18096 0.75141-0.98339-0.50805 0.00602
  -3  -5 -11   13.51   10.10  22-0.47140 0.15088 0.75274-0.94620-0.50648-0.26853
  -3  13   7   -3.02    6.37  22-0.46835 0.27740 0.75890-0.25524-0.49914 0.95022
  -3  14   7    1.86    8.27  23-0.47293 0.28098 0.74960-0.20619-0.51017 0.96159
  -2  -5 -10    7.63    8.81  22-0.47143 0.23911 0.75268-0.94618-0.50655-0.19153
  -2  -4 -12  -12.65    9.72  23-0.47132 0.22183 0.75290-0.90987-0.50629-0.32515
  -2  -3  -1    1.57    9.50  22-0.47132 0.30543 0.75290-0.86822-0.50629 0.42109
  -2   4   4   27.84    5.93  22-0.46807 0.33628 0.75944-0.60486-0.49849 0.75323
  -2  10   6   73.80    6.77  22-0.46889 0.35100 0.75781-0.37007-0.50045 0.89222
  -2  17   7   -0.59    6.97  22-0.46916 0.35909 0.75727-0.09868-0.50110 0.96051
  -2  18   7   34.35    9.05  22-0.47050 0.35869 0.75457-0.05572-0.50432 0.96415
  -2  19   7    5.08    9.71  23-0.47122 0.35968 0.75311-0.01572-0.50604 0.96538
  -2  20   7    3.20   10.84  23-0.47112 0.36147 0.75331 0.02165-0.50581 0.96475
  -1  -4 -11    7.38    9.04  23-0.47193 0.31323 0.75166-0.90626-0.50776-0.24924
  -1  13   6   78.44    8.81  23-0.47153 0.43403 0.75248-0.24871-0.50679 0.90655
   0  -4  -8   83.33    8.96  23-0.47184 0.41542 0.75183-0.90601-0.50755-0.03672
   0  -4  -7   28.72    8.17  23-0.47181 0.42199 0.75191-0.90649-0.50747 0.03147
   0  -3 -11  305.53    9.35  22-0.46930 0.39112 0.75700-0.87342-0.50142-0.24731
   0  11   5  124.10    9.10  23-0.47134 0.50712 0.75286-0.32664-0.50634 0.84626
   0  18   6    6.04    6.69  22-0.46780 0.51024 0.75998-0.06126-0.49784 0.90642
   0  19   6   -2.53    7.16  22-0.46848 0.51221 0.75863-0.02287-0.49947 0.90732
   0  20   6   49.86    7.81  22-0.46848 0.51106 0.75863 0.01782-0.49947 0.90798
   0  21   6   19.54    8.31  22-0.46794 0.51059 0.75971 0.05233-0.49817 0.90680
   1  -2 -11   34.04    7.97  22-0.47011 0.47261 0.75536-0.83303-0.50337-0.23631
   1  -2  -4  722.00   16.88  22-0.47091 0.52269 0.75373-0.83163-0.50531 0.24134
   1   7   3   48.32    7.88  23-0.47150 0.57371 0.75254-0.48202-0.50672 0.71863
   1  10   4   37.79    7.67  22-0.47032 0.57978 0.75493-0.36681-0.50389 0.78420
   1  15   5  135.44    7.71  22-0.46862 0.58508 0.75836-0.17701-0.49980 0.84821
   1  16   5   24.43    8.89  23-0.47143 0.58710 0.75267-0.13142-0.50656 0.85572
   1  22   5   37.04   10.18  23-0.47279 0.58866 0.74988 0.10490-0.50985 0.85854
   2  -1  -5   64.32    8.65  22-0.46954 0.59456 0.75651-0.79557-0.50201 0.17804
   2   0 -12  468.65   11.52  22-0.46889 0.54470 0.75781-0.75814-0.50045-0.29936
   2   5   1 1417.15   22.41  23-0.47178 0.64008 0.75196-0.55858-0.50740 0.59164
   2   7   2 1530.84   19.15  22-0.46943 0.64509 0.75673-0.48592-0.50175 0.65396
   2  10   3  568.90   12.76  23-0.47149 0.65395 0.75257-0.36500-0.50668 0.72741
   2  14   4   19.96    6.70  22-0.46766 0.65789 0.76025-0.21803-0.49751 0.78565
   2  15   4  111.04    9.78  23-0.47149 0.66078 0.75257-0.17049-0.50669 0.79597
   3   0  -8   -3.70    7.44  23-0.47226 0.65342 0.75098-0.75303-0.50856-0.00830
   3   1 -11   -3.22    8.86  23-0.47024 0.63161 0.75509-0.71962-0.50370-0.22065
   3   3  -2  603.24   31.72  24-0.47700 0.70416 0.74102-0.62491-0.52008 0.40895
   3  15   3  344.47    9.00  22-0.46943 0.73258 0.75673-0.17470-0.50175 0.73079
   3  16   3  145.60    9.96  23-0.47235 0.73485 0.75080-0.13069-0.50876 0.73860
   4   2  -8    1.58    8.58  23-0.47465 0.74017 0.74600-0.66810-0.51436 0.00200
   4   3 -11   39.66    9.03  22-0.47068 0.71469 0.75421-0.63810-0.50475-0.21000
   4   9   0   27.35    8.08  22-0.47000 0.79156 0.75558-0.40720-0.50311 0.53590
   4  12   1   28.08    8.46  22-0.47099 0.80057 0.75358-0.28816-0.50549 0.60617
   4  18   2   20.98    6.67  22-0.46916 0.80535 0.75727-0.05873-0.50110 0.67071
   4  19   2    6.51    9.31  22-0.47016 0.80583 0.75526-0.01835-0.50350 0.67271
   4  20   2   -6.28    9.97  23-0.47051 0.80621 0.75454 0.01763-0.50435 0.67224
   4  21   2   17.71    8.38  22-0.46916 0.80449 0.75727 0.05813-0.50110 0.67179
   5   5 -10    0.99   10.95  23-0.47399 0.80351 0.74739-0.55664-0.51275-0.12573
   5  15   0  267.38   10.36  22-0.47029 0.87267 0.75499-0.17319-0.50382 0.54517
   6  11  -4   19.22    8.63  23-0.47168 0.92645 0.75217-0.32494-0.50715 0.28571
   6  13  -3   92.83   10.02  23-0.47184 0.93359 0.75184-0.24763-0.50755 0.35508
   6  16  -2   -2.28    8.38  23-0.47018 0.93699 0.75523-0.13855-0.50354 0.41677
   6  17  -2   95.98   10.14  23-0.47188 0.94053 0.75177-0.09233-0.50763 0.42329
   6  18  -2   43.48    9.55  23-0.47373 0.94200 0.74794-0.04994-0.51211 0.42835
   7  15  -8    8.06   16.77  24-0.47810 0.98564 0.73863-0.15570-0.52279 0.03801
   7  17  -6   12.30   13.09  23-0.47306 0.99452 0.74932-0.08710-0.51049 0.16123
 -11  -3  -3    9.28   10.63  24-0.47594-0.43410 0.74307-0.86049-0.51765 0.22041
 -11  -2  -1   14.07   11.42  24-0.47971-0.41331 0.73491-0.81242-0.52689 0.36627
 -11  -1   0    8.81   10.67  23-0.47638-0.40984 0.74213-0.78122-0.51873 0.42587
 -11   0   1   19.83   13.14  23-0.47762-0.40019 0.73947-0.73958-0.52176 0.49676
 -10  -4  -3    1.48    9.63  23-0.47615-0.35070 0.74261-0.89746-0.51817 0.22994
 -10  -2   0    0.43   11.17  25-0.48171-0.32882 0.73046-0.81032-0.53185 0.44838
 -10  -1   1    8.44   12.02  24-0.47843-0.31901 0.73771-0.77678-0.52375 0.50704
  -9  -5  -4   -3.93    8.76  24-0.47563-0.28059 0.74373-0.93833-0.51689 0.17211
  -9   8   6   97.78   12.31  24-0.47677-0.20447 0.74130-0.43064-0.51967 0.85305
  -8  -6  -8   45.74    9.60  23-0.47696-0.22209 0.74088-0.97268-0.52015-0.09079
  -8  -6  -7   -6.60   10.96  24-0.47629-0.21993 0.74233-0.97556-0.51849-0.02163
  -8  -6  -6   -3.36    9.65  24-0.47642-0.21232 0.74205-0.97479-0.51881 0.04687
  -8  -4  -1   20.19    8.45  23-0.47602-0.17432 0.74289-0.89867-0.51785 0.38244
  -7  -6  -9  104.52    9.87  23-0.47499-0.15063 0.74509-0.97844-0.51533-0.15620
  -7  -6  -4   -0.99    7.32  24-0.47714-0.11523 0.74051-0.97168-0.52057 0.19351
  -7  -5  -2  141.48    9.42  23-0.47636-0.10146 0.74218-0.93670-0.51866 0.32300
  -7   2   4   97.17   15.61  25-0.48413-0.05215 0.72497-0.64927-0.53788 0.74937
  -7   7   6  108.32   11.30  24-0.47915-0.04168 0.73614-0.46416-0.52551 0.87572
  -7  11   7   29.23    8.27  24-0.47789-0.03502 0.73888-0.31205-0.52243 0.94067
  -6  -6 -10   84.31   11.63  23-0.47626-0.07709 0.74239-0.97565-0.51843-0.21206
  -6  -6  -4  111.24    7.13  23-0.47404-0.03731 0.74707-0.98018-0.51304 0.18990
  -6   7   6    6.77    9.52  24-0.48009 0.04032 0.73407-0.46323-0.52784 0.88482
  -6  11   7   26.91    9.05  24-0.47717 0.04390 0.74043-0.31418-0.52067 0.94784
  -5  -6 -10   54.07   10.39  23-0.47497 0.00212 0.74512-0.97780-0.51529-0.20787
  -5  -6  -4   22.34    6.16  23-0.47418 0.04216 0.74679-0.97990-0.51336 0.19856
  -5  -5  -2   10.88    6.45  23-0.47338 0.05704 0.74845-0.94296-0.51143 0.33240
  -5   7   6  147.46    7.88  23-0.47391 0.11380 0.74734-0.47635-0.51272 0.87910
  -5  11   7    8.76    6.70  23-0.47365 0.12032 0.74790-0.32158-0.51207 0.94672
  -4  -6 -10   50.87    9.60  23-0.47638 0.08323 0.74212-0.97496-0.51874-0.19604
  -4  -5 -12   -2.56   10.84  24-0.47629 0.06558 0.74233-0.93859-0.51849-0.32975
  -4   8   6    0.88    7.36  24-0.47798 0.19854 0.73868-0.42840-0.52265 0.89752
  -4  13   7   27.44    8.08  24-0.47798 0.20588 0.73868-0.23370-0.52265 0.96662
  -3  -6  -9   96.36    9.08  23-0.47620 0.17140 0.74251-0.97538-0.51829-0.11956
  -3  -6  -8    2.03    6.15  23-0.47325 0.17192 0.74873-0.98229-0.51111-0.05549
  -3  -6  -6  105.00    6.89  23-0.47404 0.19011 0.74707-0.97990-0.51304 0.07964
  -3  -5  -3    7.20    5.80  23-0.47365 0.21062 0.74790-0.94223-0.51207 0.28117
  -3   9   6   57.66    8.50  23-0.47588 0.27621 0.74320-0.39410-0.51750 0.90072
  -3  15   7   -6.09    9.90  24-0.47635 0.28599 0.74219-0.16096-0.51865 0.96935
  -2  -5 -11   32.03    8.73  23-0.47723 0.23806 0.74031-0.93241-0.52080-0.24515
  -2  -5  -4  266.68    9.95  23-0.47598 0.28667 0.74299-0.93696-0.51774 0.22867
  -2   7   5   23.67    8.25  23-0.47617 0.35000 0.74258-0.47223-0.51821 0.84123
  -2  11   6  242.34   10.23  24-0.47674 0.35911 0.74135-0.31484-0.51961 0.91135
  -1  -5  -9   32.67    7.71  24-0.47771 0.33265 0.73926-0.93326-0.52199-0.09936
  -1  -5  -8    3.31    7.35  23-0.47551 0.33780 0.74398-0.93830-0.51660-0.03726
  -1  -5  -7   24.74    7.73  23-0.47539 0.34542 0.74423-0.93836-0.51631 0.03062
  -1  -3 -13   -8.85    9.31  24-0.47602 0.29956 0.74289-0.86200-0.51785-0.37503
  -1  -3  -2 3918.28   37.87  23-0.47325 0.37855 0.74873-0.86523-0.51111 0.36655
  -1   9   5  153.57    9.17  24-0.47729 0.43320 0.74018-0.39170-0.52095 0.85260
  -1  14   6   94.35   10.02  23-0.47592 0.43744 0.74311-0.20007-0.51760 0.91763
   0  -4  -9  349.00    9.23  23-0.47471 0.41135 0.74568-0.90024-0.51465-0.09815
   0  -4  -6  183.80    9.83  23-0.47553 0.43302 0.74394-0.89911-0.51665 0.10789
   0  -3 -12   40.54    8.76  24-0.47721 0.39181 0.74034-0.85526-0.52076-0.29595
   0  -2 -13   11.73    7.95  23-0.47338 0.38148 0.74845-0.82618-0.51143-0.37213
   0  -2  -2 8871.08   64.12  23-0.47497 0.46055 0.74512-0.82289-0.51529 0.37908
   0   3   2  235.23   14.33  23-0.47604 0.49052 0.74286-0.62711-0.51789 0.65307
   0   5   3  383.30   11.36  23-0.47457 0.49593 0.74595-0.55287-0.51432 0.71782
   0  12   5   75.25    8.23  24-0.47771 0.51356 0.73928-0.27372-0.52197 0.86244
   1  -3  -9   85.26    9.12  23-0.47619 0.49300 0.74254-0.85887-0.51825-0.08582
   1  -3  -8  173.69    8.17  23-0.47378 0.49767 0.74762-0.86389-0.51239-0.02388
   1  -3  -7   67.56    6.75  23-0.47418 0.50476 0.74679-0.86313-0.51336 0.04508
   1  -1 -13    1.84    9.11  23-0.47471 0.46253 0.74568-0.78424-0.51465-0.36262
   1   3   1 1801.37   30.94  23-0.47618 0.56387 0.74255-0.62679-0.51825 0.59375
   1  17   5    3.37    6.44  23-0.47325 0.58972 0.74873-0.08863-0.51111 0.85993
   1  18   5   73.46    7.48  23-0.47431 0.59027 0.74651-0.04944-0.51368 0.86292
   1  19   5   41.15    7.47  23-0.47484 0.59095 0.74540-0.00937-0.51497 0.86395
   1  20   5    6.53    7.52  23-0.47457 0.59119 0.74595 0.03073-0.51432 0.86326
   1  21   5   42.01    7.75  23-0.47391 0.59045 0.74734 0.06764-0.51272 0.86148
   2  -1 -11   11.21    9.01  23-0.47598 0.55900 0.74298-0.78202-0.51775-0.21520
   2  16   4    1.22    6.47  23-0.47418 0.66431 0.74679-0.12783-0.51336 0.80180
   2  17   4   12.04    9.15  23-0.47619 0.66547 0.74254-0.08320-0.51825 0.80721
   2  18   4   75.13   10.01  24-0.47701 0.66737 0.74078-0.04333-0.52026 0.80909
   2  19   4   30.55    8.87  24-0.47725 0.66761 0.74027-0.00283-0.52084 0.81014
   2  20   4   -2.25    9.38  24-0.47681 0.66828 0.74121 0.03344-0.51977 0.80886
   2  21   4   19.33    9.91  24-0.47653 0.66517 0.74180 0.07437-0.51910 0.80836
   2  22   4    9.98    9.36  23-0.47497 0.66583 0.74512 0.10937-0.51529 0.80351
   3   0  -9  384.56   12.58  23-0.47558 0.65341 0.74382-0.74386-0.51678-0.07060
   3   0  -7   12.51    7.69  23-0.47535 0.66680 0.74432-0.74509-0.51621 0.06445
   3   2 -13   11.17   10.07  24-0.47663 0.62661 0.74160-0.66325-0.51933-0.34116
   3   6   0  928.13   18.82  24-0.47809 0.72001 0.73844-0.50623-0.52292 0.54725
   3   8   1  284.43   10.65  23-0.47514 0.72378 0.74477-0.43493-0.51570 0.60836
   3  11   2   39.78    7.77  23-0.47531 0.73066 0.74441-0.31825-0.51611 0.67703
   3  17   3    5.27    6.70  23-0.47431 0.73767 0.74651-0.08642-0.51368 0.74297
   3  18   3   58.80    9.26  23-0.47566 0.73806 0.74365-0.04552-0.51698 0.74658
   3  19   3    1.12    9.87  24-0.47655 0.73868 0.74177-0.00475-0.51913 0.74748
   3  20   3   28.60    9.07  24-0.47610 0.73844 0.74274 0.03227-0.51803 0.74697
   3  21   3    4.76    8.91  24-0.47618 0.73717 0.74257 0.06980-0.51822 0.74539
   3  22   3   15.27    7.20  23-0.47338 0.73591 0.74845 0.10643-0.51143 0.74184
   4   2  -9   22.59    8.73  23-0.47648 0.73393 0.74191-0.66490-0.51898-0.06052
   4   2  -7   20.55    8.88  24-0.47758 0.74988 0.73956-0.66142-0.52165 0.07844
   4  13   1  205.40    9.99  24-0.47737 0.80705 0.74001-0.23618-0.52114 0.62250
   5   5  -6    3.36   15.42  26-0.49084 0.85156 0.70904-0.51467-0.55485 0.18747
   5   6 -12   22.72   11.55  24-0.47825 0.79486 0.73811-0.50512-0.52329-0.25103
   5  12  -1   68.49    8.74  24-0.47650 0.87201 0.74186-0.27662-0.51903 0.49263
   5  16   0   12.45    5.90  23-0.47351 0.87588 0.74817-0.12772-0.51175 0.55422
   5  17   0   81.77    9.88  23-0.47600 0.87817 0.74294-0.08348-0.51780 0.56012
   5  18   0    2.98    9.21  24-0.47694 0.88020 0.74093-0.04190-0.52009 0.56206
   5  19   0   64.03   10.41  24-0.47728 0.88052 0.74019-0.00405-0.52094 0.56334
   5  20   0   34.08   10.22  24-0.47714 0.87978 0.74050 0.03591-0.52059 0.56329
   5  21   0   -1.71    9.85  24-0.47642 0.87982 0.74205 0.07017-0.51881 0.55940
   5  22   0    3.04   10.37  23-0.47457 0.87773 0.74595 0.10831-0.51432 0.55585
   6   9 -11   65.22   16.62  24-0.47976 0.88315 0.73479-0.38688-0.52703-0.17125
   6  10  -5   21.41   10.40  24-0.47882 0.92701 0.73687-0.34867-0.52470 0.23384
   6  19  -2   19.57    9.89  23-0.47418 0.94338 0.74679-0.01031-0.51336 0.42825
   6  20  -2    3.15    8.00  23-0.47418 0.94342 0.74679 0.02975-0.51336 0.42697
   7  16  -7   13.75   13.22  24-0.47870 0.99331 0.73712-0.11520-0.52441 0.10684
 -10  -5  -5    8.56   10.28  24-0.48182-0.35631 0.73045-0.92283-0.53182 0.10804
 -10  -3  -1   52.64   10.54  24-0.48156-0.32974 0.73102-0.84774-0.53119 0.37858
  -9  -5  -3    8.73    8.36  24-0.48205-0.26260 0.72992-0.92279-0.53240 0.25283
  -9   3   4   12.59   16.09  28-0.49789-0.19832 0.69129-0.57458-0.57289 0.76892
  -8  -6  -5   18.96    7.02  24-0.47900-0.20137 0.73669-0.96952-0.52484 0.11757
  -8  12   7    7.05   10.85  24-0.48118-0.11512 0.73187-0.26592-0.53024 0.93979
  -6  -7  -7   -8.40    8.74  25-0.48258-0.05117 0.72873-0.99854-0.53371 0.01140
  -6   2   4    2.92    9.95  26-0.48653 0.03187 0.71960-0.64220-0.54363 0.76497
  -5  -7  -7   -1.11    8.86  24-0.48182 0.03110 0.73045-0.99945-0.53182 0.01506
  -5  -6 -11   39.82   10.88  24-0.48122 0.00139 0.73177-0.96556-0.53035-0.25866
  -5  12   7    7.30    8.78  24-0.48054 0.12726 0.73329-0.26834-0.52865 0.96295
  -4  -6 -11   -4.06    9.95  25-0.48207 0.07887 0.72987-0.96338-0.53245-0.24668
  -4  -6  -4   14.78    5.48  24-0.47900 0.12649 0.73669-0.97006-0.52484 0.21942
  -4  -5  -2  338.80   11.24  24-0.48088 0.14482 0.73254-0.92683-0.52949 0.35967
  -4   5   5   37.87    8.14  24-0.48062 0.19396 0.73313-0.53943-0.52884 0.83517
  -4  14   7    5.98   10.04  24-0.48182 0.20800 0.73045-0.18571-0.53182 0.97682
  -3  -6 -10   15.37    7.91  24-0.48084 0.16712 0.73262-0.96623-0.52940-0.17772
  -3  -6  -5   16.31    5.68  24-0.47900 0.20110 0.73669-0.96944-0.52484 0.16084
  -3  -5 -12   14.42    8.07  24-0.47938 0.15301 0.73585-0.92998-0.52580-0.31652
  -3   6   5   29.37    7.82  25-0.48164 0.27426 0.73084-0.50048-0.53138 0.84533
  -3  16   7   48.34    8.02  24-0.47874 0.28745 0.73726-0.11650-0.52420 0.97553
  -3  17   7   22.32    9.04  24-0.48062 0.28935 0.73311-0.07472-0.52886 0.97933
  -3  18   7    6.18    9.65  24-0.48118 0.28927 0.73187-0.03327-0.53024 0.98168
  -3  19   7   -1.19    9.59  25-0.48156 0.29146 0.73102 0.00533-0.53119 0.98181
  -3  20   7    6.08    9.30  24-0.48080 0.28886 0.73273 0.04390-0.52929 0.98133
  -2  -6  -8  134.68    9.25  24-0.48190 0.26519 0.73026-0.96246-0.53202-0.03015
  -2  -6  -7   -6.32    8.19  25-0.48201 0.26840 0.73002-0.96323-0.53229 0.04190
  -2  -4 -13   22.96    9.30  24-0.48091 0.22553 0.73247-0.88895-0.52957-0.37294
  -2  -4  -2   38.30    8.71  24-0.48182 0.30660 0.73045-0.88593-0.53182 0.37822
  -2  12   6  144.12    8.62  25-0.48306 0.35951 0.72763-0.26522-0.53492 0.92735
  -1  -5 -10   -0.73    9.11  25-0.48194 0.32722 0.73016-0.92577-0.53213-0.15433
  -1  -5  -6   -0.37    5.45  24-0.47835 0.35239 0.73811-0.93309-0.52325 0.10873
  -1  -4 -12   54.54    9.59  24-0.48028 0.31501 0.73386-0.88987-0.52802-0.29535
  -1   6   4    2.06    7.04  24-0.48080 0.42806 0.73273-0.50269-0.52929 0.79169
  -1  15   6   10.70    6.72  24-0.47900 0.44117 0.73669-0.15431-0.52484 0.92535
  -1  16   6   19.75    8.99  24-0.48145 0.44368 0.73126-0.10819-0.53092 0.93116
  -1  17   6   -6.92    7.70  25-0.48226 0.44571 0.72944-0.06970-0.53292 0.93418
  -1  20   6   -1.22    9.09  24-0.48182 0.44566 0.73045 0.04968-0.53182 0.93554
  -1  21   6    1.27   10.87  24-0.48182 0.44433 0.73045 0.08544-0.53182 0.93336
  -1  22   6   14.86    9.99  24-0.48092 0.44389 0.73245 0.12157-0.52959 0.92935
   0  -4 -10   54.67    7.01  24-0.47951 0.40808 0.73556-0.89112-0.52611-0.15487
   0   8   4    4.92    5.42  24-0.47938 0.50776 0.73585-0.42669-0.52579 0.79742
   0  13   5   37.85    8.33  25-0.48283 0.51409 0.72816-0.22534-0.53434 0.87684
   1  -3 -10   15.04    7.79  24-0.48089 0.49014 0.73252-0.84976-0.52952-0.14202
   1  -3  -6  792.71   13.68  24-0.47900 0.51643 0.73669-0.85342-0.52484 0.12465
   1  -2 -12   15.31    7.08  24-0.47913 0.47454 0.73641-0.81377-0.52516-0.28421
   1   5   2  237.53   10.13  24-0.47938 0.57448 0.73585-0.54257-0.52580 0.66959
   1  11   4    0.30    5.67  24-0.47848 0.58700 0.73782-0.31244-0.52357 0.80417
   2  -2  -9   -1.74    7.97  25-0.48245 0.57611 0.72902-0.80854-0.53340-0.05931
   2  -2  -8   39.77    8.96  24-0.48169 0.58618 0.73073-0.80817-0.53150 0.00388
   2   0 -13   -3.34    8.92  25-0.48105 0.54736 0.73216-0.73596-0.52992-0.33915
   2   0  -3    0.95    8.75  25-0.48151 0.62205 0.73114-0.73145-0.53105 0.34300
   2  11   3   30.76    5.94  24-0.48003 0.66262 0.73443-0.30760-0.52738 0.74845
   3   0 -10   -2.40    8.55  25-0.48131 0.64976 0.73159-0.73524-0.53055-0.12424
   3   0  -6   -3.33    7.93  25-0.48283 0.67834 0.72816-0.73011-0.53434 0.15347
   3   1 -12    3.09    8.76  25-0.48160 0.63940 0.73093-0.69301-0.53128-0.26447
   3  12   2   28.66    8.46  25-0.48208 0.73701 0.72986-0.26538-0.53246 0.69530
   4   2 -10    2.61    8.82  25-0.48223 0.73345 0.72951-0.65194-0.53285-0.11492
   4   3 -12   11.98   10.34  24-0.48174 0.71839 0.73062-0.61429-0.53163-0.24966
   4   4 -13    3.23   10.01  25-0.48182 0.71334 0.73045-0.57553-0.53182-0.32322
   4  10   0   41.79    9.31  25-0.48246 0.80288 0.72899-0.34057-0.53343 0.57060
   4  14   1    5.28    8.72  25-0.48245 0.81097 0.72902-0.18616-0.53340 0.63649
   5   5 -11   -0.69   11.05  25-0.48542 0.81083 0.72222-0.52765-0.54082-0.16724
   5   8  -3  260.66   12.78  25-0.48157 0.86276 0.73100-0.41946-0.53121 0.37108
   5  13  -1    1.34   10.32  25-0.48384 0.87961 0.72586-0.22119-0.53686 0.51087
   6   8  -9   13.89   14.74  25-0.48662 0.90589 0.71939-0.40846-0.54386-0.01687
 -11  -3  -2   -3.66   11.67  26-0.48713-0.41425 0.71825-0.83498-0.54502 0.31579
 -10  -5  -4   64.35   10.69  26-0.48824-0.34627 0.71562-0.90966-0.54782 0.19057
 -10  -4  -2    1.14    9.13  25-0.48688-0.32985 0.71883-0.87180-0.54440 0.32464
  -9  -6  -7   -2.99    8.22  25-0.48489-0.29210 0.72347-0.95600-0.53939-0.00899
  -9  -6  -6    9.78    9.56  25-0.48570-0.28351 0.72159-0.95485-0.54143 0.05658
  -9  -6  -5    1.55    8.90  26-0.48811-0.27269 0.71591-0.94846-0.54751 0.13063
  -9  -3   0   15.72   10.44  26-0.48750-0.23853 0.71737-0.83349-0.54595 0.46989
  -9  -2   1   26.15   10.26  26-0.49093-0.22753 0.70912-0.78685-0.55465 0.54598
  -8  -6  -4  -46.86    9.70  25-0.48464-0.18968 0.72405-0.95572-0.53877 0.20286
  -8  -5  -2 -134.84   12.80  25-0.48451-0.17492 0.72434-0.91661-0.53845 0.33835
  -8   8   6    2.71    9.90  25-0.48765-0.11572 0.71702-0.40503-0.54632 0.88952
  -8  13   7   14.89   10.94  26-0.48719-0.10619 0.71809-0.21385-0.54519 0.95443
  -7  -7  -8   -2.26    9.45  26-0.48713-0.13596 0.71825-0.98984-0.54502-0.05495
  -7  -7  -7    6.74    9.37  26-0.48667-0.12781 0.71933-0.99150-0.54386 0.00768
  -7  -7  -6  -12.25    9.06  26-0.48774-0.11919 0.71679-0.98854-0.54658 0.07841
  -7  -6  -3   18.61    8.95  26-0.48725-0.09912 0.71795-0.94992-0.54533 0.28355
  -7  12   7   -8.06    9.32  26-0.48688-0.02512 0.71883-0.25401-0.54440 0.95873
  -6  -7  -9    5.09    9.99  26-0.48688-0.06121 0.71883-0.99160-0.54440-0.12013
  -6  -7  -8    2.26    6.56  25-0.48413-0.05886 0.72520-0.99712-0.53751-0.05391
  -6  -7  -6  -13.55    7.85  25-0.48489-0.04355 0.72347-0.99499-0.53939 0.08401
  -6  -6  -3   87.35    6.83  25-0.48438-0.01778 0.72463-0.95910-0.53814 0.27842
  -6  12   7    1.80    6.46  25-0.48438 0.05306 0.72463-0.25796-0.53814 0.96478
  -5  -7  -9  -21.40    9.36  26-0.48638 0.01579 0.71999-0.99366-0.54315-0.10975
  -5  -7  -8  -14.20    7.24  25-0.48363 0.02099 0.72636-0.99860-0.53626-0.04694
  -5  -7  -6   76.79    6.53  25-0.48464 0.04410 0.72405-0.99580-0.53877 0.08399
  -5  -6  -3   17.18    7.51  25-0.48562 0.06202 0.72176-0.95554-0.54124 0.29264
  -5   8   6  175.58   10.22  26-0.48762 0.12851 0.71708-0.40673-0.54627 0.91271
  -5  13   7   -6.57    8.65  26-0.48620 0.13569 0.72043-0.21645-0.54268 0.97559
  -4  -7  -9    7.43    8.07  25-0.48695 0.10096 0.71866-0.98873-0.54458-0.10041
  -4  -7  -8  -13.20    8.38  26-0.48632 0.10360 0.72014-0.99370-0.54299-0.03336
  -4  -7  -7    4.78    8.23  26-0.48688 0.11325 0.71883-0.99342-0.54440 0.03079
  -4  -7  -6   62.04    8.25  26-0.48799 0.12301 0.71620-0.98817-0.54720 0.10390
  -4   9   6  207.89    9.44  26-0.48858 0.20954 0.71481-0.36565-0.54868 0.92363
  -4  15   7   -2.33    8.17  26-0.48614 0.21593 0.72057-0.13961-0.54252 0.98362
  -4  16   7    5.28    9.90  26-0.48737 0.21476 0.71766-0.09613-0.54564 0.98904
  -3  -6 -11   15.82   10.92  26-0.48670 0.16627 0.71926-0.95382-0.54394-0.23226
  -3  -6  -4   27.59    7.66  26-0.48807 0.21788 0.71602-0.94864-0.54739 0.25073
  -3  10   6  140.70    7.46  25-0.48476 0.28122 0.72376-0.33873-0.53908 0.92225
  -2  -6 -10    7.07    8.59  26-0.48762 0.25482 0.71708-0.95043-0.54627-0.15171
  -2  -6  -9    3.91    7.32  25-0.48413 0.25825 0.72520-0.95874-0.53751-0.09263
  -2  -6  -6   -3.92    5.27  25-0.48514 0.27824 0.72289-0.95646-0.54002 0.11750
  -2  -5 -12   -3.33    9.61  26-0.48614 0.23579 0.72057-0.91875-0.54252-0.29113
  -2  13   6    4.05    7.71  26-0.48739 0.36915 0.71762-0.21240-0.54568 0.93841
  -1  -5 -11   18.05   10.73  26-0.48762 0.32898 0.71708-0.91134-0.54627-0.21270
  -1  -5  -5    6.62    5.57  25-0.48526 0.37127 0.72260-0.91595-0.54033 0.19081
  -1  -4  -3  362.31   12.68  25-0.48607 0.38647 0.72073-0.87564-0.54235 0.32852
  -1  10   5   39.98    7.97  25-0.48634 0.43947 0.72009-0.33358-0.54305 0.87538
  -1  18   6   -0.05    7.00  25-0.48350 0.44758 0.72664-0.02890-0.53594 0.93579
  -1  19   6    3.08    7.25  25-0.48376 0.44790 0.72607 0.01035-0.53657 0.93609
   0  -4 -11  -15.87    9.67  26-0.48614 0.40460 0.72057-0.88001-0.54252-0.20616
   0  -4  -5  816.50   13.77  25-0.48376 0.45133 0.72607-0.87996-0.53657 0.19537
   0  -3 -13    3.62   10.93  26-0.48725 0.39445 0.71795-0.83517-0.54533-0.34071
   0  -3  -3  310.97   13.67  25-0.48699 0.46652 0.71856-0.83463-0.54468 0.34019
   0  14   5    5.22    7.80  26-0.48688 0.52218 0.71883-0.17563-0.54440 0.88467
   1  -3 -11   -5.89    9.05  26-0.48682 0.48577 0.71897-0.83890-0.54424-0.19449
   1  -2 -13   31.39    9.89  26-0.48826 0.47612 0.71555-0.79363-0.54789-0.32769
   1   8   3  270.78   10.15  25-0.48595 0.58549 0.72101-0.41158-0.54206 0.75588
   1  12   4  305.24    8.94  25-0.48464 0.58971 0.72405-0.25978-0.53877 0.82226
   2  -2 -10    1.33    8.08  26-0.48688 0.57350 0.71883-0.79980-0.54440-0.11778
   2  -2  -7   11.91    6.73  25-0.48388 0.59855 0.72578-0.80121-0.53688 0.07753
   2  -1 -12    4.28    6.90  25-0.48464 0.55968 0.72405-0.76377-0.53877-0.26218
   2   8   2  874.36   14.26  25-0.48514 0.65805 0.72289-0.41277-0.54002 0.69524
   2  12   3  141.97    9.13  25-0.48673 0.66691 0.71917-0.25359-0.54403 0.76670
   3   0 -11    4.63    9.27  26-0.48732 0.65039 0.71779-0.71836-0.54550-0.17860
   3  13   2   56.37    8.46  26-0.48754 0.74383 0.71726-0.21320-0.54607 0.70796
   4   2 -11  193.20   12.03  26-0.48942 0.73321 0.71277-0.63582-0.55083-0.16412
   4   6  -2 2226.53   33.50  26-0.48847 0.79644 0.71506-0.48242-0.54841 0.44632
   4  15   1   21.43    9.78  26-0.48688 0.81498 0.71883-0.13791-0.54440 0.64524
   4  16   1   13.15    7.27  26-0.48848 0.81780 0.71503-0.09397-0.54844 0.65045
   4  21   1    5.81    9.90  26-0.48763 0.81819 0.71706 0.09947-0.54629 0.64900
   4  22   1   -6.25   10.71  26-0.48663 0.81663 0.71941 0.13142-0.54377 0.64459
   6   8 -10    1.82   14.82  27-0.49587 0.90862 0.69669-0.38634-0.56740-0.06360
   6  12  -4  138.68   11.21  25-0.48634 0.94053 0.72009-0.25292-0.54304 0.32453
 -11   1   2    0.73   15.68  29-0.50117-0.37276 0.68227-0.64331-0.58143 0.62538
 -10   0   2    8.38   12.23  27-0.49547-0.29628 0.69739-0.69732-0.56644 0.61738
 -10   4   4   -2.03   15.04  27-0.49571-0.28282 0.69678-0.54239-0.56706 0.75662
  -9  -4  -1   -1.51    8.08  27-0.49084-0.24293 0.70902-0.86345-0.55451 0.41337
  -9   9   6    2.07   10.17  27-0.49192-0.18960 0.70635-0.35578-0.55728 0.88992
  -8  -7  -8    1.90   10.36  27-0.49228-0.20932 0.70546-0.97728-0.55820-0.05456
  -8  -7  -7   -3.92   11.18  27-0.49168-0.20407 0.70694-0.97815-0.55667 0.01618
  -8  -7  -6   -8.86    9.21  27-0.49240-0.19449 0.70516-0.97482-0.55851 0.08695
  -8  -6  -3    5.83    7.70  27-0.49371-0.17286 0.70188-0.93456-0.56188 0.29029
  -8   5   5   -0.41    9.57  28-0.49652-0.11248 0.69466-0.50024-0.56919 0.84161
  -8  14   7    7.37   10.45  26-0.49114-0.10362 0.70828-0.16435-0.55528 0.96455
  -7  -7  -9   -0.73    7.54  26-0.48926-0.14078 0.71285-0.98466-0.55049-0.11779
  -7  -7  -5   24.43    8.37  26-0.49139-0.10831 0.70765-0.97963-0.55594 0.15589
  -7   8   6    8.99    8.40  27-0.49323-0.02927 0.70308-0.39241-0.56065 0.91087
  -7  13   7   11.56    9.55  26-0.49057-0.02240 0.70967-0.20500-0.55383 0.97060
  -7  14   7    2.95    9.45  27-0.49271-0.02252 0.70439-0.15957-0.55931 0.97900
  -6  -7 -10   18.26    9.84  26-0.49061-0.06447 0.70956-0.98267-0.55395-0.18032
  -6  -7  -5   51.28    6.47  26-0.48865-0.02962 0.71432-0.98636-0.54894 0.15705
  -6  -4   0  171.61   10.56  27-0.49241 0.00923 0.70514-0.86012-0.55854 0.50745
  -6   8   6  193.86   10.84  27-0.49279 0.05287 0.70419-0.39349-0.55951 0.91797
  -6  13   7    1.16    6.67  26-0.48901 0.05715 0.71344-0.20844-0.54987 0.97681
  -6  14   7   14.44    8.85  27-0.49241 0.05903 0.70513-0.16076-0.55855 0.98586
  -5  -7 -10   47.88    7.66  26-0.48938 0.01726 0.71256-0.98475-0.55080-0.17121
  -5  -7  -5   -0.08    5.70  26-0.48901 0.04872 0.71344-0.98478-0.54987 0.17025
  -5   5   5    3.20    7.00  27-0.49359 0.12667 0.70218-0.50976-0.56158 0.85911
  -5  14   7   -1.02    6.93  26-0.48901 0.13763 0.71344-0.17000-0.54987 0.98470
  -5  15   7   90.25   10.74  27-0.49168 0.13989 0.70695-0.12543-0.55666 0.99134
  -5  16   7    7.69    9.05  26-0.49204 0.13785 0.70606-0.08247-0.55758 0.99596
  -4  -7 -10   14.83    9.77  26-0.49108 0.09796 0.70843-0.98063-0.55513-0.15935
  -4  -7  -5  742.11   13.53  27-0.49260 0.13488 0.70465-0.97579-0.55904 0.18468
  -4  -6 -12   -1.81    7.89  26-0.48901 0.07827 0.71344-0.94839-0.54987-0.29824
  -4  -6  -3   20.75    8.10  26-0.49120 0.14891 0.70813-0.94059-0.55544 0.31838
  -4  17   7    6.21    7.69  26-0.48840 0.21577 0.71491-0.05450-0.54832 0.99212
  -4  18   7   58.10    8.08  26-0.48889 0.21766 0.71374-0.01606-0.54956 0.99331
  -4  19   7   93.61    8.46  26-0.48877 0.21709 0.71403 0.02357-0.54925 0.99326
  -3  -7  -9    7.10    8.39  27-0.49240 0.18703 0.70516-0.97733-0.55851-0.08032
  -3  -7  -8   73.16    8.85  26-0.49106 0.19325 0.70847-0.98060-0.55508-0.01459
  -3  -7  -7  161.15    9.72  26-0.49151 0.20018 0.70735-0.97920-0.55624 0.05426
  -3  -6 -12    1.64    9.69  27-0.49204 0.16234 0.70605-0.94054-0.55759-0.28064
  -3  -4  -1 3210.85   32.43  26-0.48962 0.24105 0.71197-0.86721-0.55142 0.45794
  -3  -3   0  116.56   10.85  26-0.49085 0.24980 0.70899-0.82538-0.55455 0.52907
  -3  11   6   95.32    9.25  27-0.49157 0.29345 0.70721-0.28088-0.55639 0.93928
  -2  -6 -11    3.88    9.31  26-0.49168 0.25191 0.70694-0.93869-0.55667-0.20871
  -2  -6  -5    2.64    7.96  26-0.49151 0.29470 0.70736-0.94053-0.55624 0.19848
  -2  -5 -13   -1.48    9.72  27-0.49240 0.23578 0.70516-0.90072-0.55851-0.33902
  -2  -5  -3  121.41    8.70  26-0.49186 0.30935 0.70650-0.90039-0.55713 0.33609
  -2   5   4  374.52   12.33  27-0.49193 0.35994 0.70632-0.51261-0.55731 0.81257
  -2   8   5   78.25    6.47  26-0.48852 0.36371 0.71462-0.40531-0.54863 0.87189
  -2  14   6    1.45    9.08  27-0.49168 0.37289 0.70694-0.16364-0.55667 0.94724
  -1  -4 -13   -1.62    7.68  26-0.48877 0.31238 0.71403-0.87233-0.54925-0.34222
  -1   4   3 3336.15   33.02  27-0.49292 0.43422 0.70384-0.54889-0.55987 0.75543
  -1  11   5  154.52    8.84  27-0.49281 0.44826 0.70414-0.27744-0.55956 0.89184
   0  -5  -9   39.40    8.16  27-0.49300 0.42921 0.70365-0.89797-0.56006-0.05323
   0  -5  -8   20.20    8.34  27-0.49210 0.43606 0.70590-0.89948-0.55775 0.01410
   0  -4 -12   40.63    9.95  26-0.49185 0.40627 0.70653-0.86227-0.55710-0.25914
   0   9   4  433.81   10.17  26-0.48974 0.51853 0.71168-0.36275-0.55173 0.82410
   0  15   5   14.03    6.16  26-0.48914 0.52470 0.71315-0.12974-0.55018 0.89158
   0  16   5    8.60    8.56  27-0.49135 0.52650 0.70776-0.08673-0.55582 0.89618
   0  17   5    5.29    8.72  27-0.49204 0.52669 0.70605-0.04646-0.55759 0.89925
   0  18   5   13.01    8.49  26-0.49193 0.52729 0.70631-0.00545-0.55732 0.90022
   0  19   5   -5.97    9.79  27-0.49198 0.52900 0.70620 0.03012-0.55744 0.89886
   0  20   5    2.48    9.71  26-0.49144 0.52700 0.70754 0.06928-0.55605 0.89763
   0  21   5    0.05    9.34  27-0.49102 0.52737 0.70858 0.10318-0.55497 0.89402
   0  22   5    3.93    8.52  26-0.48877 0.52580 0.71403 0.13840-0.54925 0.88983
   1  -3  -5  666.20   13.78  26-0.48938 0.53422 0.71256-0.82933-0.55080 0.21870
   1  13   4   72.67    6.60  26-0.48938 0.59868 0.71256-0.20902-0.55080 0.83155
   1  14   4   30.01    7.84  27-0.49264 0.60165 0.70455-0.16100-0.55914 0.84097
   1  23   4    3.42   11.24  27-0.49144 0.60157 0.70754 0.18306-0.55605 0.83642
   2  -2 -11    3.98    8.98  26-0.49173 0.57387 0.70681-0.78435-0.55681-0.17518
   2  -2  -6    7.72    7.76  26-0.49112 0.60917 0.70832-0.78674-0.55524 0.16334
   2  -1  -4  600.15   17.50  27-0.49348 0.62554 0.70246-0.74181-0.56129 0.30568
   2  13   3   26.61    8.02  26-0.49138 0.67267 0.70767-0.20222-0.55592 0.77819
   2  23   3   -0.75    9.75  27-0.49204 0.67647 0.70605 0.18631-0.55759 0.77957
   3   1 -13    7.23   10.28  26-0.49097 0.64024 0.70868-0.67086-0.55487-0.30591
   3   1  -4  451.80   19.17  26-0.49150 0.70438 0.70739-0.66929-0.55621 0.30878
   3   9   1  275.77    9.39  26-0.48840 0.73710 0.71491-0.36662-0.54832 0.64157
   3  14   2  246.64    9.94  27-0.49157 0.74764 0.70721-0.16418-0.55639 0.71817
   3  22   2   11.64    9.55  27-0.49264 0.74850 0.70457 0.14977-0.55912 0.72094
   3  23   2   10.00    9.74  26-0.49085 0.74544 0.70897 0.18214-0.55456 0.71587
   4   2  -6   18.17    9.56  27-0.49253 0.77158 0.70482-0.62774-0.55886 0.18376
   4   3 -13   82.02   12.66  27-0.49397 0.72372 0.70121-0.58476-0.56257-0.28937
   4  11   0  176.44   10.00  27-0.49178 0.81420 0.70669-0.28035-0.55694 0.59076
   4  17   1   -7.55    6.11  26-0.48974 0.81905 0.71168-0.05470-0.55173 0.65373
   4  18   1   -4.85    7.89  27-0.49096 0.81913 0.70872-0.01441-0.55482 0.65607
   4  19   1   77.16    9.02  26-0.49034 0.81935 0.71024 0.02690-0.55324 0.65536
   4  20   1   25.27    7.39  26-0.48938 0.81838 0.71256 0.06117-0.55080 0.65403
   5   4  -9    5.16    9.63  27-0.49462 0.83239 0.69956-0.54603-0.56424-0.00847
   5   7  -4   21.11   10.03  28-0.49678 0.87113 0.69398-0.42252-0.56987 0.34006
   5  14  -1   40.32    6.41  26-0.48889 0.88472 0.71374-0.17121-0.54956 0.52376
   5  15  -1  142.31   10.14  27-0.49244 0.88815 0.70505-0.12359-0.55863 0.53317
   5  21  -1   87.77   10.36  27-0.49308 0.88841 0.70347 0.11159-0.56025 0.53593
   5  22  -1    4.81   10.57  26-0.49125 0.88630 0.70800 0.14562-0.55557 0.53010
   6  13  -4   -2.69   10.00  27-0.49430 0.94919 0.70038-0.19900-0.56341 0.34187
   6  17  -3   -3.63    8.75  27-0.49096 0.95138 0.70872-0.05377-0.55482 0.40128
   6  18  -3    5.79   10.03  26-0.49104 0.95273 0.70852-0.01010-0.55503 0.40179
   6  19  -3   -1.53   11.24  26-0.49071 0.95261 0.70931 0.02802-0.55420 0.40104
   6  20  -3   18.53    9.76  26-0.49021 0.95077 0.71054 0.06451-0.55292 0.40104
 -11  -4  -3   -5.94   10.71  28-0.49558-0.41454 0.69747-0.85257-0.56627 0.27267
 -10  -5  -3   21.43   10.27  27-0.49632-0.33216 0.69554-0.88849-0.56821 0.27966
 -10   7   5   14.59   14.42  29-0.50185-0.26682 0.68083-0.40826-0.58272 0.84004
  -9  -6  -4   65.38    7.57  27-0.49392-0.25907 0.70167-0.93483-0.56201 0.21392
  -9  -5  -2   56.42    9.67  27-0.49593-0.24268 0.69655-0.89103-0.56720 0.35564
  -8  -7  -5    3.07    9.37  28-0.49681-0.18361 0.69427-0.96604-0.56949 0.16107
  -7  -7  -4    6.47    7.33  28-0.49735-0.09401 0.69289-0.96328-0.57087 0.23977
  -7  -5  -1  491.51   13.28  27-0.49657-0.07428 0.69491-0.88885-0.56884 0.44139
  -7  -4   0  251.76   11.59  27-0.49567-0.06810 0.69723-0.85272-0.56652 0.50747
  -7  15   7   13.82   10.44  28-0.49636-0.01741 0.69544-0.11342-0.56831 0.98605
  -7  16   7   16.85   10.27  28-0.49746-0.01572 0.69260-0.07125-0.57116 0.99017
  -6  -7  -4   14.26    8.57  27-0.49570-0.01847 0.69716-0.96915-0.56659 0.24196
  -6  -5  -1   63.71    8.43  27-0.49476 0.00437 0.69955-0.89438-0.56416 0.44480
  -6  -3   1   35.93   10.05  28-0.49999 0.02404 0.68587-0.80249-0.57781 0.59497
  -6  15   7   22.13    8.88  27-0.49545 0.06167 0.69779-0.11562-0.56595 0.99232
  -6  16   7    5.27   10.02  28-0.49686 0.06428 0.69415-0.07380-0.56961 0.99642
  -6  17   7   10.30    9.35  28-0.49750 0.06463 0.69247-0.03169-0.57129 0.99867
  -5  -7 -11    7.91    7.69  27-0.49428 0.01232 0.70077-0.97294-0.56292-0.22870
  -5  -7  -4  280.84   10.60  27-0.49659 0.06550 0.69485-0.96623-0.56890 0.25416
  -5  -5  -1   86.51    8.61  28-0.49738 0.08760 0.69279-0.88657-0.57097 0.46041
  -5  -4   0  167.39   10.14  28-0.49746 0.09511 0.69258-0.84768-0.57117 0.52853
  -5   9   6   -3.63    7.82  28-0.49698 0.13784 0.69385-0.34413-0.56991 0.93789
  -5  17   7    1.61    8.21  27-0.49440 0.14398 0.70047-0.04068-0.56323 0.99836
  -5  18   7   -1.95    8.54  27-0.49463 0.14432 0.69987-0.00121-0.56384 0.99920
  -5  19   7   -9.80    8.73  27-0.49428 0.14407 0.70077 0.03680-0.56292 0.99855
  -4  -7 -11   33.70    9.61  27-0.49585 0.09491 0.69676-0.96917-0.56698-0.21672
  -4   3   4    0.07    7.38  28-0.49593 0.20202 0.69656-0.57933-0.56718 0.80615
  -4  10   6   18.27    8.45  28-0.49657 0.21806 0.69491-0.30687-0.56884 0.94400
  -3  -7 -10   76.92    9.52  27-0.49546 0.18329 0.69777-0.97011-0.56597-0.13947
  -3  -7  -6   52.97    6.35  27-0.49487 0.21083 0.69927-0.97122-0.56445 0.13171
  -3  -5  -2  153.86    8.35  27-0.49487 0.23946 0.69927-0.89310-0.56445 0.40330
  -3   4   4  347.60   12.89  28-0.49814 0.28520 0.69081-0.53615-0.57294 0.81968
  -3   7   5   47.39    9.25  27-0.49626 0.29008 0.69570-0.42430-0.56805 0.88322
  -3  12   6  189.95   10.10  28-0.49658 0.29788 0.69488-0.23000-0.56887 0.95245
  -2  -1   1   51.37   20.26  29-0.50328 0.34992 0.67686-0.71546-0.58654 0.63762
  -2  15   6   20.28    7.24  27-0.49345 0.37573 0.70286-0.11962-0.56078 0.95320
  -2  16   6   95.42    8.24  27-0.49499 0.37758 0.69897-0.07794-0.56475 0.95711
  -2  17   6   10.19    9.46  28-0.49624 0.37787 0.69576-0.03587-0.56799 0.95963
  -2  18   6    2.77    9.55  28-0.49651 0.37809 0.69506 0.00316-0.56870 0.96027
  -2  19   6   11.75    9.95  27-0.49596 0.37799 0.69648 0.04090-0.56727 0.95943
  -2  20   6   -9.28    9.31  28-0.49581 0.37922 0.69687 0.07654-0.56688 0.95682
  -2  21   6   11.99    8.19  27-0.49369 0.37680 0.70227 0.11439-0.56139 0.95367
  -1  -6 -10  100.03    9.59  28-0.49733 0.34647 0.69292-0.92525-0.57084-0.11780
  -1  -6  -9    6.81    7.99  27-0.49544 0.35027 0.69783-0.93195-0.56591-0.05688
  -1  -6  -8   -1.72    5.35  27-0.49440 0.35354 0.70047-0.93510-0.56323 0.01267
  -1  -6  -7  198.04    9.69  27-0.49586 0.36523 0.69673-0.92985-0.56702 0.08171
  -1  -5 -12   -6.01    7.32  27-0.49404 0.32434 0.70137-0.89842-0.56231-0.26093
  -1  -5  -4   45.87    7.99  28-0.49746 0.38819 0.69259-0.88651-0.57117 0.29054
  -1   7   4  248.20    9.63  27-0.49570 0.44427 0.69715-0.42582-0.56660 0.83017
   0  -5 -10    9.35    8.72  28-0.49628 0.42504 0.69566-0.89099-0.56809-0.11461
   0  -5  -7  129.52    6.88  27-0.49440 0.44430 0.70047-0.89492-0.56323 0.08679
   0   6   3 1273.09   17.75  27-0.49428 0.51628 0.70077-0.46843-0.56292 0.76681
   0  10   4   -2.72    7.55  27-0.49651 0.52624 0.69506-0.30468-0.56870 0.84445
   1  -4 -10  365.97   11.14  28-0.49718 0.50690 0.69331-0.84785-0.57045-0.10196
   1  -4  -9  155.97    9.07  27-0.49511 0.51155 0.69867-0.85422-0.56506-0.03908
   1  -4  -8    7.62    6.11  27-0.49487 0.51862 0.69927-0.85460-0.56445 0.02839
   1  -4  -7    2.30    7.21  28-0.49767 0.52872 0.69203-0.84732-0.57173 0.10428
   1  -3 -12   36.07    7.43  27-0.49369 0.48860 0.70227-0.81989-0.56139-0.24599
   1   9   3  353.06   10.95  27-0.49637 0.59849 0.69541-0.34665-0.56834 0.78075
   1  15   4   96.09    8.33  27-0.49549 0.60478 0.69768-0.11617-0.56606 0.84681
   1  16   4  261.65   10.70  28-0.49677 0.60603 0.69438-0.07356-0.56938 0.85110
   1  17   4    6.57    8.41  28-0.49767 0.60658 0.69203-0.03195-0.57173 0.85352
   1  18   4   23.54    8.38  27-0.49680 0.60817 0.69432 0.01027-0.56944 0.85307
   1  19   4    2.43    8.26  28-0.49756 0.60667 0.69233 0.04536-0.57143 0.85285
   1  20   4    7.92   10.13  28-0.49658 0.60593 0.69488 0.08175-0.56888 0.85046
   1  21   4   -2.04    9.45  28-0.49587 0.60568 0.69671 0.11470-0.56703 0.84656
   1  22   4    6.79    7.97  27-0.49345 0.60286 0.70286 0.15136-0.56078 0.84227
   2  -1 -13   32.85    7.89  27-0.49392 0.56315 0.70167-0.74172-0.56201-0.30369
   2   6   1    0.33    7.73  28-0.49622 0.66268 0.69581-0.46446-0.56794 0.65338
   2   9   2   35.92    8.13  27-0.49636 0.67168 0.69546-0.34725-0.56830 0.72095
   2  14   3  368.36    9.23  27-0.49487 0.67774 0.69927-0.15615-0.56445 0.78546
   2  15   3   19.63    8.64  28-0.49705 0.68006 0.69366-0.11279-0.57010 0.79160
   2  21   3   33.00   10.01  28-0.49667 0.67971 0.69465 0.11981-0.56911 0.79090
   2  22   3    3.31    7.54  27-0.49475 0.67902 0.69957 0.15235-0.56414 0.78538
   3  -1  -9  522.33   13.43  27-0.49672 0.67416 0.69451-0.73315-0.56925-0.01847
   3  -1  -8    1.03    8.36  28-0.49721 0.67829 0.69324-0.73455-0.57052 0.05309
   3   0 -12    3.56    8.36  27-0.49562 0.65167 0.69736-0.69810-0.56638-0.22706
   3  15   2   25.81    6.09  27-0.49440 0.75094 0.70047-0.11987-0.56323 0.72440
   3  16   2    1.79    8.19  28-0.49640 0.75212 0.69536-0.07706-0.56840 0.72962
   3  17   2   17.07    9.29  27-0.49665 0.75344 0.69470-0.03318-0.56906 0.73195
   3  18   2  301.51   11.74  28-0.49712 0.75321 0.69347 0.00480-0.57029 0.73302
   3  19   2    9.94   10.16  27-0.49671 0.75328 0.69454 0.04337-0.56922 0.73157
   3  20   2   17.80    9.76  27-0.49624 0.75204 0.69576 0.07966-0.56800 0.72949
   3  21   2    9.76    7.23  27-0.49463 0.75123 0.69987 0.11476-0.56384 0.72515
   4   2 -12   20.66    9.68  28-0.49763 0.73425 0.69213-0.61485-0.57162-0.20963
   5   4 -10   32.95   11.68  27-0.49716 0.82843 0.69338-0.53803-0.57038-0.06826
   5   4  -8   31.81   10.03  28-0.49730 0.84259 0.69301-0.53816-0.57075 0.06817
   5   5 -12   17.07   11.04  27-0.49602 0.81258 0.69632-0.50310-0.56743-0.20782
   5  16  -1   45.93    9.06  27-0.49507 0.89073 0.69877-0.07828-0.56495 0.53850
   5  17  -1   52.18    9.30  27-0.49618 0.89178 0.69591-0.03596-0.56785 0.54192
   5  18  -1   10.99    9.06  27-0.49634 0.89196 0.69550 0.00366-0.56825 0.54301
   5  19  -1   20.22    9.55  27-0.49588 0.89141 0.69669 0.03985-0.56706 0.54233
   5  20  -1   -3.65    8.85  28-0.49569 0.89040 0.69717 0.07427-0.56658 0.53991
   6  11  -5    1.29    9.79  28-0.49989 0.94665 0.68616-0.26014-0.57753 0.28812
 -11  -3  -1   12.25   11.39  29-0.50337-0.38863 0.67639-0.79314-0.58678 0.42599
 -10  -6  -5   19.15   10.50  28-0.49942-0.34050 0.68719-0.92120-0.57630 0.15229
  -9  -7  -6    0.01   10.21  29-0.50101-0.26828 0.68290-0.95482-0.58050 0.09986
  -9  -6  -3   73.54    9.11  29-0.50242-0.24324 0.67901-0.91140-0.58426 0.30487
  -9   6   5  157.31   14.70  29-0.50430-0.18389 0.67376-0.43946-0.58928 0.85522
  -9  10   6   23.31   10.41  29-0.50125-0.18006 0.68224-0.29383-0.58114 0.91483
  -8  -4   0   83.96   10.84  29-0.50362-0.14064 0.67569-0.83083-0.58744 0.52077
  -8   9   6    6.46    9.85  29-0.50112-0.09876 0.68259-0.33408-0.58079 0.92190
  -7  -8  -8   98.36   10.50  28-0.50120-0.11757 0.68237-0.99307-0.58102-0.02227
  -7  -8  -7   27.33    9.41  28-0.50120-0.11048 0.68239-0.99227-0.58100 0.04527
  -7  -6  -2   55.89    8.49  28-0.50131-0.07630 0.68208-0.91487-0.58129 0.38622
  -7  -3   1    2.17    8.78  29-0.50171-0.05472 0.68097-0.79798-0.58237 0.59106
  -7   5   5   14.13    9.65  29-0.50350-0.02309 0.67601-0.48130-0.58714 0.86896
  -6  -8  -9   54.70    9.19  28-0.50060-0.04524 0.68402-0.99588-0.57941-0.08340
  -6  -8  -8    4.80    7.01  28-0.49919-0.04141 0.68780-0.99904-0.57570-0.02024
  -6  -8  -7    8.63    7.47  28-0.49953-0.03280 0.68688-0.99805-0.57660 0.04935
  -6  -8  -6   -7.82    8.95  29-0.50146-0.02608 0.68167-0.99119-0.58169 0.12630
  -6  -6  -2   -0.91    7.34  28-0.49965 0.00182 0.68658-0.91988-0.57690 0.39002
  -6   5   5   15.16    7.25  29-0.50148 0.05456 0.68160-0.48750-0.58175 0.87222
  -6   9   6   16.20    8.20  29-0.50269 0.06437 0.67828-0.32911-0.58497 0.94358
  -5  -8  -9  127.88   10.09  28-0.50022 0.03583 0.68505-0.99611-0.57840-0.07640
  -5  -8  -8   41.00    6.80  28-0.49919 0.04105 0.68780-0.99902-0.57570-0.01102
  -5  -8  -7   43.37    7.41  28-0.49976 0.04766 0.68627-0.99741-0.57720 0.05782
  -5  -8  -6  192.87    9.84  29-0.50200 0.05652 0.68019-0.99010-0.58313 0.13320
  -5  -6  -2   13.32    8.52  29-0.50191 0.08333 0.68043-0.91388-0.58289 0.40356
  -4  -8  -9   17.47    8.70  29-0.50219 0.11599 0.67965-0.99036-0.58364-0.06274
  -4  -8  -8   17.30    8.98  29-0.50133 0.12193 0.68201-0.99242-0.58136 0.00164
  -4  -7  -4  232.58    9.95  28-0.50146 0.15084 0.68167-0.95321-0.58169 0.27580
  -4   6   5    0.58    5.83  28-0.49862 0.21197 0.68932-0.45629-0.57420 0.88144
  -4  11   6  161.31    9.53  29-0.50245 0.22446 0.67895-0.25177-0.58432 0.95957
  -3  -7 -11    4.20    7.49  28-0.49965 0.17948 0.68658-0.95919-0.57690-0.19846
  -3  -7  -5 1176.26   16.06  28-0.50094 0.22419 0.68309-0.95525-0.58031 0.21457
  -3  -6  -3   -0.94    7.38  29-0.50168 0.23709 0.68105-0.91256-0.58229 0.35558
  -3  13   6   48.73    8.89  28-0.50059 0.30204 0.68405-0.18066-0.57938 0.96233
  -2  -7 -10   -3.76    8.10  29-0.50163 0.26676 0.68121-0.95347-0.58214-0.11127
  -2  -7  -9    3.35    8.19  29-0.50070 0.27509 0.68372-0.95783-0.57970-0.05259
  -2  -7  -8  115.02    7.30  28-0.49942 0.28183 0.68719-0.95923-0.57630 0.01477
  -2  -7  -7  250.91   10.93  28-0.50093 0.29062 0.68310-0.95501-0.58030 0.08669
  -2  -6 -12   35.29    7.66  28-0.49839 0.25273 0.68993-0.92353-0.57359-0.26041
  -2   9   5   99.83    6.47  28-0.49816 0.37251 0.69054-0.34221-0.57299 0.89660
  -1  -6 -11   32.57    9.88  28-0.50121 0.34231 0.68235-0.91505-0.58103-0.17605
  -1  -6  -6    5.97    8.01  28-0.50071 0.37744 0.68372-0.91759-0.57970 0.16192
  -1  -5 -13    3.34    9.49  29-0.50112 0.32509 0.68259-0.87975-0.58079-0.31099
  -1   2   2  527.48   19.78  28-0.50084 0.43520 0.68336-0.60605-0.58005 0.70722
  -1  12   5   64.89    6.11  28-0.49793 0.45275 0.69115-0.22647-0.57239 0.90477
  -1  13   5    3.26    7.86  29-0.50148 0.45669 0.68160-0.17660-0.58176 0.91468
  -1  22   5    6.69    9.87  29-0.50148 0.45673 0.68161 0.17418-0.58174 0.91532
   0  -5 -11   59.20    9.57  28-0.49999 0.42331 0.68566-0.87984-0.57780-0.17019
   0  -5  -6  279.49    8.78  28-0.49953 0.45724 0.68688-0.88086-0.57660 0.16783
   0  -4 -13   12.98    9.56  28-0.50009 0.40783 0.68539-0.84182-0.57806-0.30890
   0  -4  -4 1094.83   16.95  28-0.49850 0.47011 0.68963-0.84506-0.57389 0.30137
   1  -4 -11   80.22    9.23  28-0.50129 0.50369 0.68212-0.83710-0.58125-0.15910
   1  -3 -13    5.14   10.69  29-0.50139 0.48969 0.68185-0.79879-0.58152-0.29623
   1  -2  -3 1787.36   27.86  28-0.50122 0.56001 0.68232-0.76019-0.58106 0.38518
   1  -1  -2 1445.34   33.55  28-0.50097 0.56692 0.68300-0.72226-0.58040 0.45243
   1   6   2  220.52    9.38  28-0.49987 0.59469 0.68597-0.45389-0.57750 0.72164
   2  -3  -9  623.60   13.72  29-0.50165 0.59823 0.68115-0.79741-0.58220-0.01366
   2  -2 -12   97.63    7.95  28-0.49908 0.57548 0.68810-0.76604-0.57540-0.22431
   2  16   3   90.93    7.74  28-0.49862 0.68115 0.68932-0.06859-0.57420 0.79589
   2  17   3   43.62    7.00  28-0.49953 0.68216 0.68688-0.02726-0.57660 0.79779
   2  18   3    4.91    6.83  28-0.49953 0.68213 0.68688 0.01219-0.57660 0.79825
   2  19   3   12.61    6.47  28-0.49908 0.68162 0.68810 0.05065-0.57540 0.79705
   2  20   3   32.17    6.77  28-0.49816 0.68022 0.69054 0.08490-0.57299 0.79505
   3  -1 -10   70.80    9.30  28-0.49939 0.67100 0.68726-0.72590-0.57623-0.07902
   3  -1  -7   94.14    9.01  29-0.50304 0.69410 0.67731-0.71686-0.58590 0.13411
   3   7   0   41.54    6.19  28-0.49930 0.74085 0.68749-0.41596-0.57600 0.60134
   3  10   1   78.35    6.83  28-0.49816 0.74670 0.69054-0.30276-0.57299 0.66661
   4   1 -10    5.65    8.62  29-0.50158 0.75216 0.68134-0.64266-0.58201-0.06519
   4   1  -9    3.53    8.21  28-0.50060 0.75929 0.68400-0.64547-0.57942-0.00057
   4   1  -8   18.48    7.86  29-0.50189 0.76606 0.68049-0.64236-0.58283 0.07130
   4  12   0   -1.91    5.71  28-0.49862 0.82008 0.68932-0.22604-0.57420 0.60809
   5   4 -11   79.54   12.85  29-0.50359 0.82717 0.67577-0.52193-0.58737-0.12011
   5   9  -3  268.47   12.01  29-0.50182 0.88361 0.68069-0.33203-0.58264 0.41994
   6   8 -11    1.62   14.15  30-0.50753 0.91379 0.66444-0.35374-0.59803-0.10266
   6  14  -4   30.07    9.26  28-0.50075 0.95541 0.68359-0.14007-0.57982 0.35782
   6  20  -4   24.58   12.21  29-0.50304 0.95922 0.67730 0.09926-0.58590 0.36339
 -11  -4  -2   12.80   11.04  30-0.50673-0.39289 0.66678-0.82253-0.59561 0.36805
 -11  -2   0   84.66   12.38  29-0.50520-0.38045 0.67121-0.74944-0.59145 0.49924
 -10  -6  -4   -2.91   10.40  30-0.50544-0.32923 0.67054-0.90326-0.59208 0.23945
 -10  -4  -1    1.00    9.94  30-0.50603-0.30597 0.66882-0.82259-0.59370 0.44473
 -10  -3   0   16.13   11.34  30-0.50688-0.29806 0.66635-0.78239-0.59601 0.51271
  -9  -7  -5   39.60    8.92  29-0.50472-0.25493 0.67260-0.94562-0.59013 0.17442
  -9  -1   2  248.76   19.10  30-0.51025-0.20037 0.65630-0.69486-0.60527 0.66587
  -9  11   6   -2.64   10.93  30-0.50781-0.17243 0.66363-0.23577-0.59854 0.93322
  -8  -8  -8    2.73   10.70  30-0.50587-0.19546 0.66929-0.98078-0.59326-0.01904
  -8  -8  -7    9.41   11.13  30-0.50589-0.18784 0.66922-0.97979-0.59333 0.04929
  -8  -7  -4   91.61    8.04  29-0.50324-0.17037 0.67676-0.94868-0.58617 0.24704
  -8  -6  -2  164.44   10.20  30-0.50702-0.15146 0.66594-0.89860-0.59639 0.39353
  -8  -5  -1   30.37    8.78  29-0.50379-0.14832 0.67521-0.86971-0.58765 0.45249
  -7  -8  -9   19.04    7.70  29-0.50280-0.12163 0.67800-0.99009-0.58498-0.08345
  -7  -8  -6   27.75    6.63  29-0.50401-0.10239 0.67459-0.98583-0.58825 0.12129
  -7   9   6  364.43   12.23  29-0.50428-0.01581 0.67385-0.32397-0.58895 0.93903
  -6  -8 -10   -2.99    8.51  29-0.50302-0.05332 0.67738-0.98913-0.58558-0.14241
  -6  -8  -5   24.24    8.21  29-0.50609-0.01087 0.66865-0.97833-0.59386 0.20408
  -6  -7  -3   12.24    8.27  30-0.50626 0.00146 0.66815-0.93946-0.59432 0.34052
  -5  -8 -11    2.39   10.29  29-0.50565 0.02666 0.66991-0.97950-0.59267-0.19623
  -5  -8 -10    7.98    7.54  29-0.50269 0.02918 0.67831-0.98941-0.58469-0.13881
  -5  10   6  181.21    9.98  29-0.50515 0.14589 0.67136-0.28275-0.59130 0.95791
  -4  -8 -10    1.68    8.94  30-0.50565 0.11108 0.66991-0.98422-0.59267-0.12567
  -4  -8  -7   90.80    7.59  29-0.50269 0.13045 0.67831-0.98948-0.58469 0.07461
  -4  -8  -6   96.96    9.02  29-0.50572 0.14122 0.66973-0.98032-0.59284 0.15109
  -4   1   3  143.44   14.19  30-0.50905 0.20892 0.65994-0.62081-0.60194 0.77287
  -4  12   6   12.49    7.64  30-0.50665 0.22825 0.66703-0.20035-0.59537 0.97120
  -3  -8  -9  -11.07    8.43  30-0.50625 0.19882 0.66819-0.97817-0.59429-0.03894
  -3  -8  -8   25.83    8.24  30-0.50650 0.20790 0.66745-0.97807-0.59498 0.02487
  -3  -7 -12   32.51   10.05  29-0.50456 0.17701 0.67303-0.94625-0.58972-0.25110
  -3   8   5   81.92    9.11  30-0.50652 0.30136 0.66741-0.35724-0.59502 0.91036
  -3  14   6   96.29    7.27  29-0.50324 0.30503 0.67676-0.13286-0.58617 0.96953
  -3  15   6   42.74    8.63  29-0.50527 0.30708 0.67100-0.08969-0.59164 0.97416
  -3  16   6    0.92    9.22  30-0.50576 0.30796 0.66960-0.04915-0.59297 0.97694
  -3  17   6    5.51    9.68  30-0.50620 0.30792 0.66835-0.00732-0.59414 0.97821
  -3  18   6   41.97    9.91  30-0.50602 0.30794 0.66887 0.02937-0.59365 0.97780
  -3  19   6   28.74    9.53  30-0.50559 0.30775 0.67011 0.06713-0.59249 0.97596
  -3  20   6   12.85    8.97  29-0.50457 0.30567 0.67303 0.10319-0.58973 0.97321
  -3  21   6    0.79    7.41  29-0.50302 0.30563 0.67738 0.13682-0.58558 0.96899
  -2  -7 -11   -5.64    9.82  30-0.50565 0.26388 0.66991-0.94384-0.59267-0.17038
  -2  -7  -6   87.51    9.21  29-0.50504 0.30088 0.67166-0.94385-0.59102 0.16579
  -2  -6  -4  483.33   10.66  29-0.50247 0.31242 0.67892-0.91229-0.58409 0.29501
  -2   3   3 1887.61   28.22  30-0.50710 0.36812 0.66570-0.54938-0.59661 0.78393
  -2  10   5   43.65    8.55  29-0.50518 0.38015 0.67127-0.28306-0.59139 0.91508
  -1  -6 -12    2.50    9.10  30-0.50652 0.34101 0.66741-0.90102-0.59502-0.23128
  -1   8   4   25.07    7.72  30-0.50629 0.45535 0.66808-0.35716-0.59440 0.85817
  -1  14   5   -1.63    5.69  29-0.50434 0.45950 0.67365-0.13141-0.58913 0.92128
  -1  15   5  116.61    9.78  30-0.50593 0.46236 0.66911-0.08755-0.59343 0.92554
  -1  19   5   19.08    8.80  29-0.50595 0.46101 0.66906 0.07029-0.59348 0.92774
  -1  20   5   -8.50   10.20  30-0.50549 0.46173 0.67038 0.10455-0.59223 0.92408
  -1  21   5  135.48    8.91  29-0.50390 0.46005 0.67490 0.13999-0.58795 0.91990
   0  -5 -12   25.60    9.93  29-0.50526 0.41929 0.67104-0.86645-0.59161-0.22601
   0  11   4  117.96    6.89  29-0.50368 0.53315 0.67552-0.24923-0.58736 0.85929
   0  23   4    4.29   10.67  30-0.50598 0.53437 0.66897 0.22423-0.59355 0.86620
   1  -4 -12   70.18    9.38  30-0.50630 0.50087 0.66805-0.82321-0.59442-0.21374
   1  -4  -6   83.92    8.66  29-0.50434 0.54180 0.67365-0.82964-0.58913 0.18878
   1  10   3  101.05    6.94  29-0.50401 0.60623 0.67459-0.28644-0.58825 0.80064
   2  -3 -11  157.77   10.01  30-0.50683 0.58870 0.66651-0.78356-0.59586-0.13606
   2  -3 -10   16.61    5.74  29-0.50368 0.59419 0.67552-0.79207-0.58736-0.07669
   2  -3  -8  197.29    8.23  29-0.50302 0.60683 0.67738-0.79462-0.58558 0.05754
   2  -2 -13   49.56    9.72  29-0.50600 0.57366 0.66891-0.74728-0.59361-0.27394
   2  -2  -5   41.24    8.12  29-0.50557 0.63050 0.67014-0.74832-0.59245 0.26935
   2  10   2   33.86    5.99  29-0.50456 0.67992 0.67303-0.28533-0.58972 0.74221
   3  -1 -11    2.28    6.60  29-0.50346 0.66741 0.67614-0.71496-0.58676-0.13748
   3   0 -13   84.77   10.17  29-0.50401 0.65294 0.67459-0.67622-0.58825-0.27142
   3   0  -5 1425.52   24.97  29-0.50438 0.71017 0.67355-0.67457-0.58923 0.27309
   3  11   1   47.76    8.49  29-0.50518 0.75430 0.67126-0.24529-0.59140 0.68379
   3  23   1   23.85   10.01  30-0.50695 0.75787 0.66615 0.22600-0.59620 0.68758
   4   1 -11    7.53    8.48  29-0.50581 0.74934 0.66947-0.63055-0.59308-0.12286
   4   2 -13   42.31   11.90  30-0.50677 0.73546 0.66667-0.59008-0.59571-0.25470
   4   9  -1  147.75    9.73  29-0.50455 0.81958 0.67306-0.32481-0.58969 0.55420
   4  13   0   52.42    6.16  29-0.50324 0.82591 0.67676-0.17280-0.58617 0.61935
   4  14   0   24.00    8.75  30-0.50652 0.82910 0.66741-0.12559-0.59502 0.62783
   4  20   0   -1.77    8.85  30-0.50641 0.83111 0.66772 0.10812-0.59473 0.62894
   4  21   0   35.25   10.53  30-0.50544 0.82764 0.67053 0.14400-0.59209 0.62561
   4  22   0   12.14    8.02  29-0.50302 0.82548 0.67738 0.17675-0.58558 0.61902
   5   6  -5  269.66   25.78  33-0.51921 0.88644 0.62730-0.39471-0.63074 0.33178
   6  10  -6   46.13   12.35  31-0.51148 0.95204 0.65252-0.26471-0.60870 0.25082
   6  12  -5   89.76   11.79  31-0.50954 0.95736 0.65845-0.19310-0.60331 0.31274
   6  15  -4    1.84    8.23  30-0.50565 0.95779 0.66991-0.08954-0.59267 0.37100
   6  18  -4    9.17   10.21  30-0.50605 0.96136 0.66877 0.03014-0.59374 0.37202
   6  19  -4   -0.75   10.44  30-0.50544 0.96041 0.67054 0.06378-0.59208 0.36955
 -11  -1   1    0.37   14.34  32-0.51663-0.36426 0.63630-0.67594-0.62312 0.59981
 -10  -5  -2   14.56   10.39  30-0.50918-0.31057 0.65986-0.85536-0.60211 0.38075
  -9  -7  -4   37.86    9.88  30-0.51032-0.24203 0.65640-0.92748-0.60527 0.25900
  -8  -8  -6   -0.09    7.79  30-0.50834-0.17949 0.66239-0.97283-0.59978 0.12775
  -8  -3   1   31.76    9.76  31-0.51105-0.12589 0.65417-0.77054-0.60730 0.60868
  -8  10   6   19.08    8.61  30-0.50924-0.09234 0.65967-0.27218-0.60228 0.94315
  -7  -8  -5   24.07    6.40  30-0.50844-0.09043 0.66207-0.97334-0.60007 0.20072
  -7  -7  -3   26.19    6.28  30-0.50823-0.07697 0.66270-0.93462-0.59949 0.33769
  -7  10   6   10.49    9.35  31-0.51106-0.00970 0.65414-0.26590-0.60732 0.95781
  -6  10   6   50.23    9.27  30-0.50980 0.06933 0.65798-0.27043-0.60383 0.96229
  -5  -8  -5    6.17    5.80  30-0.50770 0.06949 0.66428-0.97545-0.59803 0.21506
  -5  -7  -3  594.25   11.87  30-0.50855 0.08452 0.66175-0.93379-0.60036 0.35462
  -5  -3   1   40.98    9.01  30-0.50971 0.11420 0.65825-0.77528-0.60358 0.62976
  -5   6   5  269.75   11.37  31-0.51044 0.14376 0.65603-0.42306-0.60561 0.90475
  -5  11   6   16.10    8.56  31-0.51026 0.15110 0.65660-0.23172-0.60509 0.97148
  -4  -8 -11   25.70    8.08  30-0.50802 0.10689 0.66333-0.97468-0.59890-0.18374
  -4  -6  -2   70.44    7.97  30-0.50970 0.17357 0.65830-0.89134-0.60353 0.43448
  -4  -5  -1  102.31    7.33  30-0.50770 0.17838 0.66428-0.85843-0.59803 0.49678
  -4   7   5  831.20   16.00  31-0.51099 0.22493 0.65436-0.38280-0.60712 0.91453
  -4  13   6  190.39    9.56  31-0.51000 0.23129 0.65739-0.15322-0.60437 0.97954
  -4  20   6   28.39    9.77  31-0.51126 0.23406 0.65350 0.12305-0.60790 0.98346
  -3  -8 -10   65.98    7.80  30-0.50876 0.19635 0.66112-0.97226-0.60094-0.10502
  -3  -8  -7   47.44    6.78  30-0.50844 0.21663 0.66207-0.97318-0.60007 0.09799
  -3  -7  -4  325.80   10.99  31-0.51035 0.24012 0.65630-0.92798-0.60536 0.30802
  -2  -7 -12   -0.40    9.96  31-0.51007 0.26136 0.65716-0.93074-0.60457-0.22655
  -2   6   4 1784.10   20.79  30-0.50834 0.37637 0.66239-0.42999-0.59978 0.85519
  -2  11   5   76.76    9.06  31-0.51016 0.38490 0.65689-0.23053-0.60482 0.92876
  -1  -7  -9   30.39    8.87  30-0.51009 0.36630 0.65712-0.92871-0.60461-0.01560
  -1  -7  -8  149.50    9.84  31-0.51037 0.37272 0.65625-0.92761-0.60541 0.05262
  -1  -6  -5  603.63   11.66  30-0.50855 0.39237 0.66175-0.89479-0.60036 0.25178
  -1  16   5  182.21    8.35  30-0.50716 0.46296 0.66585-0.04590-0.59656 0.92839
  -1  17   5    1.32    6.32  30-0.50738 0.46298 0.66522-0.00667-0.59715 0.92954
  -1  18   5   -6.94    6.02  30-0.50716 0.46295 0.66585 0.03155-0.59656 0.92902
   0  -6 -10  159.75   10.65  30-0.51009 0.43901 0.65712-0.88985-0.60461-0.07600
   0  -6  -9    3.78    8.13  31-0.50996 0.44657 0.65751-0.89257-0.60426-0.01170
   0  -6  -8  252.90   10.26  30-0.50984 0.45297 0.65786-0.89116-0.60394 0.05949
   0  -5 -13   -0.28    9.87  30-0.51002 0.41806 0.65732-0.84898-0.60443-0.27732
   0  -5  -5   54.96    7.51  30-0.50919 0.47336 0.65983-0.85418-0.60213 0.26210
   0   4   2   90.54    9.06  30-0.50802 0.52262 0.66333-0.50897-0.59890 0.73430
   0   7   3 2070.84   21.19  30-0.50802 0.53003 0.66333-0.39213-0.59890 0.80265
   0  12   4    7.77    5.75  30-0.50812 0.53648 0.66302-0.19780-0.59919 0.87154
   0  13   4    0.24    8.17  31-0.51054 0.53938 0.65573-0.15125-0.60588 0.87977
   0  21   4   12.95   10.03  31-0.51054 0.54113 0.65573 0.15997-0.60588 0.87724
   0  22   4    6.81    7.50  30-0.50834 0.53644 0.66239 0.19218-0.59978 0.87296
   1  -3  -4   18.11    6.16  30-0.50802 0.55983 0.66333-0.78030-0.59890 0.33449
   1  11   3  174.72    9.77  30-0.50966 0.61221 0.65840-0.23164-0.60344 0.81530
   1  23   3   30.51   10.05  31-0.50998 0.61184 0.65745 0.23424-0.60432 0.81490
   2  -3  -7  121.85    7.82  30-0.50749 0.61844 0.66491-0.78204-0.59744 0.13700
   2  11   2  264.19   10.31  31-0.51016 0.68613 0.65689-0.23038-0.60482 0.75732
   2  23   2   -0.84   10.35  31-0.50981 0.68651 0.65796 0.23296-0.60385 0.75631
   3  -1 -12   -2.69    9.29  31-0.50960 0.66445 0.65859-0.70090-0.60327-0.18786
   3  12   1   20.79    8.21  31-0.51007 0.75925 0.65718-0.19100-0.60456 0.69736
   3  22   1    1.72   10.44  30-0.50960 0.75824 0.65859 0.19622-0.60327 0.69707
   4   1  -7  257.90   12.07  31-0.51069 0.78256 0.65526-0.61669-0.60630 0.16273
   4  15   0   64.82    8.51  30-0.50855 0.83113 0.66175-0.07991-0.60036 0.63341
   4  16   0   37.95    8.17  31-0.50985 0.83200 0.65784-0.03812-0.60395 0.63666
   4  17   0   26.00    8.00  31-0.51001 0.83211 0.65734 0.00249-0.60441 0.63784
   4  18   0   56.31    9.01  30-0.50975 0.83194 0.65814 0.03964-0.60368 0.63669
   4  19   0    8.34    8.70  30-0.50855 0.83044 0.66175 0.07610-0.60036 0.63501
   5   4 -12   34.89   11.56  31-0.51105 0.82824 0.65417-0.49907-0.60729-0.16661
   5   4  -7   15.50   11.15  31-0.51389 0.86648 0.64526-0.49043-0.61527 0.17977
   5  13  -2   19.78    5.96  30-0.50770 0.89644 0.66428-0.15964-0.59803 0.50389
   5  14  -2   45.09    8.67  31-0.51094 0.90008 0.65449-0.11104-0.60700 0.51221
   5  20  -2  108.67   10.85  31-0.51036 0.89935 0.65629 0.11958-0.60537 0.51161
   5  21  -2    5.62    9.54  31-0.51002 0.89519 0.65732 0.15381-0.60443 0.50896
 -10  -6  -3   -5.01   10.32  32-0.51412-0.31291 0.64470-0.87687-0.61582 0.33126
 -10  -2   1  145.26   14.64  32-0.51580-0.28197 0.63924-0.71834-0.62062 0.60368
 -10   8   5   65.21   13.33  32-0.51661-0.25322 0.63655-0.32682-0.62296 0.87946
  -9  -8  -6   -1.60   10.70  32-0.51442-0.25386 0.64373-0.95352-0.61667 0.13643
  -9  -6  -2    7.63    8.41  31-0.51468-0.22230 0.64288-0.87452-0.61743 0.40618
  -9  -5  -1   62.96    9.86  31-0.51384-0.21724 0.64560-0.84053-0.61502 0.47154
  -9  -4   0   27.87    9.74  32-0.51561-0.20925 0.63985-0.79602-0.62009 0.54357
  -9  12   6    7.57   10.10  32-0.51348-0.16745 0.64675-0.18226-0.61400 0.94632
  -9  13   6   -4.69   10.60  32-0.51497-0.16642 0.64196-0.13627-0.61824 0.95408
  -8  -8  -5  153.79    8.65  31-0.51265-0.16649 0.64936-0.96064-0.61167 0.20465
  -8  -7  -3    1.74    8.36  31-0.51296-0.15282 0.64840-0.92104-0.61253 0.34095
  -8   6   5   39.63   10.94  32-0.51601-0.09248 0.63854-0.40658-0.62123 0.89454
  -8  11   6   42.02    9.92  32-0.51426-0.08731 0.64423-0.21761-0.61624 0.95787
  -7  -9  -9    0.55   11.30  32-0.51437-0.11482 0.64390-0.99268-0.61653-0.05112
  -7  -9  -8   35.64   10.04  31-0.51403-0.10574 0.64499-0.99420-0.61557 0.01233
  -7  -9  -7   35.37    9.55  32-0.51493-0.09797 0.64209-0.99086-0.61813 0.08309
  -7  -8  -4    5.36    7.22  32-0.51546-0.07658 0.64034-0.95143-0.61966 0.28907
  -7  11   6    5.06    8.84  32-0.51606-0.00518 0.63839-0.21199-0.62136 0.97149
  -6  -9 -10    4.50   11.23  31-0.51417-0.03932 0.64454-0.99294-0.61596-0.11535
  -6  -9  -9   13.56    8.97  31-0.51345-0.03475 0.64682-0.99829-0.61394-0.05058
  -6  -9  -8   11.93    6.85  31-0.51255-0.02681 0.64968-0.99948-0.61138 0.01627
  -6  -9  -7  121.62   11.01  31-0.51384-0.01813 0.64560-0.99571-0.61502 0.08873
  -6  -8  -4   54.99    9.12  31-0.51403 0.00212 0.64497-0.95613-0.61558 0.29184
  -6  11   6  106.64   10.02  32-0.51453 0.07438 0.64336-0.21792-0.61700 0.97564
  -5  -9 -10   14.09    9.88  31-0.51427 0.04108 0.64422-0.99290-0.61625-0.10619
  -5  -9  -9   19.03    8.88  31-0.51314 0.04699 0.64782-0.99777-0.61305-0.04129
  -5  -9  -8   27.33    6.38  31-0.51285 0.05473 0.64872-0.99825-0.61224 0.02621
  -5  -9  -7   -2.20    9.16  32-0.51427 0.05987 0.64422-0.99362-0.61625 0.10111
  -5   3   4    7.66    8.56  32-0.51482 0.14104 0.64242-0.52669-0.61783 0.84847
  -5  12   6  245.12   10.56  32-0.51409 0.15419 0.64480-0.17987-0.61573 0.98232
  -4  -9  -9   77.28    9.02  32-0.51502 0.12985 0.64177-0.99052-0.61840-0.02861
  -4  -8  -5  133.32    7.19  31-0.51163 0.15408 0.65256-0.96327-0.60879 0.23451
  -4  -7  -3  307.08   10.45  31-0.51424 0.17119 0.64431-0.91621-0.61616 0.37806
  -4  -4   0    6.45    7.49  31-0.51235 0.18982 0.65032-0.80597-0.61081 0.57741
  -4  14   6  169.12    8.11  31-0.51204 0.23328 0.65128-0.10817-0.60994 0.98539
  -4  15   6    0.57    8.29  32-0.51377 0.23612 0.64583-0.06554-0.61482 0.98880
  -4  16   6    4.09    9.39  32-0.51417 0.23487 0.64454-0.02362-0.61596 0.99088
  -4  17   6   21.61    9.39  32-0.51437 0.23585 0.64390 0.01312-0.61653 0.99094
  -4  18   6   17.53   10.05  31-0.51395 0.23441 0.64523 0.05289-0.61535 0.98979
  -4  19   6    3.81    7.24  31-0.51275 0.23303 0.64904 0.08837-0.61196 0.98740
  -3  -8 -11   32.03    7.33  31-0.51163 0.19145 0.65256-0.96346-0.60879-0.16544
  -3  -8  -6  206.26    7.87  31-0.51235 0.22829 0.65032-0.96116-0.61081 0.17720
  -3  -2   1  462.17   23.39  32-0.51598 0.28185 0.63865-0.71664-0.62113 0.66375
  -3   2   3  130.15   11.15  32-0.51468 0.29477 0.64290-0.56610-0.61741 0.79628
  -3   9   5  118.02    9.42  32-0.51418 0.30787 0.64450-0.29637-0.61600 0.93119
  -2  -8 -10   20.97    8.58  32-0.51464 0.28255 0.64301-0.95268-0.61731-0.08016
  -2  -8  -9    1.29    8.52  32-0.51407 0.28652 0.64486-0.95697-0.61568-0.01120
  -2  -8  -8    9.15    8.23  31-0.51418 0.29588 0.64451-0.95476-0.61599 0.05258
  -2  -7  -5   37.77    6.06  31-0.51235 0.31616 0.65032-0.92201-0.61081 0.25441
  -2  12   5   -2.01    7.94  32-0.51407 0.38882 0.64486-0.18026-0.61568 0.93900
  -2  21   5    3.73   10.44  32-0.51447 0.38928 0.64357 0.17172-0.61682 0.94052
  -2  22   5   21.24    8.10  31-0.51224 0.38538 0.65064 0.20471-0.61052 0.93494
  -1  -7 -11    1.89    9.11  32-0.51412 0.35290 0.64470-0.91850-0.61582-0.13920
  -1  -7 -10   34.27    7.25  31-0.51142 0.35991 0.65320-0.92499-0.60822-0.08156
  -1  -7  -7   17.12    7.85  31-0.51339 0.38484 0.64703-0.91837-0.61375 0.12906
  -1  -6 -13   18.47    7.50  31-0.51214 0.33781 0.65096-0.88423-0.61023-0.28476
  -1  -4  -2 2621.21   30.06  32-0.51447 0.41982 0.64356-0.79857-0.61683 0.47225
  -1   5   3  789.07   16.44  31-0.51372 0.45488 0.64596-0.45259-0.61470 0.81001
  -1   9   4   21.90    7.89  31-0.51404 0.46182 0.64495-0.29686-0.61560 0.87923
   0  -6 -11   34.36    9.05  31-0.51296 0.43494 0.64840-0.88169-0.61253-0.13497
   0  -6  -7    0.80    5.70  31-0.51275 0.46043 0.64904-0.88275-0.61196 0.13789
   0  14   4   77.05    8.82  31-0.51327 0.54194 0.64741-0.10412-0.61341 0.88571
   0  15   4    1.69    7.83  32-0.51427 0.54338 0.64422-0.06333-0.61625 0.88900
   0  16   4   26.71    8.17  32-0.51507 0.54342 0.64163-0.02075-0.61852 0.89111
   0  17   4  118.86    8.95  32-0.51507 0.54333 0.64163 0.01740-0.61852 0.89124
   0  18   4   19.65    9.06  32-0.51433 0.54358 0.64401 0.05472-0.61643 0.88951
   0  19   4  -14.21    9.96  32-0.51392 0.54323 0.64535 0.09001-0.61525 0.88668
   0  20   4   25.68    7.39  31-0.51224 0.54098 0.65064 0.12383-0.61052 0.88359
   1  -5 -11   49.23    8.79  32-0.51455 0.51750 0.64331-0.83658-0.61705-0.12307
   1  -5 -10   65.10    6.36  31-0.51235 0.52199 0.65032-0.84460-0.61081-0.06122
   1  -5  -9    4.51    5.86  31-0.51153 0.52861 0.65288-0.84691-0.60850 0.00377
   1  -5  -8    3.70    6.01  31-0.51275 0.53695 0.64904-0.84301-0.61196 0.07502
   1  -4 -13   11.02    9.68  31-0.51313 0.50188 0.64785-0.80387-0.61302-0.26423
   1   4   1 2088.65   28.98  31-0.51214 0.60010 0.65096-0.49645-0.61023 0.68596
   1   7   2 2392.58   24.37  31-0.51374 0.60865 0.64592-0.37487-0.61474 0.75860
   1  12   3   33.59    8.26  31-0.51366 0.61581 0.64615-0.18169-0.61453 0.82642
   1  21   3   26.85    9.92  31-0.51408 0.61691 0.64481 0.17044-0.61573 0.82833
   1  22   3    7.33    7.13  31-0.51183 0.61394 0.65192 0.20273-0.60937 0.82258
   2  -3 -12   53.94    7.31  31-0.51194 0.58768 0.65160-0.76824-0.60966-0.18992
   2   7   1   66.39    6.72  31-0.51163 0.68023 0.65256-0.38149-0.60879 0.69298
   2  12   2   78.90    8.55  32-0.51430 0.68948 0.64411-0.17883-0.61634 0.76962
   2  21   2   42.15   10.13  32-0.51460 0.68978 0.64315 0.17106-0.61719 0.77144
   2  22   2   76.97    7.62  31-0.51245 0.68822 0.65000 0.20317-0.61109 0.76428
   3  -2 -10    1.54    7.74  32-0.51462 0.68221 0.64309-0.72275-0.61724-0.03557
   3  -2  -9   30.30    8.31  32-0.51462 0.69183 0.64307-0.72022-0.61726 0.02830
   3  -1 -13    8.69    9.08  31-0.51479 0.66346 0.64252-0.67984-0.61774-0.24062
   3  -1  -6 1008.27   19.51  32-0.51455 0.71336 0.64330-0.68172-0.61705 0.23363
   3   8   0   19.23    7.28  31-0.51296 0.75426 0.64840-0.33832-0.61253 0.63777
   3  13   1   32.54    8.71  31-0.51351 0.76236 0.64665-0.14185-0.61409 0.70711
   3  19   1   -0.94    8.89  32-0.51482 0.76607 0.64244 0.09488-0.61781 0.71191
   3  20   1   11.32    9.37  32-0.51417 0.76166 0.64454 0.13175-0.61596 0.71020
   3  21   1    2.50    7.92  31-0.51214 0.76181 0.65096 0.16199-0.61023 0.70305
   4   1 -12   -0.04    8.97  31-0.51255 0.75046 0.64968-0.61023-0.61138-0.17304
   4   5  -3   81.60   12.65  32-0.51570 0.81651 0.63956-0.44526-0.62034 0.44974
   4   7  -2   23.79    8.32  31-0.51406 0.82209 0.64488-0.37295-0.61566 0.51285
   4  10  -1   -1.43    8.25  31-0.51356 0.82887 0.64647-0.25770-0.61425 0.57972
   5  10  -3  131.35    9.35  32-0.51429 0.89589 0.64414-0.25536-0.61631 0.45426
   5  15  -2   82.89    9.17  31-0.51324 0.90128 0.64749-0.06511-0.61334 0.51953
   5  16  -2   17.34    9.12  31-0.51396 0.90238 0.64519-0.02295-0.61538 0.52171
   5  17  -2   20.33    9.08  32-0.51407 0.90320 0.64485 0.01617-0.61569 0.52044
   5  18  -2    1.24    9.38  32-0.51377 0.90219 0.64583 0.04997-0.61482 0.51990
   5  19  -2  276.46   10.18  31-0.51214 0.90105 0.65096 0.08610-0.61023 0.51649
   6   9  -7  154.53   19.79  34-0.52497 0.95850 0.60699-0.25645-0.64771 0.22207
   6  13  -5    8.97   10.45  32-0.51594 0.96266 0.63878-0.13555-0.62102 0.33271
 -11   6   4    5.84   14.08  34-0.52307-0.33412 0.61355-0.38097-0.64240 0.82275
  -9  -8  -5   15.58    9.55  32-0.51833-0.24215 0.63028-0.94058-0.62839 0.21224
  -9   7   5   66.51   12.23  33-0.51930-0.16964 0.62694-0.35588-0.63123 0.89640
  -8  -9  -7   39.10   10.35  32-0.51815-0.17491 0.63089-0.97938-0.62787 0.08359
  -8  -8  -4    6.88    8.61  33-0.51896-0.15413 0.62811-0.93850-0.63023 0.29157
  -8   3   4   38.40   11.92  34-0.52385-0.09174 0.61069-0.49369-0.64473 0.85057
  -8  12   6   61.47   10.78  33-0.51784-0.08298 0.63193-0.16683-0.62698 0.96853
  -7  -9  -6    8.78    9.08  32-0.51787-0.08913 0.63182-0.98162-0.62707 0.15895
  -7   6   5   -0.85    9.11  33-0.51843-0.00905 0.62995-0.39649-0.62867 0.91207
  -7  12   6    7.68    8.59  33-0.51853-0.00361 0.62958-0.16296-0.62898 0.98089
  -6  -9  -6    4.70    6.30  32-0.51658-0.00986 0.63616-0.98606-0.62333 0.16421
  -6   6   5   77.21    9.29  32-0.51736 0.06958 0.63356-0.40088-0.62558 0.91574
  -6  12   6   41.77    8.71  33-0.51794 0.07852 0.63159-0.16683-0.62727 0.98568
  -5  -9  -6  236.50   11.06  32-0.51743 0.07292 0.63331-0.98302-0.62579 0.17474
  -5  -8  -4   33.80    6.35  32-0.51550 0.08403 0.63973-0.95066-0.62022 0.30554
  -5  13   6    5.12    6.30  32-0.51629 0.15694 0.63713-0.13144-0.62249 0.98982
  -5  14   6    2.37    8.68  33-0.51814 0.15720 0.63093-0.08772-0.62783 0.99467
  -5  15   6   80.83    9.30  33-0.51887 0.15869 0.62842-0.04705-0.62998 0.99736
  -5  17   6    4.98    9.26  33-0.51910 0.15993 0.62765 0.03175-0.63063 0.99791
  -5  18   6   39.80   11.30  33-0.51846 0.15885 0.62983 0.06837-0.62878 0.99612
  -5  19   6    5.93   10.74  32-0.51769 0.15822 0.63246 0.10502-0.62653 0.99295
  -4  -9 -11   29.46   10.28  32-0.51826 0.11920 0.63050-0.97867-0.62820-0.15353
  -4  -9 -10   26.82    7.10  32-0.51629 0.12450 0.63713-0.98635-0.62249-0.09337
  -4  -9  -8   19.36    6.65  32-0.51530 0.13643 0.64038-0.99019-0.61965 0.04092
  -4  -9  -7  171.59    9.75  32-0.51697 0.14577 0.63485-0.98420-0.62446 0.11412
  -3  -8 -12    6.07    8.00  32-0.51530 0.18805 0.64038-0.95118-0.61965-0.22333
  -3  -8  -5   91.46    8.59  33-0.51828 0.24090 0.63046-0.94057-0.62824 0.26246
  -3   5   4   39.39    7.55  32-0.51672 0.30382 0.63570-0.44226-0.62373 0.87078
  -2  -8 -11   81.73    9.34  32-0.51721 0.27851 0.63405-0.94502-0.62515-0.14034
  -2  -8  -7    8.36    5.72  32-0.51658 0.30597 0.63616-0.94667-0.62333 0.13017
  -2  -6  -3   14.99    7.66  32-0.51788 0.33583 0.63182-0.86464-0.62707 0.40601
  -2  -5  -2  135.33    8.01  32-0.51560 0.34067 0.63941-0.83351-0.62051 0.46760
  -2  -4  -1  256.76   12.66  33-0.51821 0.35064 0.63067-0.78563-0.62806 0.54307
  -2   7   4  306.88   10.72  33-0.51889 0.38657 0.62835-0.35766-0.63003 0.88558
  -2  13   5  128.72    6.96  32-0.51619 0.39090 0.63746-0.13387-0.62220 0.94634
  -2  14   5  249.05    9.87  33-0.51791 0.39230 0.63169-0.08904-0.62719 0.95134
  -2  15   5   15.28    8.24  33-0.51876 0.39120 0.62879-0.04542-0.62966 0.95489
  -2  17   5  176.46   10.40  33-0.51891 0.39396 0.62830 0.03100-0.63008 0.95463
  -2  18   5   34.81    9.25  33-0.51835 0.39304 0.63022 0.06767-0.62844 0.95297
  -2  19   5    4.26    9.42  32-0.51746 0.39270 0.63322 0.10463-0.62587 0.94963
  -2  20   5   39.29    7.64  32-0.51599 0.39000 0.63811 0.13683-0.62164 0.94628
  -1  -7 -12   27.64    9.91  32-0.51761 0.35247 0.63271-0.90503-0.62631-0.19916
  -1  -7  -6   33.51    8.40  32-0.51804 0.39608 0.63126-0.90178-0.62756 0.21175
  -1  -5  -3  865.88   15.18  32-0.51589 0.41398 0.63843-0.83253-0.62135 0.40853
  -1  23   4    7.52   10.12  32-0.51764 0.46627 0.63262 0.25905-0.62639 0.88990
   0  -6 -12   28.55    6.72  32-0.51658 0.43274 0.63616-0.86905-0.62333-0.19230
   0  -6  -6   34.73    8.27  33-0.51834 0.47568 0.63025-0.86235-0.62841 0.22029
   0   8   3   25.02    7.46  32-0.51734 0.53852 0.63361-0.32453-0.62553 0.82927
   1  -5 -12    2.16    9.94  33-0.51814 0.51030 0.63093-0.82744-0.62783-0.17873
   1  -5  -7   22.78    5.81  32-0.51638 0.54775 0.63681-0.83050-0.62277 0.15433
   1  -4  -5  239.43    9.00  32-0.51550 0.56068 0.63973-0.79476-0.62022 0.28806
   1  13   3   97.50    6.72  32-0.51599 0.61774 0.63811-0.13435-0.62164 0.83482
   1  14   3  157.92    9.53  32-0.51784 0.61952 0.63192-0.08881-0.62698 0.84012
   1  15   3  105.70    8.75  33-0.51871 0.62068 0.62898-0.04705-0.62950 0.84296
   1  17   3   63.78    9.25  33-0.51900 0.62123 0.62798 0.03063-0.63035 0.84345
   1  18   3   30.53    9.28  33-0.51840 0.62020 0.63004 0.06814-0.62859 0.84182
   1  19   3   37.38    8.28  32-0.51740 0.61888 0.63343 0.10338-0.62569 0.83889
   1  20   3    6.71    6.37  32-0.51579 0.61842 0.63876 0.13845-0.62107 0.83379
   2  -4 -10    8.42    7.93  32-0.51786 0.60858 0.63188-0.78660-0.62702-0.03707
   2  -4  -9    9.64    8.35  33-0.51794 0.61484 0.63159-0.78748-0.62727 0.03042
   2  -3 -13   16.57    9.70  32-0.51767 0.58673 0.63251-0.74931-0.62648-0.24331
   2  -3  -6  143.92    8.12  32-0.51599 0.63488 0.63811-0.75439-0.62164 0.22989
   2  13   2    4.25    7.58  33-0.51773 0.69203 0.63232-0.12937-0.62665 0.77825
   2  14   2  121.64    8.65  33-0.51875 0.69407 0.62883-0.08525-0.62963 0.78313
   2  18   2   67.21    9.34  33-0.51903 0.69438 0.62789 0.07048-0.63043 0.78457
   2  19   2  -11.29   10.16  33-0.51794 0.69484 0.63159 0.10390-0.62727 0.78014
   2  20   2    8.45    7.17  32-0.51638 0.69217 0.63681 0.14040-0.62277 0.77624
   3  -2 -11  171.37   10.62  32-0.51720 0.68140 0.63410-0.71127-0.62511-0.09871
   3  -2  -8   29.34    8.57  32-0.51761 0.70168 0.63271-0.71116-0.62631 0.10696
   3  14   1   -1.81    5.85  32-0.51540 0.76443 0.64006-0.09889-0.61994 0.71308
   3  15   1   20.95    5.99  32-0.51658 0.76584 0.63616-0.05553-0.62333 0.71680
   3  16   1   54.56    8.66  32-0.51740 0.76615 0.63344-0.01228-0.62568 0.71878
   3  17   1   52.03    8.35  32-0.51724 0.76603 0.63396 0.02613-0.62523 0.71853
   3  18   1   86.24    7.42  32-0.51638 0.76528 0.63681 0.06208-0.62277 0.71691
   4   0 -10  174.62   10.72  32-0.51811 0.76954 0.63101-0.63018-0.62776-0.01925
   4   0  -9    2.14    7.95  33-0.51910 0.77715 0.62765-0.62804-0.63063 0.05111
   4   1 -13   -7.01    9.99  33-0.51852 0.74573 0.62962-0.59437-0.62895-0.22070
   4  11  -1    0.89    7.60  33-0.51862 0.83480 0.62929-0.20372-0.62923 0.59534
   4  22  -1    2.45   11.45  33-0.51794 0.83243 0.63159 0.22183-0.62727 0.59193
   5   3 -11    1.70   10.97  33-0.51986 0.84536 0.62502-0.50793-0.63286-0.07471
   5   3 -10    0.42    9.31  32-0.51726 0.84913 0.63387-0.51733-0.62531-0.01455
   5   3  -9   -1.91    9.45  33-0.51954 0.85755 0.62611-0.51300-0.63193 0.06116
   6   7 -10   43.13   15.06  33-0.52223 0.93398 0.61659-0.34547-0.63989 0.00901
   6  14  -5    8.62    9.37  33-0.51852 0.96652 0.62962-0.08582-0.62895 0.34083
   6  15  -5   11.05   10.88  33-0.52091 0.96834 0.62130-0.03912-0.63597 0.34588
 -11  -5  -2   36.42   13.02  34-0.52354-0.37553 0.61171-0.80589-0.64398 0.41655
 -11  -4  -1   24.28   11.76  34-0.52294-0.36902 0.61388-0.76846-0.64220 0.48183
 -10  -7  -4   19.85    9.74  33-0.52022-0.31519 0.62360-0.89677-0.63413 0.27666
 -10   9   5   35.89   13.02  34-0.52442-0.24475 0.60843-0.25922-0.64665 0.90371
  -9  -7  -3    2.88    6.77  33-0.51984-0.22722 0.62493-0.89729-0.63301 0.35309
  -8  -9  -6    5.15   10.26  33-0.52134-0.16620 0.61964-0.96981-0.63744 0.16080
  -8  13   6    6.80    9.56  33-0.52071-0.07997 0.62188-0.11818-0.63557 0.97603
  -8  14   6    5.26   10.71  33-0.52157-0.08021 0.61884-0.07546-0.63811 0.98014
  -8  15   6    9.96    9.47  34-0.52255-0.07828 0.61532-0.03320-0.64102 0.98278
  -7  -9  -5    4.25    8.59  34-0.52264-0.07760 0.61499-0.96478-0.64129 0.24206
  -7  -7  -2  583.23   14.02  33-0.52165-0.05623 0.61856-0.89059-0.63834 0.44303
  -7  -6  -1    9.15    8.63  33-0.52131-0.05108 0.61978-0.85274-0.63732 0.51170
  -7  13   6   31.63    9.91  34-0.52167 0.00129 0.61849-0.11456-0.63840 0.98813
  -7  14   6    7.29    8.87  34-0.52291 0.00188 0.61399-0.07166-0.64211 0.99218
  -6  -9  -5  426.59   11.40  33-0.52156 0.00323 0.61886-0.96876-0.63809 0.24690
  -6  -7  -2  180.11    9.96  33-0.52112 0.02358 0.62044-0.89286-0.63677 0.44964
  -6  -6  -1   43.83    8.02  33-0.52061 0.02931 0.62223-0.85614-0.63528 0.51608
  -6  13   6   22.39    7.26  33-0.52003 0.08106 0.62427-0.12111-0.63356 0.99237
  -6  14   6  131.86   10.55  34-0.52169 0.08219 0.61839-0.07521-0.63848 0.99692
  -6  15   6   24.12   10.04  34-0.52227 0.08383 0.61632-0.03479-0.64019 0.99918
  -6  16   6   25.51    9.06  34-0.52248 0.08272 0.61558 0.00526-0.64080 0.99975
  -6  17   6    0.71   10.13  34-0.52199 0.08366 0.61732 0.04255-0.63937 0.99889
  -6  18   6   22.04   11.46  33-0.52160 0.08131 0.61874 0.07981-0.63819 0.99656
  -5  -9  -5   45.48    8.36  34-0.52270 0.08425 0.61475-0.96387-0.64149 0.25980
  -5   7   5  342.78   12.05  33-0.52122 0.15444 0.62009-0.34863-0.63706 0.93545
  -5  16   6   -1.98    7.01  33-0.51927 0.16139 0.62691-0.00624-0.63134 0.99832
  -4  -9  -6  192.09    9.15  33-0.52081 0.15651 0.62154-0.97143-0.63585 0.19306
  -4  -8  -4   -4.14    5.76  33-0.52003 0.16699 0.62427-0.93421-0.63356 0.33050
  -4   4   4  681.85   16.64  33-0.52010 0.22693 0.62402-0.46935-0.63377 0.87225
  -4   8   5   91.23    7.14  33-0.51946 0.23306 0.62625-0.31610-0.63189 0.93887
  -3  -9 -11    7.89    9.82  33-0.52176 0.20142 0.61817-0.96663-0.63866-0.13553
  -3  -9 -10   -7.61    7.10  33-0.52022 0.20431 0.62361-0.97453-0.63412-0.06900
  -3  -9  -9    9.35    6.84  33-0.51936 0.21209 0.62658-0.97663-0.63161-0.00766
  -3  -9  -8    5.45    6.15  33-0.52003 0.22100 0.62427-0.97427-0.63356 0.06306
  -3  -9  -7   14.37    8.41  33-0.52178 0.22965 0.61808-0.96647-0.63873 0.13668
  -3  -6  -2 1072.33   17.22  33-0.52175 0.26603 0.61820-0.85126-0.63864 0.47717
  -3  10   5  118.96    7.71  33-0.51917 0.31333 0.62724-0.24017-0.63106 0.94636
  -3  21   5    2.75   10.22  34-0.52190 0.31853 0.61765 0.19706-0.63909 0.95543
  -3  22   5   -3.13    8.26  33-0.51984 0.31667 0.62493 0.22842-0.63301 0.94870
  -2  -8 -12   29.27    7.84  33-0.52050 0.27545 0.62262-0.93367-0.63495-0.19810
  -2  -8  -6   16.02    8.14  33-0.52124 0.31797 0.62003-0.93071-0.63712 0.21162
  -2  -7  -4  109.33    8.42  34-0.52243 0.33250 0.61576-0.88753-0.64066 0.35113
  -2   1   2 1042.96   30.77  34-0.52234 0.37592 0.61607-0.57747-0.64040 0.75971
  -2  16   5   -7.58    6.68  33-0.51927 0.39521 0.62691-0.00709-0.63134 0.95477
  -1  -8  -9  130.93    9.29  34-0.52253 0.37753 0.61539-0.92550-0.64096 0.01995
  -1  -7 -13   10.10   10.80  33-0.52176 0.34843 0.61817-0.88993-0.63867-0.25561
  -1  -6  -4 1605.05   18.03  33-0.52050 0.41152 0.62262-0.85574-0.63495 0.35393
  -1  -3  -1 1750.81   30.83  33-0.52105 0.43356 0.62068-0.73725-0.63658 0.56003
  -1  10   4  189.75    8.04  33-0.51917 0.46737 0.62724-0.23995-0.63106 0.89486
  -1  21   4   -1.45    9.58  34-0.52195 0.47238 0.61748 0.19665-0.63923 0.90384
  -1  22   4   15.19    8.23  33-0.51993 0.46832 0.62460 0.22859-0.63328 0.89777
   0  -7 -10   45.47    8.86  33-0.52201 0.45085 0.61728-0.88790-0.63940-0.04056
   0  -7  -9   28.53    7.99  34-0.52218 0.45851 0.61664-0.88807-0.63993 0.02625
   0  -6 -13    3.43    9.47  33-0.52134 0.42886 0.61964-0.85340-0.63744-0.24904
   0  -4  -3    8.00    6.19  33-0.52041 0.49913 0.62295-0.77840-0.63467 0.42989
   0  23   3   -2.74   11.21  34-0.52195 0.54631 0.61748 0.27438-0.63923 0.84418
   1  -5 -13   60.44   10.35  34-0.52250 0.51048 0.61549-0.80933-0.64088-0.23464
   1   8   2  580.30   12.97  34-0.52220 0.61779 0.61658-0.30670-0.63998 0.78432
   1  16   3   16.47    6.54  33-0.51917 0.62210 0.62724-0.00595-0.63106 0.84352
   1  24   2   -2.67   10.50  34-0.52158 0.61885 0.61881 0.31084-0.63813 0.78221
   2  -4 -12    5.90    8.69  34-0.52266 0.59801 0.61491-0.76960-0.64135-0.15869
   2  -4 -11    8.45    6.72  33-0.51974 0.60288 0.62526-0.78054-0.63273-0.09925
   2  -4  -8   14.06    5.81  33-0.52003 0.62415 0.62427-0.77979-0.63356 0.10500
   2   8   1  198.96   10.32  33-0.52161 0.69016 0.61870-0.30859-0.63822 0.72270
   2  15   2   93.88    6.72  33-0.51965 0.69547 0.62559-0.04372-0.63245 0.78581
   2  16   2  127.62    6.86  33-0.52003 0.69545 0.62427-0.00383-0.63356 0.78717
   2  17   2  274.49    9.45  33-0.51984 0.69540 0.62493 0.03461-0.63301 0.78642
   3  -2 -12   19.54    9.32  33-0.52105 0.67811 0.62068-0.69896-0.63658-0.15365
   3   9   0  896.98   15.97  33-0.52150 0.76335 0.61910-0.27028-0.63789 0.66284
   3  23   0   20.40   10.46  33-0.52120 0.76290 0.62016 0.27266-0.63700 0.66285
   4   0 -11    0.44    8.27  34-0.52172 0.76809 0.61831-0.61903-0.63854-0.08065
   4   0  -8   11.89    8.44  34-0.52265 0.78782 0.61494-0.61326-0.64133 0.13189
   4  20  -1   62.97   10.26  34-0.52227 0.83824 0.61634 0.15923-0.64017 0.60631
   4  21  -1   -0.28    6.85  33-0.52003 0.83702 0.62427 0.18829-0.63356 0.59848
   5   3 -12   -5.84   10.79  34-0.52380 0.83904 0.61076-0.49781-0.64476-0.12941
   5   8  -4  100.33   11.31  34-0.52261 0.89708 0.61511-0.30496-0.64119 0.41090
   5  21  -3    1.48   10.75  34-0.52139 0.90395 0.61948 0.19245-0.63758 0.47442
   6   7 -11   23.60   14.04  34-0.52417 0.92868 0.60937-0.33843-0.64588-0.05249
   6  11  -6   99.80   12.24  34-0.52413 0.96483 0.60952-0.18226-0.64577 0.28827
   6  16  -5    3.46    9.90  33-0.52103 0.96921 0.62075 0.00052-0.63651 0.34596
 -10  -6  -2   44.92   10.80  34-0.52589-0.29463 0.60354-0.83597-0.65052 0.42971
 -10  -5  -1   69.22   10.98  34-0.52592-0.28639 0.60340-0.79759-0.65063 0.49807
  -9  -9  -6  135.08   11.40  35-0.52613-0.23949 0.60260-0.95146-0.65127 0.16752
  -9  -8  -4   42.99    9.85  34-0.52527-0.22714 0.60588-0.91756-0.64864 0.30087
  -9  -3   1   29.64   10.20  34-0.52595-0.19126 0.60332-0.72035-0.65070 0.64303
  -8  -9  -5   -2.47    9.63  35-0.52576-0.15530 0.60402-0.95204-0.65014 0.24595
  -8  -7  -2    8.46    8.60  35-0.52573-0.13274 0.60415-0.87612-0.65003 0.44696
  -8  -6  -1   38.90    8.98  34-0.52548-0.12532 0.60508-0.83880-0.64929 0.51371
  -8   7   5   12.94    9.90  35-0.52723-0.08085 0.59835-0.32739-0.65465 0.92778
  -7 -10  -8   20.61   10.36  34-0.52545-0.09571 0.60519-0.99382-0.64920 0.04626
  -7  -8  -3    6.64    8.47  34-0.52535-0.05959 0.60558-0.91676-0.64888 0.38642
  -7  -5   0  561.77   14.77  34-0.52505-0.03880 0.60671-0.80151-0.64797 0.58923
  -7  -2   2  182.01   17.74  36-0.53005-0.01947 0.58707-0.66490-0.66346 0.74041
  -7   3   4    5.41   10.42  36-0.53018-0.00457 0.58653-0.46995-0.66388 0.87727
  -7  15   6    5.65    7.27  34-0.52388 0.00239 0.61107-0.02901-0.64443 0.99437
  -7  16   6   -0.94    7.71  34-0.52397 0.00481 0.61074 0.01020-0.64470 0.99499
  -7  17   6   27.22    8.07  34-0.52361 0.00337 0.61208 0.04769-0.64361 0.99378
  -6 -10  -9    0.32    7.42  34-0.52406-0.02589 0.61040-0.99960-0.64498-0.01499
  -6 -10  -8    9.17    6.81  34-0.52424-0.01683 0.60973-0.99858-0.64552 0.04838
  -6 -10  -7   22.45   10.10  34-0.52570-0.00771 0.60426-0.99219-0.64994 0.12281
  -6  -8  -3   46.74    8.21  34-0.52451 0.02033 0.60873-0.91966-0.64634 0.39190
  -6  -5   0  149.57   10.01  34-0.52497 0.04187 0.60703-0.80160-0.64771 0.59727
  -6   3   4  317.51   14.96  35-0.52619 0.07144 0.60240-0.48614-0.65143 0.87351
  -6   7   5  179.70   10.35  35-0.52710 0.07916 0.59885-0.32750-0.65425 0.94455
  -5 -10 -10    1.81    9.84  35-0.52559 0.04996 0.60469-0.99537-0.64959-0.07643
  -5 -10  -9    6.78    6.96  34-0.52442 0.05723 0.60906-0.99822-0.64607-0.00951
  -5 -10  -8   44.64    8.73  34-0.52488 0.06687 0.60735-0.99623-0.64745 0.06122
  -5  -8  -3  110.99    9.07  35-0.52650 0.10281 0.60121-0.91186-0.65238 0.40563
  -5  -7  -2   32.39    6.20  34-0.52415 0.10712 0.61007-0.88198-0.64525 0.46730
  -5  -6  -1  176.39    9.83  34-0.52474 0.11530 0.60786-0.84110-0.64704 0.53730
  -4 -10  -9   60.07    9.20  35-0.52607 0.14033 0.60284-0.99000-0.65108 0.00503
  -4   9   5  337.28   11.23  35-0.52560 0.23933 0.60464-0.25565-0.64964 0.95643
  -3  -9 -12   16.36   10.92  34-0.52523 0.19803 0.60604-0.95599-0.64851-0.19459
  -3  -7  -3  360.65    9.86  34-0.52397 0.26087 0.61074-0.88275-0.64470 0.41536
  -3  -5  -1   64.37    7.04  34-0.52415 0.27530 0.61007-0.80432-0.64525 0.55203
  -3  11   5  390.33   10.15  34-0.52325 0.31791 0.61341-0.18660-0.64252 0.95759
  -3  12   5  231.15   10.01  35-0.52571 0.32015 0.60422-0.13910-0.64998 0.96532
  -3  19   5   -9.14    9.77  35-0.52572 0.32156 0.60419 0.13270-0.65000 0.96602
  -3  20   5    6.46    7.06  34-0.52433 0.31824 0.60940 0.16708-0.64579 0.96134
  -2  -9 -10    2.83    9.05  34-0.52559 0.29335 0.60469-0.95259-0.64959-0.04860
  -2  -9  -9   -0.10    8.67  34-0.52559 0.30025 0.60469-0.95367-0.64959 0.01974
  -2   8   4  318.61   10.92  35-0.52646 0.39402 0.60136-0.29171-0.65226 0.90779
  -2  23   4    4.20   10.03  35-0.52638 0.39403 0.60166 0.29160-0.65203 0.90808
  -1  -8 -11    7.11    8.55  35-0.52541 0.36643 0.60534-0.91810-0.64907-0.11136
  -1  -8 -10    3.26    6.94  34-0.52334 0.36876 0.61308-0.92570-0.64279-0.04387
  -1  -8  -8   48.31    6.29  34-0.52433 0.38656 0.60940-0.92061-0.64579 0.09234
  -1  -7  -5   59.13    8.21  35-0.52637 0.41032 0.60170-0.87327-0.65199 0.30333
  -1   6   3   -5.08    7.84  35-0.52585 0.46559 0.60368-0.37093-0.65041 0.84750
  -1  11   4   62.53    6.51  34-0.52325 0.47188 0.61341-0.18709-0.64252 0.90600
  -1  12   4  219.04    9.85  35-0.52571 0.47408 0.60422-0.13902-0.64997 0.91407
  -1  19   4   19.24    9.72  35-0.52576 0.47358 0.60401 0.13427-0.65014 0.91516
  -1  20   4   23.93    7.48  34-0.52433 0.47204 0.60940 0.16803-0.64579 0.91001
   0  -7 -11   57.21    7.72  34-0.52415 0.44545 0.61007-0.88230-0.64525-0.10397
   0  -7  -8   41.68    6.15  34-0.52397 0.46667 0.61074-0.88274-0.64470 0.09976
   0  -5  -4    6.19    6.14  34-0.52325 0.49530 0.61341-0.80759-0.64252 0.36930
   0  -3  -2  237.07   12.40  34-0.52334 0.50885 0.61308-0.72969-0.64279 0.50681
   0   5   2 3640.92   33.76  35-0.52612 0.54071 0.60265-0.40914-0.65123 0.78716
   0   9   3   82.46    6.67  34-0.52388 0.54586 0.61107-0.26234-0.64443 0.84819
   0  22   3    8.48    9.41  35-0.52559 0.54707 0.60469 0.24720-0.64959 0.85258
   1  -6 -11  111.86    9.60  34-0.52579 0.52822 0.60391-0.83620-0.65022-0.09060
   1  -6 -10    7.78    7.80  35-0.52519 0.53510 0.60617-0.84056-0.64840-0.02628
   1  -6  -9   19.14    8.61  34-0.52496 0.54047 0.60705-0.84105-0.64770 0.04352
   1  -5  -6  223.11    8.49  34-0.52361 0.56114 0.61208-0.80635-0.64361 0.24318
   1  23   2   -3.67    9.36  35-0.52518 0.62117 0.60621 0.28274-0.64838 0.79186
   2  -4  -7  120.51    9.42  34-0.52537 0.63634 0.60551-0.76115-0.64893 0.18932
   2   5   0  286.01   13.27  35-0.52649 0.68752 0.60123-0.40796-0.65236 0.66887
   2  23   1   -4.71    8.75  35-0.52505 0.69391 0.60671 0.28174-0.64797 0.73160
   3  -2 -13   -0.01   10.25  35-0.52576 0.67236 0.60402-0.68505-0.65014-0.20829
   3  -2  -7  201.74   10.51  34-0.52448 0.71594 0.60885-0.68741-0.64624 0.19424
   3  22   0   -0.42    8.02  34-0.52415 0.76776 0.61007 0.24185-0.64525 0.67036
   4   0 -12   11.60    9.34  35-0.52503 0.76314 0.60679-0.60755-0.64791-0.13876
   4  12  -1   43.45    6.52  34-0.52352 0.83904 0.61241-0.14713-0.64334 0.60832
   4  13  -1   44.67    8.46  35-0.52587 0.84113 0.60362-0.09870-0.65045 0.61648
   4  18  -1   17.16    9.02  35-0.52607 0.84157 0.60283 0.09651-0.65109 0.61641
   4  19  -1   80.41    9.56  34-0.52456 0.83994 0.60855 0.12894-0.64648 0.61198
   5   3  -8  316.92   15.20  35-0.52627 0.87197 0.60206-0.48576-0.65170 0.14851
   5  19  -3   44.72   10.78  35-0.52616 0.90735 0.60248 0.13385-0.65137 0.49111
   5  20  -3   21.16    8.02  34-0.52388 0.90604 0.61107 0.16448-0.64443 0.48248
   6   7  -9   45.89   18.91  36-0.53109 0.95017 0.58277-0.31130-0.66676 0.10431
 -11  -3   0   32.02   11.91  35-0.52877-0.35701 0.59238-0.71033-0.65938 0.56617
 -10  -7  -3    9.23   10.74  35-0.52867-0.29715 0.59276-0.86550-0.65907 0.37030
 -10  -4   0   63.77   11.98  36-0.53015-0.27454 0.58675-0.74255-0.66373 0.57903
 -10   5   4  215.66   17.37  37-0.53359-0.24232 0.57215-0.37682-0.67478 0.86383
 -10  10   5   10.17   11.10  36-0.52959-0.24025 0.58905-0.20102-0.66196 0.91937
  -9   8   5   11.81   10.27  35-0.52875-0.16066 0.59243-0.28165-0.65933 0.92400
  -8 -10  -7   15.89   10.05  36-0.52952-0.16351 0.58934-0.97735-0.66174 0.11722
  -8  -8  -3  131.40   10.41  35-0.52848-0.13593 0.59351-0.90498-0.65849 0.38683
  -8  -5   0    9.19    9.11  35-0.52923-0.11402 0.59051-0.78490-0.66082 0.59379
  -7 -10  -7   27.99    8.31  35-0.52703-0.08623 0.59922-0.98812-0.65399 0.11783
  -7 -10  -6   36.12    9.28  36-0.52996-0.07639 0.58756-0.97556-0.66311 0.19704
  -7  -9  -4  174.37   10.17  35-0.52938-0.06272 0.58991-0.93899-0.66129 0.32976
  -7   7   5    8.76    8.54  36-0.52933 0.00331 0.59012-0.31927-0.66113 0.94278
  -6 -10  -6    7.78    9.68  35-0.52914 0.00286 0.59089-0.97935-0.66053 0.20123
  -6  -9  -4  114.69    9.55  35-0.52899 0.01779 0.59149-0.94125-0.66006 0.33711
  -5 -10  -7   39.49    7.40  35-0.52677 0.07561 0.60023-0.98894-0.65319 0.13427
  -5  -5   0    2.01    7.48  36-0.53048 0.12815 0.58540-0.77915-0.66477 0.62343
  -5   8   5    6.61    8.09  35-0.52850 0.16062 0.59344-0.28183-0.65854 0.95746
  -4 -10 -11   19.88    9.97  35-0.52878 0.12762 0.59230-0.98200-0.65943-0.12462
  -4 -10 -10    0.27    7.60  35-0.52703 0.13073 0.59922-0.98877-0.65399-0.05729
  -4 -10  -8    2.46    6.44  35-0.52729 0.14542 0.59820-0.98713-0.65480 0.07980
  -4 -10  -7   -6.79    8.98  36-0.52931 0.15476 0.59020-0.97803-0.66107 0.15423
  -4  -9  -5   21.28    5.86  35-0.52686 0.16975 0.59990-0.94964-0.65346 0.27914
  -4  10   5   30.00    8.48  36-0.52952 0.24488 0.58935-0.20188-0.66173 0.96864
  -4  21   5    1.16    9.13  36-0.52863 0.24508 0.59293 0.21989-0.65894 0.96474
  -3  -9  -6    3.45    5.83  35-0.52668 0.24203 0.60057-0.95036-0.65292 0.21883
  -3  -8  -4    8.42    5.67  35-0.52790 0.25821 0.59583-0.90668-0.65667 0.35814
  -3   6   4    0.23    7.22  36-0.52875 0.31536 0.59242-0.35971-0.65934 0.90617
  -3  13   5   13.00    6.41  35-0.52738 0.32097 0.59786-0.09294-0.65507 0.97087
  -3  14   5   56.47    8.35  35-0.52852 0.32252 0.59337-0.05030-0.65860 0.97374
  -3  15   5    4.42    8.98  36-0.52909 0.32361 0.59106-0.00834-0.66040 0.97479
  -3  16   5   19.81    9.32  35-0.52869 0.32291 0.59270 0.02862-0.65912 0.97457
  -3  17   5   30.77    9.13  35-0.52807 0.32137 0.59515 0.06469-0.65721 0.97318
  -3  18   5   26.36    6.78  35-0.52720 0.32134 0.59854 0.09965-0.65453 0.97017
  -2  -9 -12   23.02    9.84  36-0.53001 0.28359 0.58735-0.93708-0.66328-0.17208
  -2  -9 -11    6.66    7.45  35-0.52764 0.28796 0.59684-0.94695-0.65587-0.11064
  -2  -9  -8    2.90    6.14  35-0.52703 0.30870 0.59922-0.94904-0.65399 0.09202
  -2  -9  -7   70.99    8.72  36-0.52964 0.31822 0.58886-0.93790-0.66211 0.16904
  -2  -8  -5  120.85    9.17  35-0.52863 0.33212 0.59293-0.90404-0.65894 0.30147
  -2   4   3 1524.57   23.51  35-0.52889 0.38979 0.59189-0.43710-0.65976 0.84666
  -2  22   4   32.20   10.80  36-0.52913 0.39810 0.59093 0.26158-0.66050 0.91616
  -1  -8 -12    5.09    7.08  35-0.52747 0.36120 0.59752-0.90841-0.65533-0.17070
  -1  -8  -7  104.84    7.06  35-0.52755 0.39758 0.59718-0.90803-0.65560 0.17083
  -1  13   4  448.16    9.92  35-0.52755 0.47543 0.59718-0.09323-0.65560 0.91965
  -1  14   4  496.62   11.57  35-0.52857 0.47681 0.59316-0.05031-0.65876 0.92257
  -1  15   4   -1.15    8.46  36-0.52897 0.47765 0.59157-0.01087-0.66001 0.92359
  -1  16   4  258.05   10.55  35-0.52881 0.47708 0.59220 0.02836-0.65951 0.92346
  -1  17   4   84.19    8.82  35-0.52826 0.47640 0.59440 0.06465-0.65779 0.92187
  -1  18   4  131.15    7.85  35-0.52720 0.47550 0.59854 0.09961-0.65453 0.91902
   0  -7 -12   16.70    7.43  35-0.52703 0.44182 0.59922-0.87209-0.65399-0.16189
   0  -7  -7   51.34    6.48  35-0.52773 0.47823 0.59650-0.86817-0.65614 0.17961
   0  -6  -5   82.27    6.56  35-0.52816 0.49268 0.59480-0.82807-0.65747 0.31643
   0  10   3  257.43    9.99  35-0.52835 0.54974 0.59403-0.20675-0.65808 0.86225
   0  20   3   47.74    9.82  36-0.52942 0.55244 0.58974 0.18519-0.66143 0.86611
   0  21   3   19.27    7.32  35-0.52747 0.55022 0.59752 0.21641-0.65533 0.85971
   1  -6 -12   39.08   10.80  35-0.52858 0.52430 0.59310-0.82597-0.65881-0.14985
   1  -6  -8   17.90    5.94  35-0.52712 0.55114 0.59888-0.83192-0.65426 0.11654
   1   9   2  429.26   11.61  35-0.52880 0.62402 0.59222-0.24329-0.65949 0.80355
   1  21   2   22.19    8.96  36-0.52975 0.62568 0.58842 0.22776-0.66245 0.80755
   1  22   2    6.51    7.00  35-0.52747 0.62282 0.59752 0.25698-0.65533 0.80018
   2  -5 -10  169.38    9.15  36-0.52985 0.61936 0.58801-0.78187-0.66276-0.00145
   2  -4 -13    0.14    7.31  35-0.52755 0.59347 0.59718-0.75612-0.65560-0.21126
   2  -3  -5  417.49   12.94  36-0.52984 0.65470 0.58804-0.70477-0.66274 0.33895
   2  -2  -4  121.51   10.38  35-0.52897 0.66130 0.59155-0.66954-0.66002 0.40454
   2   9   1   86.39    7.94  35-0.52851 0.69691 0.59340-0.24438-0.65858 0.74318
   2  21   1   47.24    9.54  36-0.52974 0.69942 0.58845 0.22536-0.66243 0.74782
   2  22   1   -6.95    7.15  35-0.52738 0.69729 0.59786 0.25396-0.65507 0.73970
   3  -3 -11    6.27    8.14  35-0.52899 0.69242 0.59146-0.70779-0.66009-0.06451
   3  -3 -10   66.85    8.59  35-0.52820 0.69867 0.59461-0.71140-0.65763 0.00191
   3  -3  -9   -2.33    7.77  36-0.52918 0.70389 0.59071-0.70983-0.66067 0.07512
   3  10   0   25.48    6.52  35-0.52738 0.76886 0.59786-0.21028-0.65507 0.68069
   3  20   0    3.19    9.70  36-0.52926 0.77121 0.59037 0.18632-0.66093 0.68615
   3  21   0   28.89    8.38  35-0.52694 0.76880 0.59956 0.21420-0.65372 0.67980
   4   0 -13    0.85   10.75  36-0.52909 0.75652 0.59106-0.59483-0.66040-0.19016
   4   1  -6  247.09   13.00  35-0.52915 0.80843 0.59083-0.55233-0.66058 0.28526
   4   2  -5  112.19   13.94  36-0.53171 0.81814 0.58026-0.50311-0.66869 0.36134
   4  14  -1   56.01    6.69  35-0.52738 0.84269 0.59786-0.05430-0.65507 0.62073
   4  15  -1   -0.23    7.60  35-0.52790 0.84345 0.59583-0.01314-0.65667 0.62224
   4  16  -1   13.03    5.57  35-0.52790 0.84304 0.59583 0.02556-0.65667 0.62243
   4  17  -1    3.54    6.65  35-0.52720 0.84269 0.59854 0.06176-0.65453 0.62006
   4  22  -2   -0.86    9.46  36-0.52952 0.84031 0.58935 0.26399-0.66173 0.55906
   5   3 -13   -7.03   12.03  36-0.53060 0.83956 0.58489-0.47260-0.66516-0.17780
   5  14  -3    2.51    8.20  36-0.52994 0.91190 0.58763-0.04382-0.66305 0.50106
   5  15  -3   69.15    9.00  36-0.53039 0.91248 0.58580-0.00380-0.66447 0.50223
   5  16  -3  122.22   10.21  36-0.53013 0.91201 0.58684 0.03356-0.66366 0.50192
   5  17  -3    4.14    9.46  35-0.52925 0.91139 0.59044 0.07007-0.66088 0.49868
   5  18  -3  116.79    9.71  35-0.52824 0.90936 0.59448 0.10400-0.65773 0.49580
   6   7 -12   12.42   14.66  36-0.53041 0.92798 0.58569-0.31378-0.66455-0.10197
   6  12  -6   33.88   10.99  36-0.53067 0.97106 0.58464-0.11940-0.66536 0.30680
   6  18  -6   10.08   11.58  36-0.53089 0.97163 0.58372 0.11520-0.66606 0.30734
 -11   7   4    7.49   14.41  37-0.53450-0.32489 0.56763-0.29626-0.67815 0.85906
 -10  -8  -4   13.32   10.39  36-0.53225-0.30109 0.57747-0.88794-0.67082 0.31425
 -10  11   5    6.80   11.79  36-0.53231-0.23896 0.57721-0.14896-0.67101 0.92915
  -9  -9  -5   12.38    7.57  36-0.53080-0.22988 0.58361-0.93359-0.66616 0.24925
  -9  -8  -3   -4.91    8.31  37-0.53307-0.21242 0.57394-0.88170-0.67347 0.39649
  -9  -7  -2   27.09    9.41  36-0.53186-0.20653 0.57913-0.85136-0.66956 0.45768
  -9  -6  -1   69.18    9.63  36-0.53224-0.19893 0.57750-0.81051-0.67080 0.52677
  -9   4   4  177.98   15.19  37-0.53433-0.16150 0.56839-0.41215-0.67759 0.87465
  -9   9   5    3.03   10.91  36-0.53227-0.16059 0.57740-0.22753-0.67087 0.93822
  -8 -10  -6   16.18   10.85  37-0.53254-0.15454 0.57621-0.96508-0.67176 0.19408
  -8  -9  -4    3.35    9.09  36-0.53219-0.14047 0.57775-0.92732-0.67061 0.33001
  -8   8   5  201.25   12.64  37-0.53404-0.07338 0.56966-0.25842-0.67665 0.95012
  -6  -2   2   46.57   12.44  37-0.53472 0.06588 0.56664-0.64451-0.67888 0.76407
  -6   8   5  252.29   11.03  37-0.53331 0.08608 0.57288-0.26159-0.67426 0.96490
  -5 -10  -6   25.52    7.32  36-0.53013 0.08511 0.58636-0.97465-0.66405 0.21392
  -5  -9  -4  193.02    7.97  36-0.53055 0.09881 0.58464-0.93408-0.66537 0.35091
  -5   9   5    4.24    7.97  37-0.53299 0.16544 0.57428-0.22509-0.67321 0.97209
  -4 -10  -6  126.85    9.68  37-0.53300 0.16798 0.57423-0.96189-0.67325 0.23118
  -4  -8  -3   19.19    8.02  36-0.53186 0.18835 0.57915-0.89027-0.66955 0.43139
  -4  -7  -2  213.82    8.86  36-0.53063 0.19394 0.58430-0.85629-0.66563 0.49571
  -4  -6  -1   30.44    7.98  37-0.53272 0.20347 0.57546-0.80792-0.67233 0.57070
  -4  -3   1   -0.22    6.94  37-0.53243 0.21576 0.57671-0.69231-0.67139 0.70690
  -4   5   4   43.83    8.36  37-0.53378 0.24087 0.57081-0.37689-0.67580 0.91444
  -4  11   5   32.54    8.61  37-0.53229 0.24731 0.57729-0.15170-0.67096 0.97753
  -4  18   5    8.09    8.89  37-0.53278 0.24620 0.57517 0.12546-0.67254 0.98166
  -4  19   5   11.53    9.62  36-0.53200 0.24562 0.57852 0.15893-0.67003 0.97684
  -4  20   5    4.71    6.71  36-0.53005 0.24400 0.58670 0.19008-0.66378 0.97143
  -3 -10 -11   24.52    9.91  36-0.53162 0.21120 0.58016-0.96904-0.66878-0.10460
  -3 -10 -10    6.40    7.04  36-0.53038 0.21723 0.58533-0.97383-0.66484-0.04223
  -3 -10  -9   76.59    8.04  36-0.53022 0.22421 0.58601-0.97439-0.66431 0.02704
  -3 -10  -8   11.19    8.28  36-0.53145 0.23317 0.58085-0.96943-0.66826 0.09807
  -3  -9  -5   20.29    7.93  37-0.53275 0.25509 0.57532-0.92524-0.67243 0.30498
  -2   9   4   14.65    7.46  36-0.53149 0.39879 0.58070-0.23185-0.66837 0.92397
  -2  21   4   20.92    7.41  36-0.53121 0.40062 0.58189 0.23446-0.66747 0.92304
  -1  -8  -6    9.16    7.85  36-0.53235 0.40939 0.57704-0.88696-0.67114 0.25396
  -1   3   2 2273.72   32.72  37-0.53278 0.46722 0.57519-0.45897-0.67253 0.80006
  -1  23   3   -4.43   11.32  37-0.53227 0.47563 0.57740 0.31416-0.67087 0.86724
   0  -8 -10   14.17    8.40  37-0.53277 0.46158 0.57522-0.88506-0.67251-0.00754
   0  -7 -13   12.33    7.81  36-0.53030 0.43744 0.58567-0.85826-0.66458-0.22069
   0  11   3    0.97    5.69  36-0.53113 0.55237 0.58223-0.15644-0.66721 0.87202
   0  12   3  317.21   10.06  37-0.53307 0.55566 0.57394-0.10876-0.67347 0.87786
   0  18   3   -2.71    8.67  37-0.53239 0.55544 0.57688 0.12059-0.67126 0.87657
   0  19   3   27.56    6.77  36-0.53113 0.55329 0.58223 0.15428-0.66721 0.87220
   0  24   2   -3.66   10.16  37-0.53259 0.54985 0.57602 0.35618-0.67191 0.80933
   1  -6 -13   16.94   10.91  36-0.53198 0.51933 0.57863-0.81276-0.66994-0.20761
   1  -6  -7   26.93    8.29  36-0.53123 0.56206 0.58181-0.81466-0.66753 0.19861
   1  -4  -4  231.52   11.07  36-0.53222 0.58376 0.57762-0.73324-0.67070 0.40680
   1   5   1   13.92    7.07  36-0.53088 0.61872 0.58326-0.39059-0.66642 0.74229
   1  10   2    8.05    7.86  36-0.53240 0.62872 0.57683-0.18796-0.67130 0.81611
   1  20   2    3.77    8.95  37-0.53214 0.62707 0.57794 0.19829-0.67046 0.81508
   2  -5 -12   34.62    9.85  36-0.53250 0.60671 0.57638-0.77090-0.67164-0.12824
   2  -5 -11   13.82    6.58  36-0.53071 0.61413 0.58395-0.77820-0.66589-0.06444
   2  -5  -9  123.39    7.65  36-0.53071 0.62719 0.58395-0.77847-0.66589 0.06970
   2  10   1   35.11    8.42  37-0.53259 0.70134 0.57601-0.18719-0.67192 0.75731
   2  20   1   33.87   10.46  37-0.53214 0.70072 0.57793 0.19692-0.67047 0.75561
   3  -3 -12   58.21    9.56  36-0.53128 0.68713 0.58158-0.69897-0.66770-0.12399
   3  -3  -8  452.94   12.75  37-0.53261 0.71670 0.57594-0.69255-0.67197 0.15236
   3  11   0    1.87    6.01  36-0.53096 0.77309 0.58292-0.15554-0.66668 0.69236
   3  18   0   -1.32    8.65  37-0.53247 0.77562 0.57653 0.12012-0.67152 0.69769
   3  19   0  179.67    8.48  36-0.53096 0.77381 0.58292 0.15453-0.66668 0.69219
   3  23  -1   21.42   10.24  37-0.53291 0.76901 0.57464 0.31968-0.67294 0.63156
   4  -1 -11   -4.60    9.28  37-0.53215 0.77389 0.57792-0.62041-0.67048-0.04343
   4  -1 -10   -1.98    8.53  37-0.53194 0.78107 0.57878-0.62127-0.66983 0.02397
   4  -1  -9   11.39    9.40  36-0.53279 0.78914 0.57516-0.61356-0.67256 0.09645
   4   0  -7   -2.43    7.05  37-0.53279 0.80227 0.57515-0.57767-0.67256 0.23154
   4  21  -2    0.26    9.80  37-0.53251 0.84265 0.57636 0.23659-0.67165 0.56973
   5   2 -11   38.44   10.44  36-0.53229 0.85611 0.57729-0.50071-0.67095-0.03568
   5   2 -10    6.68    9.19  36-0.53233 0.86364 0.57711-0.50020-0.67109 0.03240
   5   9  -4    1.30    8.38  38-0.53504 0.90887 0.56517-0.21589-0.67996 0.44970
   5  21  -4   84.51   11.23  37-0.53227 0.90704 0.57738 0.23661-0.67089 0.44193
   6  13  -6   28.09   11.82  37-0.53307 0.97399 0.57394-0.06955-0.67347 0.31632
   6  14  -6  122.89   13.47  37-0.53468 0.97510 0.56682-0.02388-0.67875 0.32139
   6  15  -6   22.68   11.63  37-0.53466 0.97552 0.56689 0.01561-0.67870 0.32043
   6  16  -6   22.22   11.33  37-0.53370 0.97483 0.57116 0.04919-0.67554 0.31859
   6  17  -6   -1.28   10.35  37-0.53235 0.97398 0.57705 0.07961-0.67113 0.31339
  -9  -5   0  393.34   15.04  38-0.53688-0.18742 0.55638-0.75104-0.68648 0.60965
  -8  -2   2    8.23   12.50  38-0.53845-0.09052 0.54880-0.62703-0.69187 0.75969
  -7 -11  -8    9.67   10.65  37-0.53518-0.08608 0.56430-0.99255-0.68074 0.07617
  -7 -10  -5   -1.97    8.42  38-0.53540-0.06713 0.56330-0.95479-0.68147 0.28048
  -7  -4   1  510.40   17.00  38-0.53634-0.02022 0.55896-0.71438-0.68462 0.69313
  -7   8   5   -4.07    9.14  38-0.53529 0.00785 0.56383-0.25250-0.68109 0.96296
  -6 -11  -9   -4.78    7.52  37-0.53354-0.01620 0.57168-0.99972-0.67530 0.01492
  -6 -11  -8   23.31    7.77  37-0.53417-0.00539 0.56889-0.99640-0.67737 0.08307
  -6 -11  -7   42.01    9.09  37-0.53570 0.00433 0.56192-0.98757-0.68248 0.15617
  -6 -10  -5  103.80    7.59  37-0.53409 0.01590 0.56924-0.95778-0.67711 0.28663
  -5 -11 -10    5.82    8.11  37-0.53417 0.06016 0.56889-0.99680-0.67737-0.04661
  -5 -11  -9   64.67    7.82  37-0.53393 0.06879 0.56994-0.99751-0.67659 0.02218
  -5 -11  -8   14.25    8.70  37-0.53491 0.07598 0.56553-0.99345-0.67984 0.09233
  -5 -10  -5  129.56    9.20  37-0.53534 0.09774 0.56361-0.95193-0.68125 0.29842
  -5   4   4    1.41    8.17  38-0.53525 0.16109 0.56401-0.40844-0.68095 0.91014
  -5  10   5  130.62    8.89  38-0.53615 0.16921 0.55985-0.17211-0.68398 0.98270
  -5  19   5    8.35    9.11  38-0.53576 0.16762 0.56166 0.17741-0.68267 0.98205
  -5  20   5   59.18    8.51  37-0.53417 0.16753 0.56889 0.20734-0.67737 0.97615
  -4 -11 -10   78.35   10.16  37-0.53566 0.14322 0.56210-0.98863-0.68234-0.03140
  -4 -11  -9   -1.01    9.66  37-0.53540 0.15042 0.56330-0.98840-0.68147 0.03654
  -4  -9  -4  102.64    8.58  37-0.53471 0.18408 0.56644-0.91627-0.67917 0.37255
  -4  12   5    1.58    6.10  37-0.53401 0.24790 0.56959-0.10413-0.67685 0.98373
  -4  13   5  190.53   10.12  37-0.53517 0.24878 0.56439-0.05978-0.68068 0.98737
  -4  14   5    5.55    7.89  37-0.53543 0.24840 0.56316-0.01923-0.68157 0.98909
  -4  15   5   62.69    9.39  38-0.53553 0.24926 0.56272 0.01957-0.68190 0.98898
  -4  16   5    1.09    9.50  37-0.53510 0.24806 0.56470 0.05676-0.68045 0.98772
  -4  17   5   29.95    7.59  37-0.53432 0.24738 0.56819 0.09216-0.67788 0.98513
  -3 -10  -7   -6.21    6.45  37-0.53401 0.24004 0.56959-0.95846-0.67685 0.17786
  -3  -4   0  869.49   20.74  37-0.53490 0.29344 0.56560-0.72093-0.67979 0.65463
  -3   7   4  830.78   15.13  38-0.53563 0.32252 0.56227-0.29075-0.68222 0.92939
  -3  22   4   29.50   11.40  38-0.53553 0.32275 0.56270 0.28911-0.68191 0.93017
  -2 -10 -11   -5.95    9.18  38-0.53582 0.29384 0.56137-0.94964-0.68287-0.07829
  -2 -10 -10  122.42   10.50  37-0.53544 0.30418 0.56314-0.95147-0.68159-0.01563
  -2 -10  -9    8.56    9.07  38-0.53576 0.31090 0.56164-0.95022-0.68268 0.05319
  -2  -9  -6   19.62    6.41  37-0.53432 0.33077 0.56819-0.91786-0.67788 0.25228
  -2  -3   0  115.27   10.65  37-0.53409 0.37342 0.56924-0.68552-0.67711 0.66020
  -2  10   4  101.55    8.43  37-0.53484 0.40277 0.56589-0.17882-0.67958 0.93470
  -2  19   4   55.56    9.52  37-0.53518 0.40274 0.56433 0.17282-0.68072 0.93607
  -2  20   4   15.48    7.39  37-0.53331 0.40123 0.57272 0.20394-0.67453 0.93009
  -1  -9 -12   30.02    9.56  37-0.53566 0.36963 0.56213-0.91145-0.68232-0.14170
  -1  -9 -11   14.45    6.82  37-0.53417 0.37569 0.56889-0.91896-0.67737-0.08068
  -1  -9 -10   24.65    6.99  37-0.53338 0.38213 0.57237-0.92243-0.67479-0.01634
  -1  -9  -9    5.14    6.51  37-0.53370 0.38924 0.57098-0.92105-0.67582 0.05386
  -1  -9  -8    4.21    8.17  38-0.53548 0.39863 0.56295-0.91306-0.68173 0.12703
  -1   7   3  228.83    9.01  37-0.53409 0.47555 0.56924-0.29788-0.67711 0.87267
  -1  22   3    0.88    9.19  38-0.53513 0.47742 0.56453 0.28662-0.68058 0.87606
   0  -8 -12   49.88   10.07  37-0.53542 0.44983 0.56322-0.87448-0.68153-0.13415
   0  -8 -11   16.55    7.08  37-0.53386 0.45479 0.57029-0.88223-0.67634-0.07432
   0  -8  -9  602.05   11.82  37-0.53362 0.46985 0.57133-0.88266-0.67556 0.06270
   0  -8  -8   15.38    8.13  37-0.53543 0.47744 0.56317-0.87417-0.68157 0.13790
   0  -7  -6   -2.60    5.48  37-0.53362 0.48829 0.57133-0.84452-0.67556 0.26931
   0  13   3  677.46   11.56  37-0.53432 0.55625 0.56819-0.06383-0.67788 0.88206
   0  14   3   61.23    8.46  37-0.53502 0.55650 0.56507-0.02263-0.68018 0.88407
   0  15   3    7.22    7.57  38-0.53519 0.55610 0.56428 0.01703-0.68076 0.88445
   0  16   3   11.02    5.59  37-0.53448 0.55671 0.56750 0.05306-0.67840 0.88261
   0  17   3   26.35    6.49  37-0.53370 0.55524 0.57098 0.08936-0.67582 0.88036
   0  23   2    2.17   10.01  38-0.53578 0.55006 0.56155 0.33205-0.68275 0.81967
   1  -7 -11    0.59    9.05  37-0.53540 0.53770 0.56330-0.83518-0.68147-0.05950
   1  -7 -10   20.65    8.89  37-0.53514 0.54480 0.56450-0.83717-0.68060 0.00771
   1  -7  -9   12.54    8.50  38-0.53586 0.55132 0.56120-0.83400-0.68300 0.08039
   1  -5  -5  463.27   11.11  37-0.53432 0.57923 0.56819-0.76281-0.67788 0.34596
   1  -3  -3 1057.03   20.00  37-0.53425 0.59307 0.56854-0.68543-0.67763 0.48171
   1  11   2   43.48    8.03  37-0.53532 0.63044 0.56369-0.13642-0.68119 0.82572
   1  18   2  180.00   10.72  38-0.53537 0.63035 0.56344 0.13503-0.68137 0.82616
   1  19   2    4.14    7.02  37-0.53378 0.62854 0.57063 0.16734-0.67608 0.82110
   1  24   1   37.04    7.84  37-0.53432 0.62352 0.56819 0.36273-0.67788 0.75404
   2  -5 -13    5.21    9.81  37-0.53553 0.60389 0.56273-0.75672-0.68189-0.18651
   2  -5  -8  148.29    7.51  37-0.53362 0.63776 0.57133-0.76587-0.67556 0.14789
   2  -4  -6   11.01    6.04  37-0.53386 0.65317 0.57029-0.72516-0.67634 0.28467
   2  -1  -3  167.61   13.06  37-0.53552 0.67493 0.56278-0.60227-0.68185 0.49414
   2  11   1    1.29    7.73  38-0.53555 0.70366 0.56260-0.13594-0.68198 0.76698
   2  18   1   -7.37    9.66  38-0.53544 0.70432 0.56313 0.13347-0.68160 0.76699
   2  19   1  289.50    9.44  37-0.53386 0.70266 0.57029 0.16703-0.67634 0.76128
   2  24   0   39.44    8.10  37-0.53354 0.69470 0.57168 0.36078-0.67530 0.69156
   3  -3 -13   -7.85    9.45  38-0.53506 0.68275 0.56488-0.68589-0.68032-0.17969
   3  -2  -6  212.65   11.43  37-0.53546 0.73450 0.56304-0.64096-0.68166 0.29809
   3  -1  -5  438.27   14.82  37-0.53430 0.74038 0.56832-0.60793-0.67779 0.36227
   3  12   0   20.32    5.88  37-0.53331 0.77516 0.57272-0.10692-0.67453 0.70010
   3  13   0   40.81    8.25  37-0.53488 0.77643 0.56570-0.06128-0.67972 0.70480
   3  14   0    5.84    8.03  37-0.53530 0.77755 0.56375-0.01902-0.68114 0.70624
   3  15   0    2.20    7.98  38-0.53548 0.77794 0.56295 0.01963-0.68173 0.70581
   3  16   0   11.78    8.37  37-0.53495 0.77692 0.56538 0.05573-0.67995 0.70482
   3  17   0    1.26    5.97  37-0.53393 0.77594 0.56994 0.08750-0.67659 0.70232
   3  22  -1   12.36   10.00  38-0.53631 0.77098 0.55909 0.29426-0.68453 0.64232
   4  -1 -12    5.64    9.28  37-0.53452 0.77234 0.56733-0.60691-0.67852-0.10632
   4  20  -2   61.68   10.40  38-0.53535 0.84305 0.56353 0.21237-0.68130 0.57951
   5   2 -12   47.81   10.92  37-0.53487 0.85179 0.56573-0.49063-0.67970-0.09415
   5   2  -9    9.58    9.89  38-0.53595 0.87464 0.56079-0.48434-0.68329 0.11272
   5  20  -4   39.63   10.62  38-0.53525 0.90930 0.56398 0.21146-0.68098 0.45144
   6   6 -11   -1.89   15.59  39-0.53981 0.94434 0.54202-0.31347-0.69661-0.00104
   6  10  -7    7.41   11.71  38-0.53845 0.97313 0.54883-0.16038-0.69185 0.26582
 -11  -6  -2   -1.71   12.37  39-0.53836-0.36294 0.55053-0.78245-0.69028 0.46505
 -11  -5  -1   58.64   12.55  39-0.53933-0.35234 0.54575-0.73971-0.69365 0.53306
 -10  -7  -2   13.76   10.97  39-0.54038-0.27996 0.54049-0.81346-0.69731 0.47742
 -10   2   3    1.73   16.93  43-0.54893-0.23582 0.49095-0.41392-0.72970 0.84958
  -9  -9  -4    8.10    7.38  38-0.53719-0.21568 0.55618-0.90660-0.68625 0.33781
  -9  10   5  138.46   11.39  38-0.53790-0.15075 0.55276-0.16448-0.68870 0.95362
  -9  11   5   10.64   10.88  39-0.53984-0.15018 0.54323-0.11605-0.69541 0.96070
  -8 -11  -7   -3.73   10.58  39-0.53894-0.15598 0.54769-0.97296-0.69229 0.15279
  -8 -10  -5    3.93    6.83  38-0.53734-0.14354 0.55548-0.94440-0.68676 0.27877
  -8  -4   1  191.99   12.57  39-0.54070-0.09641 0.53884-0.69432-0.69845 0.69881
  -8   9   5   32.62    9.29  39-0.53869-0.06848 0.54896-0.19917-0.69139 0.96495
  -7 -11  -7   15.14    7.55  38-0.53719-0.07597 0.55618-0.98425-0.68625 0.15033
  -7  -9  -3   78.45    9.08  38-0.53864-0.04590 0.54916-0.89900-0.69125 0.42784
  -7  -8  -2   -5.21    7.79  39-0.53818-0.04264 0.55141-0.86207-0.68966 0.49727
  -7  -7  -1   32.03    8.62  38-0.53880-0.03170 0.54839-0.82017-0.69179 0.56432
  -7   9   5   32.47    8.88  39-0.53936 0.01255 0.54563-0.19581-0.69373 0.97639
  -6  -9  -3  333.37   11.70  38-0.53850 0.03424 0.54986-0.89975-0.69076 0.43567
  -6  -8  -2  240.82    9.79  38-0.53768 0.04037 0.55384-0.86521-0.68793 0.50071
  -6  -7  -1   79.14    9.17  39-0.53907 0.04914 0.54707-0.81852-0.69272 0.57386
  -6  -4   1    1.84    7.49  38-0.53846 0.06268 0.55008-0.70558-0.69060 0.70809
  -6   9   5    2.12    7.40  39-0.53836 0.09169 0.55057-0.20182-0.69026 0.97923
  -6  19   5   21.81   11.15  39-0.53871 0.09142 0.54885 0.18864-0.69147 0.98210
  -5 -11  -7  158.89    8.58  38-0.53726 0.08589 0.55583-0.98329-0.68651 0.16783
  -5  11   5  594.21   13.74  39-0.53861 0.17202 0.54931-0.12238-0.69115 0.99000
  -5  17   5   32.01   10.23  39-0.53893 0.17260 0.54777 0.11135-0.69223 0.99143
  -5  18   5   12.83    9.59  38-0.53778 0.17059 0.55336 0.14586-0.68827 0.98707
  -4 -11  -8   53.91    6.74  38-0.53734 0.15915 0.55548-0.98278-0.68676 0.10883
  -4 -10  -5   63.39    8.60  38-0.53879 0.18101 0.54842-0.93648-0.69177 0.31690
  -3 -11 -10   18.48    9.48  38-0.53882 0.22620 0.54832-0.97333-0.69184-0.01309
  -3 -10  -6   39.66    8.38  38-0.53842 0.25561 0.55025-0.93848-0.69048 0.25673
  -3   0   2    0.80   13.25  39-0.54155 0.31529 0.53439-0.53428-0.70150 0.81255
  -3   3   3    7.23    7.69  39-0.53956 0.32138 0.54462-0.42813-0.69444 0.87327
  -3  21   4   57.02    9.63  38-0.53831 0.32511 0.55082 0.26351-0.69008 0.93740
  -2 -10 -12   18.13   10.36  38-0.53817 0.29187 0.55147-0.94029-0.68962-0.14372
  -2 -10  -8    5.65    6.20  38-0.53763 0.31925 0.55406-0.94295-0.68777 0.12566
  -2  -8  -4   15.72    7.64  38-0.53812 0.34944 0.55171-0.86238-0.68944 0.40002
  -2  -7  -3  467.26   10.85  38-0.53651 0.35436 0.55935-0.83117-0.68397 0.46240
  -2  -6  -2    1.14    7.96  38-0.53793 0.36212 0.55265-0.78575-0.68878 0.53588
  -2  11   4   26.43    5.76  38-0.53734 0.40441 0.55548-0.12897-0.68676 0.94263
  -2  12   4   19.00    8.14  39-0.53873 0.40669 0.54875-0.08277-0.69154 0.94725
  -2  13   4    5.47    7.38  39-0.53937 0.40610 0.54556-0.04076-0.69378 0.95031
  -2  15   4   81.79    8.59  39-0.53939 0.40808 0.54547 0.03644-0.69385 0.94988
  -2  16   4   32.32    8.85  39-0.53883 0.40698 0.54826 0.07249-0.69189 0.94814
  -2  17   4   13.85    8.37  38-0.53824 0.40554 0.55111 0.10809-0.68987 0.94514
  -2  18   4    7.32    6.36  38-0.53681 0.40408 0.55794 0.14021-0.68499 0.94128
  -1  -9  -7   22.26    8.56  38-0.53876 0.40966 0.54861-0.89716-0.69164 0.20575
  -1  -7  -4   54.03    6.29  38-0.53741 0.42849 0.55512-0.82689-0.68701 0.40615
  -1  -6  -3  614.53   12.57  38-0.53666 0.43486 0.55865-0.79166-0.68448 0.47148
  -1  21   3   -1.61    6.96  38-0.53756 0.47986 0.55442 0.25942-0.68752 0.88386
   0  -8 -13   31.58   11.14  38-0.53842 0.44664 0.55025-0.86120-0.69048-0.19462
   0   6   2  493.42   12.81  38-0.53696 0.55141 0.55724-0.32519-0.68549 0.82136
   0  22   2   14.52   10.09  39-0.53874 0.55303 0.54868 0.30585-0.69159 0.82878
   1  -7 -12  189.27    9.83  38-0.53748 0.53346 0.55477-0.82695-0.68726-0.12069
   1  -7  -8    0.58    8.21  39-0.53869 0.55934 0.54893-0.82267-0.69141 0.15761
   1  -6  -6   54.80    8.33  38-0.53847 0.57672 0.55001-0.78327-0.69065 0.28995
   1  12   2   62.04    6.32  38-0.53719 0.63220 0.55618-0.09064-0.68625 0.83123
   1  13   2  493.32   12.06  38-0.53833 0.63305 0.55068-0.04639-0.69017 0.83458
   1  14   2   64.84    8.51  38-0.53857 0.63308 0.54954-0.00625-0.69098 0.83595
   1  15   2   62.78    8.11  38-0.53841 0.63350 0.55030 0.03233-0.69044 0.83503
   1  16   2  128.46    7.64  38-0.53771 0.63262 0.55371 0.06731-0.68802 0.83345
   1  17   2   87.40    7.90  38-0.53681 0.63187 0.55794 0.10086-0.68499 0.83037
   1  23   1   12.39    7.55  38-0.53748 0.62569 0.55477 0.33849-0.68726 0.76462
   2  -5  -7   -4.42    8.25  39-0.53894 0.64699 0.54769-0.74337-0.69229 0.23499
   2   6   0   20.68    8.47  39-0.53937 0.70056 0.54556-0.31356-0.69378 0.71038
   2  12   1   11.68    5.70  38-0.53756 0.70568 0.55442-0.08896-0.68752 0.77270
   2  13   1  242.72   10.56  38-0.53856 0.70683 0.54955-0.04502-0.69097 0.77588
   2  14   1   -3.67    8.09  39-0.53873 0.70698 0.54876-0.00726-0.69154 0.77717
   2  15   1   50.04    8.16  39-0.53860 0.70747 0.54936 0.03294-0.69111 0.77604
   2  16   1   21.82    7.67  39-0.53832 0.70678 0.55075 0.06995-0.69013 0.77400
   2  17   1   49.38    6.06  38-0.53704 0.70553 0.55689 0.10231-0.68575 0.77121
   2  23   0    4.36    7.60  38-0.53689 0.69791 0.55759 0.33555-0.68524 0.70248
   3  -4 -11   21.58    9.23  38-0.53861 0.70205 0.54935-0.70396-0.69112-0.03253
   3  -4 -10   14.61    9.33  39-0.53886 0.70955 0.54808-0.70330-0.69201 0.03427
   3  -3  -7  114.61    9.50  39-0.53976 0.73125 0.54360-0.66064-0.69515 0.24390
   3   0  -4    3.05   10.39  39-0.54010 0.75303 0.54192-0.54224-0.69632 0.44864
   3  21  -1    8.06    9.48  38-0.53885 0.77474 0.54815 0.26970-0.69197 0.64995
   4  -1 -13    0.91   10.21  39-0.53822 0.76641 0.55124-0.59438-0.68978-0.16195
   4  -1  -8   20.53    8.32  39-0.53908 0.80433 0.54704-0.58574-0.69275 0.18138
   4  18  -2    2.02    8.52  38-0.53865 0.85013 0.54911 0.15369-0.69129 0.58987
   4  19  -2   92.47    9.51  38-0.53779 0.84568 0.55330 0.18381-0.68832 0.58685
   5   2 -13   83.40   12.39  38-0.53883 0.84856 0.54827-0.47105-0.69188-0.15076
   5  10  -4  453.99   15.09  39-0.54056 0.91481 0.53954-0.15191-0.69797 0.46752
   5  19  -4    9.48    9.70  38-0.53800 0.91206 0.55227 0.18606-0.68905 0.45896
   6   6 -12    5.38   14.33  40-0.54216 0.94062 0.53116-0.29790-0.70370-0.06324
   6   6 -10   83.34   16.09  40-0.54209 0.95365 0.53152-0.29942-0.70345 0.07286
 -11  -2   1   77.37   16.27  40-0.54218-0.33690 0.53102-0.60973-0.70379 0.67820
 -10  -8  -3   23.26   10.42  39-0.54080-0.28512 0.53826-0.84958-0.69884 0.41147
 -10  -6  -1   20.62   10.36  39-0.54154-0.27179 0.53443-0.76712-0.70147 0.54935
 -10  -3   1    1.01   12.59  39-0.54182-0.25586 0.53291-0.64898-0.70250 0.68567
 -10  -1   2   48.37   20.09  41-0.54591-0.24469 0.50993-0.54943-0.71772 0.76881
 -10   6   4   37.37   13.44  41-0.54414-0.23286 0.52020-0.28715-0.71102 0.89964
  -9 -10  -5    5.86   10.53  40-0.54130-0.22004 0.53567-0.92537-0.70062 0.28393
  -9  12   5   10.79   10.65  40-0.54134-0.14741 0.53547-0.06982-0.70075 0.96578
  -9  13   5    2.35   10.97  40-0.54165-0.14548 0.53382-0.02833-0.70188 0.96833
  -9  14   5    1.89   10.45  40-0.54168-0.14545 0.53364 0.01073-0.70200 0.96870
  -8 -11  -6    3.30    9.89  39-0.54153-0.14334 0.53446-0.95943-0.70144 0.22635
  -8  -9  -3  270.89   11.28  39-0.54094-0.12422 0.53756-0.88755-0.69932 0.42798
  -8  -8  -2   -0.67    6.67  39-0.54006-0.11943 0.54205-0.85122-0.69622 0.49548
  -8  -7  -1    6.90    8.70  39-0.54147-0.10963 0.53477-0.80677-0.70124 0.56568
  -8   4   4   33.69    9.97  40-0.54349-0.07269 0.52386-0.36867-0.70859 0.91389
  -8  10   5    4.91    8.65  39-0.54131-0.06742 0.53561-0.14746-0.70066 0.97426
  -7 -11  -6    8.09    7.50  39-0.54013-0.06644 0.54170-0.96930-0.69646 0.22820
  -7 -10  -4   -0.94    8.70  40-0.54134-0.05278 0.53544-0.92326-0.70078 0.37258
  -7  10   5   12.00    8.81  40-0.54212 0.01385 0.53131-0.14204-0.70359 0.98573
  -7  18   5    9.33   10.53  39-0.54134 0.01343 0.53545 0.16322-0.70077 0.98258
  -6 -12  -9    2.36    9.70  39-0.54145-0.00435 0.53490-0.99917-0.70114 0.03936
  -6 -11  -6   38.19    7.17  39-0.53964 0.01370 0.54419-0.97153-0.69473 0.23619
  -6 -10  -4   13.47    8.31  39-0.54097 0.03033 0.53741-0.92647-0.69943 0.37578
  -6   4   4   52.74    9.56  40-0.54269 0.08812 0.52825-0.37310-0.70565 0.92756
  -6  10   5   41.21    7.83  39-0.54065 0.09343 0.53905-0.15070-0.69830 0.98845
  -6  11   5   -4.00    8.08  39-0.54145 0.09198 0.53490-0.10609-0.70114 0.99423
  -6  17   5   31.46   10.31  40-0.54158 0.09460 0.53421 0.12482-0.70162 0.99220
  -6  18   5    1.65    8.06  39-0.54020 0.09489 0.54134 0.15731-0.69671 0.98760
  -5 -11  -6    0.96    8.84  40-0.54145 0.09379 0.53490-0.96611-0.70114 0.24829
  -5  -9  -3    0.13    7.50  39-0.54055 0.11619 0.53955-0.88943-0.69795 0.45122
  -5  -8  -2  130.77    7.53  39-0.54034 0.12329 0.54062-0.85169-0.69721 0.51891
  -5   1   3   28.96   11.49  41-0.54403 0.16282 0.52084-0.48218-0.71060 0.87283
  -5  12   5  181.20    7.92  39-0.53992 0.17367 0.54276-0.07689-0.69572 0.99453
  -5  13   5  131.71    8.65  39-0.54066 0.17458 0.53899-0.03471-0.69833 0.99687
  -5  14   5   82.59    8.51  39-0.54081 0.17447 0.53823 0.00539-0.69886 0.99749
  -5  15   5   -0.38    6.23  39-0.54041 0.17499 0.54027 0.04174-0.69745 0.99661
  -5  16   5   28.95    6.47  39-0.53985 0.17379 0.54312 0.07822-0.69547 0.99450
  -4 -11  -7    1.41    6.72  39-0.53971 0.16512 0.54383-0.97107-0.69498 0.18781
  -4  -5   0  108.14    9.90  39-0.54149 0.21932 0.53468-0.72870-0.70129 0.66765
  -4   6   4  280.85   10.98  40-0.54182 0.24881 0.53294-0.30050-0.70248 0.94153
  -4  22   4    5.56    9.50  40-0.54104 0.24800 0.53703 0.31488-0.69968 0.93725
  -3 -11 -11    2.63    7.76  39-0.53999 0.21706 0.54241-0.97108-0.69597-0.07538
  -3 -11  -9   41.05    7.23  39-0.53971 0.23314 0.54383-0.97174-0.69498 0.05705
  -3 -11  -8   16.28    9.48  39-0.54118 0.24257 0.53627-0.96425-0.70020 0.12973
  -3  -9  -4  375.16   11.09  39-0.54134 0.27126 0.53546-0.88532-0.70076 0.40315
  -3  -8  -3    6.31    5.41  39-0.53964 0.27797 0.54419-0.85434-0.69473 0.46507
  -3  -7  -2  142.00    7.63  39-0.54048 0.28484 0.53991-0.81147-0.69770 0.53660
  -3   8   4   31.54    7.96  39-0.54071 0.32878 0.53874-0.22844-0.69851 0.94555
  -3  19   4    4.73    8.45  40-0.54199 0.32883 0.53203 0.20705-0.70310 0.95086
  -3  20   4    3.47    6.95  39-0.54013 0.32907 0.54170 0.23389-0.69646 0.94442
  -2 -10  -7   33.09    5.86  39-0.54048 0.32963 0.53991-0.92836-0.69770 0.20378
  -2  -9  -5   50.76    8.47  39-0.54109 0.34412 0.53678-0.88645-0.69986 0.34278
  -2   5   3  475.73   12.70  39-0.54041 0.40156 0.54027-0.34648-0.69745 0.88482
  -2  14   4   20.01    5.54  39-0.53964 0.40815 0.54419-0.00202-0.69473 0.95056
  -2  23   3    3.24    7.83  39-0.53992 0.40260 0.54276 0.34908-0.69572 0.88390
  -1 -10 -10    5.22    8.31  40-0.54192 0.38996 0.53241-0.92021-0.70284 0.01361
  -1  -8  -5    2.51    5.75  39-0.54013 0.42385 0.54170-0.85261-0.69646 0.34715
  -1  -5  -2  233.09   10.09  39-0.53971 0.44497 0.54383-0.73786-0.69498 0.55051
  -1   8   3   90.38    6.79  39-0.53957 0.48107 0.54455-0.23443-0.69448 0.89021
  -1  19   3   -6.82    9.74  40-0.54148 0.48387 0.53472 0.20141-0.70127 0.89770
  -1  20   3   22.53    6.77  39-0.53964 0.48047 0.54419 0.23228-0.69473 0.89145
  -1  24   2   10.57   11.61  40-0.54165 0.47586 0.53382 0.39767-0.70188 0.83024
   0  -9 -11   48.29    9.18  40-0.54198 0.46378 0.53210-0.88068-0.70305-0.04544
   0  -9 -10   23.77    9.04  40-0.54199 0.47076 0.53202-0.88157-0.70311 0.02178
   0  -8  -7   47.17    6.10  39-0.53964 0.48945 0.54419-0.85545-0.69473 0.21760
   0  -7  -5  331.13   10.54  40-0.54195 0.50626 0.53223-0.80396-0.70296 0.36207
   0  -6  -4   11.93    5.84  39-0.54048 0.51211 0.53991-0.77274-0.69770 0.42548
   0  -5  -3  355.18   12.57  40-0.54155 0.51983 0.53436-0.72856-0.70152 0.49711
   0  -2  -1 4510.88   56.36  39-0.54006 0.53246 0.54205-0.62007-0.69622 0.62805
   0  21   2    1.91    9.54  40-0.54145 0.55561 0.53490 0.27982-0.70114 0.83696
   1  -7 -13   -3.93    8.64  39-0.53992 0.52508 0.54276-0.81771-0.69572-0.17903
   1   6   1  790.81   17.04  39-0.54141 0.62959 0.53509-0.30274-0.70101 0.77709
   1  22   1    8.32    6.87  39-0.54027 0.62840 0.54098 0.31328-0.69696 0.77408
   2  -6 -12   13.33    9.61  39-0.54125 0.61684 0.53595-0.76922-0.70043-0.10008
   2  -6 -11    3.38    6.90  39-0.54006 0.62282 0.54205-0.77534-0.69622-0.03659
   2  -6 -10  104.09    7.06  39-0.53999 0.62964 0.54241-0.77577-0.69597 0.03153
   2  -6  -9    7.28    8.80  40-0.54150 0.63871 0.53461-0.76812-0.70134 0.10439
   2  21   0   77.31    9.21  40-0.54220 0.70356 0.53093 0.28412-0.70385 0.72163
   2  22   0    5.19    6.96  39-0.53964 0.70108 0.54419 0.31022-0.69473 0.71215
   3  -4 -13    6.98    9.43  39-0.54194 0.68977 0.53229-0.68665-0.70292-0.15542
   3  -4 -12    5.90    6.94  39-0.54020 0.69630 0.54134-0.69716-0.69671-0.09564
   3  -4  -9   30.97    7.91  39-0.54069 0.71826 0.53884-0.69436-0.69844 0.11178
   3   4  -2   20.11   11.30  40-0.54263 0.76912 0.52857-0.37447-0.70543 0.59493
   3  20  -1   80.14    9.69  40-0.54159 0.77653 0.53415 0.24261-0.70166 0.65976
   4  -2 -11  228.20   11.86  39-0.54164 0.78514 0.53387-0.61143-0.70185-0.01332
   4  -2 -10    6.70    8.26  40-0.54224 0.79320 0.53066-0.60794-0.70403 0.05658
   4   6  -3   42.16   10.19  40-0.54182 0.84275 0.53292-0.30057-0.70249 0.53171
   4  11  -2   14.81    8.46  40-0.54194 0.85088 0.53227-0.10489-0.70294 0.60072
   4  17  -2    9.06    8.55  40-0.54144 0.84937 0.53492 0.12502-0.70113 0.59890
   4  22  -3   -1.19    8.06  39-0.54020 0.84262 0.54134 0.31005-0.69671 0.52643
   5   1 -11   24.56   10.94  40-0.54232 0.86552 0.53023-0.49180-0.70431-0.00156
   5  17  -4   41.44    9.23  40-0.54183 0.91626 0.53287 0.12707-0.70253 0.47379
   5  18  -4   -1.36    7.11  39-0.54006 0.91517 0.54205 0.15366-0.69622 0.46650
   6  11  -7   12.72   11.58  41-0.54449 0.97845 0.51824-0.09041-0.71231 0.28655
   6  17  -7    9.74   11.91  39-0.54159 0.97680 0.53413 0.12664-0.70167 0.27430
 -11  -4   0    2.59   12.64  41-0.54614-0.34058 0.50835-0.66418-0.71889 0.62651
  -9  -9  -3   -0.85    8.72  41-0.54444-0.20125 0.51832-0.86516-0.71242 0.43600
  -9  -8  -2   -3.10    8.85  41-0.54429-0.19525 0.51923-0.82779-0.71182 0.50286
  -9   5   4   -1.87   12.50  41-0.54618-0.15096 0.50811-0.31423-0.71905 0.91645
  -8 -10  -4   29.97    9.00  40-0.54316-0.12803 0.52557-0.91486-0.70762 0.36760
  -8  11   5   11.12    8.55  40-0.54302-0.06495 0.52629-0.09940-0.70713 0.98075
  -8  12   5    1.99    9.65  41-0.54419-0.06457 0.51978-0.05407-0.71146 0.98430
  -8  13   5   36.83   11.00  41-0.54425-0.06366 0.51941-0.01510-0.71170 0.98579
  -8  14   5  111.59   11.59  41-0.54427-0.06360 0.51930 0.02341-0.71177 0.98565
  -8  15   5   28.56   10.95  41-0.54403-0.06610 0.52067 0.06120-0.71087 0.98363
  -8  16   5    4.85    9.94  41-0.54378-0.06323 0.52208 0.09714-0.70994 0.98127
  -7 -11  -5    2.06    9.57  41-0.54429-0.05653 0.51923-0.94454-0.71182 0.31589
  -7  -6   0  171.58   10.41  40-0.54424-0.01955 0.51949-0.75263-0.71165 0.65251
  -7   4   4   81.63   10.62  41-0.54556 0.01013 0.51183-0.35744-0.71665 0.92984
  -7  11   5   -2.77    9.57  41-0.54384 0.01736 0.52177-0.09456-0.71014 0.99175
  -7  12   5    1.47    8.64  41-0.54432 0.01752 0.51905-0.05276-0.71194 0.99484
  -7  13   5   40.14    9.01  41-0.54486 0.01681 0.51593-0.01187-0.71398 0.99610
  -7  14   5    6.78    8.54  41-0.54446 0.01546 0.51822 0.02590-0.71248 0.99572
  -7  15   5    1.03    9.77  40-0.54406 0.01558 0.52050 0.06228-0.71098 0.99413
  -7  16   5    6.47    8.46  40-0.54368 0.01627 0.52267 0.09883-0.70954 0.99126
  -7  17   5   13.69    7.25  40-0.54256 0.01466 0.52882 0.13107-0.70544 0.98740
  -6 -12  -8    5.45    7.03  40-0.54283 0.00243 0.52737-0.99381-0.70641 0.11070
  -6 -12  -7   15.23    9.44  41-0.54478 0.01226 0.51640-0.98235-0.71367 0.18687
  -6 -11  -5   75.15    9.32  40-0.54412 0.02570 0.52020-0.94736-0.71118 0.32001
  -6  -6   0  255.16   12.14  41-0.54517 0.06239 0.51411-0.74734-0.71517 0.66435
  -6  12   5   77.82    9.35  40-0.54329 0.09602 0.52485-0.05992-0.70809 0.99817
  -6  13   5    7.00    9.12  41-0.54400 0.09614 0.52084-0.01625-0.71076 0.99983
  -6  14   5   -1.40    9.13  41-0.54387 0.09809 0.52159 0.02144-0.71026 0.99975
  -6  15   5   10.31    8.73  40-0.54332 0.09698 0.52469 0.05675-0.70820 0.99837
  -6  16   5    4.40    6.94  40-0.54250 0.09490 0.52918 0.09209-0.70519 0.99572
  -5 -12  -9    7.47    7.87  40-0.54243 0.07608 0.52954-0.99618-0.70495 0.04974
  -5 -12  -8    2.98    9.15  40-0.54355 0.08367 0.52340-0.98995-0.70906 0.12172
  -5 -10  -4    3.30    5.96  40-0.54256 0.11111 0.52882-0.91771-0.70544 0.39074
  -5  -7  -1  151.29    8.50  40-0.54283 0.13308 0.52737-0.79969-0.70641 0.59606
  -5   5   4   12.58    7.90  41-0.54457 0.17085 0.51760-0.32513-0.71289 0.94281
  -4 -12 -10   18.19   11.05  40-0.54381 0.15205 0.52195-0.98804-0.71002-0.00695
  -4 -12  -9   37.78   10.60  40-0.54409 0.15912 0.52035-0.98600-0.71108 0.06480
  -4 -11  -6   27.09    8.49  40-0.54345 0.18036 0.52392-0.95098-0.70872 0.26830
  -4  -9  -3    3.92    8.13  40-0.54432 0.20153 0.51905-0.86691-0.71194 0.47422
  -4   2   3 1542.67   30.02  41-0.54585 0.24512 0.51012-0.43359-0.71776 0.88788
  -4  20   4   33.25    9.09  41-0.54472 0.25145 0.51671 0.25960-0.71347 0.95357
  -4  21   4    1.16    7.29  40-0.54276 0.25146 0.52773 0.28700-0.70616 0.94555
  -3 -11  -7   65.91    8.75  40-0.54369 0.25331 0.52257-0.94988-0.70961 0.20799
  -3 -10  -5   53.42    8.49  40-0.54398 0.26689 0.52099-0.90941-0.71066 0.34470
  -3   9   4  164.96    9.24  40-0.54378 0.33088 0.52210-0.17323-0.70992 0.95703
  -3  18   4   -5.33    8.85  41-0.54381 0.33250 0.52195 0.17444-0.71002 0.95646
  -2 -11 -11    5.14   10.32  40-0.54396 0.30442 0.52110-0.94834-0.71058-0.05580
  -2 -11 -10    3.34   10.15  41-0.54390 0.30885 0.52141-0.95083-0.71038 0.01533
  -2 -11  -9   -3.78    8.76  40-0.54406 0.31863 0.52050-0.94651-0.71098 0.08126
  -2 -10  -6   -5.89    8.17  41-0.54438 0.33807 0.51869-0.90524-0.71218 0.29066
  -2  -5  -1 1438.60   22.81  40-0.54415 0.37608 0.51998-0.71400-0.71132 0.62631
  -2  21   3    5.41    9.50  40-0.54432 0.40499 0.51902 0.29932-0.71196 0.90150
  -2  22   3   48.57    8.12  40-0.54250 0.40397 0.52918 0.32593-0.70519 0.89225
  -1 -10 -12    7.12    9.63  40-0.54355 0.37756 0.52340-0.91233-0.70906-0.11732
  -1 -10 -11   64.15    7.56  40-0.54243 0.38480 0.52954-0.91820-0.70495-0.05179
  -1 -10  -9  148.67    8.10  40-0.54283 0.39945 0.52737-0.91552-0.70641 0.08548
  -1 -10  -8  162.08    9.96  41-0.54457 0.40718 0.51758-0.90556-0.71291 0.15944
  -1  -9  -6   28.85    8.69  40-0.54375 0.42011 0.52225-0.87226-0.70982 0.29207
  -1   9   3   10.97    5.62  40-0.54289 0.48375 0.52701-0.17808-0.70665 0.90258
  -1  17   3   48.29    8.52  41-0.54441 0.48603 0.51850 0.14019-0.71230 0.90860
  -1  18   3   36.90    6.56  40-0.54309 0.48388 0.52593 0.17280-0.70737 0.90369
  -1  23   2   12.16   10.80  41-0.54427 0.47793 0.51930 0.37478-0.71178 0.84001
   0  -9 -12    5.39    9.28  40-0.54329 0.45758 0.52485-0.87480-0.70810-0.10963
   0  -9  -9  137.41    8.25  40-0.54289 0.47913 0.52701-0.87644-0.70665 0.09362
   0   7   2  291.75    9.63  40-0.54322 0.55773 0.52521-0.25414-0.70786 0.84388
   0  20   2    1.34    8.29  41-0.54371 0.55876 0.52249 0.25005-0.70966 0.84473
   0  24   1    0.34   11.58  41-0.54419 0.55133 0.51978 0.41190-0.71146 0.77916
   1  -8 -12   53.73   10.24  41-0.54457 0.53996 0.51758-0.82781-0.71291-0.09392
   1  -8 -11   -2.48    9.13  41-0.54393 0.54364 0.52123-0.83477-0.71050-0.02789
   1  -8 -10   45.45    9.12  40-0.54393 0.55410 0.52126-0.83198-0.71048 0.03810
   1  -7  -7  778.01   12.87  40-0.54289 0.57398 0.52701-0.79873-0.70665 0.23820
   1  21   1   16.10    6.75  40-0.54270 0.63007 0.52809 0.28773-0.70592 0.78310
   1  24   0   -3.04    8.83  41-0.54441 0.62789 0.51850 0.41367-0.71230 0.72128
   2  -6 -13   11.30    9.39  40-0.54362 0.61306 0.52300-0.75672-0.70933-0.16107
   2  -6  -8  218.38   10.22  41-0.54423 0.64845 0.51957-0.75204-0.71159 0.18321
   2  20   0   12.48    9.84  41-0.54444 0.70648 0.51833 0.25777-0.71241 0.72927
   2  24  -1    4.49    9.48  40-0.54355 0.69793 0.52340 0.40868-0.70906 0.65784
   3  -4  -8  479.85   13.03  41-0.54427 0.72907 0.51930-0.67405-0.71178 0.19231
   3   8  -1   65.47    8.77  41-0.54430 0.77876 0.51917-0.20930-0.71186 0.66917
   3  19  -1   19.93    9.05  40-0.54388 0.77861 0.52155 0.21719-0.71029 0.66677
   3  23  -2   23.10    9.87  40-0.54349 0.77022 0.52371 0.36838-0.70885 0.59828
   4  -2 -13   57.65   10.66  41-0.54488 0.77486 0.51582-0.59311-0.71406-0.13586
   4  -2 -12   21.86    9.48  40-0.54301 0.78016 0.52638-0.60480-0.70707-0.07648
   4  -2  -9   12.75    7.90  41-0.54458 0.80323 0.51753-0.59309-0.71294 0.13480
   4  12  -2  359.93   12.18  40-0.54370 0.85158 0.52253-0.05693-0.70964 0.60696
   4  13  -2   38.33    8.43  41-0.54412 0.85236 0.52017-0.01652-0.71120 0.60864
   4  14  -2   -0.53    7.51  40-0.54393 0.85260 0.52123 0.02281-0.71050 0.60807
   4  15  -2   58.88    9.10  40-0.54352 0.85164 0.52355 0.05883-0.70896 0.60674
   4  16  -2   78.33    7.08  40-0.54263 0.85071 0.52845 0.09237-0.70568 0.60333
   4  21  -3   56.46    9.74  40-0.54328 0.84362 0.52487 0.28992-0.70808 0.53761
   5   1 -12    7.15   10.33  40-0.54376 0.85973 0.52221-0.48646-0.70985-0.06408
   5   1 -10   -1.34    8.99  41-0.54406 0.87401 0.52050-0.48521-0.71098 0.07347
   5   2  -8   38.95   10.09  41-0.54466 0.89031 0.51708-0.43930-0.71323 0.21052
   5   3  -7    3.28   10.96  41-0.54578 0.89915 0.51051-0.39377-0.71751 0.28283
   5  11  -4   14.93    7.52  41-0.54372 0.91727 0.52245-0.09669-0.70969 0.47972
   5  12  -4    1.81    8.68  41-0.54451 0.91998 0.51795-0.05144-0.71266 0.48224
   5  15  -4   87.43    9.60  41-0.54439 0.91882 0.51864 0.06352-0.71221 0.48321
   5  16  -4   57.60    8.97  40-0.54357 0.91759 0.52327 0.09769-0.70914 0.47895
   5  20  -5   61.41   11.09  41-0.54424 0.91138 0.51951 0.25646-0.71164 0.41541
   6  12  -7    2.47   11.40  41-0.54492 0.98144 0.51555-0.04805-0.71423 0.28676
   6  15  -7   18.84   11.01  41-0.54545 0.97918 0.51250 0.07164-0.71622 0.29109
   6  16  -7   17.26   10.91  41-0.54409 0.97769 0.52036 0.10039-0.71108 0.28561
 -10  -5   0    2.18   11.26  43-0.54838-0.25969 0.49603-0.69213-0.72661 0.64265
  -9 -10  -4    1.82    9.73  42-0.54693-0.20730 0.50513-0.89440-0.72088 0.37256
  -9  -7  -1   42.82    9.66  41-0.54658-0.18483 0.50730-0.78001-0.71949 0.57527
  -8 -11  -5    3.63    9.78  41-0.54645-0.13370 0.50806-0.93547-0.71900 0.31141
  -8  -6   0  223.43   12.23  41-0.54693-0.09645 0.50517-0.74020-0.72085 0.65168
  -7 -12  -7    6.21    7.86  41-0.54560-0.06867 0.51317-0.97973-0.71570 0.17997
  -5 -12  -7   -1.58    6.83  41-0.54597 0.09078 0.51098-0.97683-0.71712 0.20198
  -5 -11  -5    2.15    6.31  41-0.54572 0.10506 0.51244-0.93881-0.71617 0.33701
  -5  -4   1  154.27   11.34  41-0.54690 0.15176 0.50531-0.66205-0.72076 0.74565
  -5  21   4   54.20   10.19  41-0.54633 0.17144 0.50879 0.30652-0.71853 0.94913
  -4 -12  -8   60.22    7.70  41-0.54578 0.16769 0.51208-0.97821-0.71641 0.13873
  -4 -10  -4   25.81    7.90  41-0.54629 0.19580 0.50905-0.89816-0.71837 0.41173
  -4  -8  -2    0.60    5.91  41-0.54572 0.20709 0.51244-0.82218-0.71617 0.54875
  -4   7   4  239.98   11.02  42-0.54695 0.25145 0.50501-0.23612-0.72095 0.95970
  -4  19   4    0.04    9.46  42-0.54693 0.25516 0.50513 0.23206-0.72088 0.96019
  -3 -12 -11    9.78   11.01  41-0.54688 0.22655 0.50547-0.97082-0.72066-0.05378
  -3 -12 -10    6.25   10.35  41-0.54674 0.23355 0.50633-0.97222-0.72011 0.01360
  -3 -12  -9    5.13   10.21  41-0.54682 0.24259 0.50586-0.96830-0.72041 0.08329
  -3  -6  -1  137.34    8.10  41-0.54535 0.29656 0.51463-0.74787-0.71475 0.62144
  -3  10   4   42.18    6.28  41-0.54597 0.33287 0.51098-0.12310-0.71712 0.96452
  -3  11   4  185.22   10.01  42-0.54712 0.33078 0.50396-0.07973-0.72162 0.96971
  -3  15   4  235.22   10.49  42-0.54708 0.33052 0.50424 0.07498-0.72144 0.97019
  -3  16   4   -7.13    8.52  42-0.54654 0.33483 0.50751 0.11137-0.71935 0.96554
  -3  17   4   -2.52    7.03  41-0.54522 0.33348 0.51536 0.14366-0.71428 0.96150
  -3  23   3    4.35    8.35  41-0.54560 0.32773 0.51317 0.37904-0.71570 0.89497
  -2 -11  -8  134.25    9.19  41-0.54632 0.32914 0.50887-0.93607-0.71848 0.15713
  -2   6   3  208.78   10.44  42-0.54734 0.40603 0.50261-0.27200-0.72248 0.90999
  -2  20   3    9.32    9.59  41-0.54690 0.40763 0.50532 0.27236-0.72076 0.90944
  -1  10   3  463.28   10.24  41-0.54528 0.48645 0.51500-0.12742-0.71452 0.91039
  -1  11   3  247.98   10.14  41-0.54665 0.48653 0.50688-0.08080-0.71976 0.91593
  -1  12   3    1.00    7.72  41-0.54682 0.48822 0.50586-0.03868-0.72041 0.91805
  -1  13   3   65.00    8.24  42-0.54741 0.48492 0.50219 0.00040-0.72274 0.92040
  -1  14   3    6.13    8.38  42-0.54717 0.48831 0.50366 0.03747-0.72181 0.91808
  -1  15   3   68.86    9.02  41-0.54674 0.48681 0.50630 0.07513-0.72013 0.91635
  -1  16   3   62.34    6.95  41-0.54584 0.48694 0.51171 0.10902-0.71665 0.91273
  -1  22   2  -10.02    9.97  42-0.54696 0.48289 0.50494 0.34840-0.72099 0.84951
   0  -9  -8   97.48    7.36  41-0.54535 0.48875 0.51463-0.86401-0.71475 0.17010
   0  -8  -6   54.76    6.32  41-0.54522 0.50244 0.51536-0.82619-0.71428 0.30537
   0   8   2  477.54   12.23  42-0.54733 0.55965 0.50268-0.19346-0.72243 0.85978
   0  18   2  156.01    9.86  42-0.54712 0.55766 0.50398 0.19431-0.72160 0.86087
   0  19   2   20.75    6.43  41-0.54553 0.56014 0.51354 0.22277-0.71546 0.85206
   0  23   1   -4.86    9.83  42-0.54693 0.55644 0.50513 0.38685-0.72088 0.78954
   1  -8 -13   27.02   11.30  42-0.54679 0.53529 0.50601-0.81698-0.72031-0.15694
   1  -8  -9    8.80    6.39  41-0.54535 0.56183 0.51463-0.82538-0.71475 0.11137
   1  -2  -2  541.39   20.35  41-0.54644 0.61259 0.50813-0.58604-0.71896 0.59114
   1   7   1 1258.44   19.30  42-0.54739 0.63367 0.50231-0.23100-0.72267 0.80034
   1  19   1    3.10    9.59  42-0.54699 0.63627 0.50476 0.23152-0.72111 0.79838
   1  20   1   23.53    6.72  41-0.54516 0.63348 0.51572 0.25940-0.71404 0.79122
   2  -5  -6   21.00    8.98  41-0.54693 0.66601 0.50515-0.69916-0.72086 0.32750
   2  -4  -5  890.97   16.83  41-0.54612 0.67154 0.51005-0.66538-0.71772 0.39388
   2   7   0  917.77   17.79  41-0.54661 0.70720 0.50710-0.23582-0.71962 0.73660
   2  19   0   45.12   10.52  41-0.54673 0.70834 0.50640 0.23200-0.72006 0.73705
   2  23  -1   14.19   10.49  42-0.54684 0.70102 0.50572 0.38696-0.72050 0.66911
   3  -5 -12   -2.81    8.89  42-0.54723 0.70023 0.50329-0.69981-0.72204-0.06640
   3  -5 -11   11.97    9.31  41-0.54676 0.70949 0.50623-0.70030-0.72017-0.00247
   3  -5 -10   -0.30    8.91  42-0.54717 0.71421 0.50366-0.69970-0.72181 0.06961
   3  17  -1   91.90    8.26  42-0.54754 0.77910 0.50138 0.15970-0.72326 0.68430
   3  18  -1   22.86    6.13  41-0.54590 0.78080 0.51135 0.18548-0.71688 0.67494
   3  22  -2   15.79   10.16  41-0.54657 0.77373 0.50737 0.34667-0.71944 0.60831
   4  20  -3   63.02    9.43  41-0.54597 0.84665 0.51098 0.26548-0.71712 0.54722
   5   1 -13   15.64   11.19  41-0.54651 0.85660 0.50769-0.46875-0.71924-0.12457
   5   1  -9   51.62   11.11  42-0.54840 0.88872 0.49591-0.45355-0.72669 0.15743
   5   7  -5  340.72   18.10  42-0.54806 0.91521 0.49810-0.22453-0.72532 0.42812
   5  19  -5    4.18   10.53  41-0.54697 0.91517 0.50489 0.23360-0.72103 0.42242
   6  13  -7   -0.36   11.91  43-0.54913 0.97887 0.49112 0.01229-0.72966 0.30518
   6  14  -7    3.42   11.03  41-0.54645 0.98105 0.50806 0.03632-0.71900 0.29175
 -10  -9  -3   58.14   10.94  43-0.55018-0.27859 0.48424-0.83345-0.73361 0.44575
 -10   7   4   -1.68   11.55  44-0.55135-0.22212 0.47603-0.20571-0.73854 0.92481
  -9 -11  -5   -0.52   10.87  43-0.54946-0.21143 0.48907-0.91702-0.73066 0.31447
  -9  -4   1    0.15    9.26  44-0.55124-0.17048 0.47680-0.63416-0.73808 0.73233
  -8 -12  -6   20.58   10.30  43-0.54971-0.13615 0.48742-0.95253-0.73168 0.25671
  -7 -12  -6  -12.05   10.18  43-0.54884-0.06137 0.49315-0.96038-0.72815 0.26394
  -7 -10  -3    5.72    9.14  43-0.54924-0.03613 0.49055-0.88005-0.72975 0.46708
  -7  -9  -2   30.66   10.71  43-0.54929-0.03054 0.49018-0.83921-0.72998 0.53674
  -6 -12  -6    2.86    6.82  42-0.54827 0.01928 0.49684-0.96249-0.72586 0.27102
  -6 -10  -3    2.44    8.36  42-0.54907 0.04366 0.49167-0.87995-0.72907 0.47489
  -6  -9  -2    4.30    8.04  43-0.54946 0.05262 0.48907-0.83943-0.73066 0.54332
  -5 -13  -9  -12.11   10.96  43-0.54929 0.07970 0.49018-0.99423-0.72998 0.07913
  -5 -12  -6    4.13   10.73  43-0.54929 0.10255 0.49018-0.95683-0.72998 0.28087
  -5  -6   0   33.90    8.02  43-0.54974 0.14762 0.48718-0.71942-0.73182 0.69023
  -5  20   4   -7.91    7.84  42-0.54827 0.17702 0.49684 0.28015-0.72586 0.95684
  -4 -12  -7  -13.64    7.33  42-0.54810 0.17274 0.49795-0.96395-0.72517 0.21883
  -4 -11  -5  384.33   10.80  42-0.54856 0.19515 0.49500-0.92287-0.72701 0.35018
  -4  -7  -1  186.92   10.15  42-0.54923 0.22136 0.49063-0.76289-0.72971 0.62697
  -4  18   4  -11.82    9.08  43-0.54890 0.25772 0.49278 0.20397-0.72838 0.96617
  -3 -12  -8   -2.06    8.95  43-0.54904 0.24739 0.49185-0.95902-0.72895 0.16237
  -3 -11  -6  112.91    7.04  42-0.54769 0.26767 0.50053-0.92736-0.72355 0.28738
  -3  12   4   58.23    6.51  42-0.54769 0.33125 0.50053-0.03729-0.72355 0.97212
  -3  13   4   -0.64    6.26  42-0.54792 0.33600 0.49905 0.00534-0.72447 0.97168
  -3  14   4   -3.01    5.40  42-0.54769 0.33598 0.50053 0.04264-0.72355 0.97074
  -3  22   3  -15.97    8.04  42-0.54804 0.33080 0.49832 0.35544-0.72493 0.90395
  -2 -11  -7   15.37    8.22  43-0.54916 0.33821 0.49107-0.91910-0.72943 0.23555
  -2  -9  -4    6.57    8.06  42-0.54920 0.35853 0.49080-0.84074-0.72960 0.44041
  -2  -8  -3  250.58   10.20  42-0.54926 0.36767 0.49039-0.80094-0.72985 0.50789
  -2  19   3   12.22    8.94  43-0.54918 0.41019 0.49092 0.24741-0.72953 0.91576
  -1 -11 -11   -2.95   10.49  43-0.54929 0.39069 0.49018-0.91782-0.72998-0.02774
  -1 -11 -10    1.93    9.38  43-0.54927 0.39422 0.49037-0.91887-0.72987 0.04378
  -1 -10  -7  385.85    9.76  42-0.54810 0.42197 0.49795-0.88512-0.72517 0.23820
  -1  -8  -4  607.89   12.93  42-0.54923 0.44114 0.49058-0.80079-0.72974 0.44837
  -1  -4  -1 1994.77   29.57  43-0.54949 0.46194 0.48886-0.64389-0.73079 0.65438
  -1  -2   0 1713.95   40.86  43-0.54935 0.46903 0.48982-0.56737-0.73020 0.72171
  -1   4   2 1199.42   21.61  42-0.54757 0.48059 0.50126-0.34757-0.72308 0.85060
  -1  21   2   -0.36    9.78  43-0.54927 0.48535 0.49037 0.32411-0.72987 0.85820
   0 -10 -12    7.98    8.96  43-0.54985 0.46446 0.48647-0.87516-0.73225-0.08555
   0 -10 -11    1.20   10.33  43-0.54918 0.46760 0.49092-0.88134-0.72953-0.01660
   0 -10 -10    5.00   10.02  43-0.54932 0.47773 0.49005-0.87833-0.73007 0.04878
   0  -9  -7   -0.70    8.05  43-0.54901 0.49629 0.49204-0.84358-0.72884 0.25476
   0  -4  -2   78.98    9.07  42-0.54804 0.53503 0.49832-0.65317-0.72493 0.58823
   0   3   1  392.21   16.37  42-0.54757 0.55429 0.50126-0.38573-0.72308 0.79102
   0  17   2   22.69   11.04  43-0.54909 0.56450 0.49154 0.16623-0.72915 0.86289
   0  22   1    4.74    9.11  42-0.54918 0.55795 0.49092 0.36736-0.72953 0.79825
   1  -8  -8   -6.17    5.86  42-0.54792 0.56808 0.49905-0.81202-0.72447 0.19081
   1  -7  -6  422.29   11.28  42-0.54910 0.58887 0.49146-0.76203-0.72919 0.32840
   1  -6  -5  467.08   10.97  42-0.54769 0.59533 0.50053-0.73203-0.72355 0.39075
   1  -5  -4   15.90    6.60  42-0.54815 0.60139 0.49758-0.69075-0.72540 0.46137
   1  18   1   19.82    9.27  43-0.54912 0.63707 0.49134 0.20714-0.72927 0.80474
   1  23   0   -2.57    7.18  42-0.54780 0.63113 0.49979 0.39146-0.72401 0.73182
   2  -7 -13   27.90   10.12  43-0.54974 0.61906 0.48722-0.75892-0.73180-0.13579
   2  -7 -12  -10.32    8.83  43-0.54879 0.62253 0.49352-0.77017-0.72792-0.07226
   2  -7 -11  -12.48    7.85  42-0.54774 0.62713 0.50016-0.77539-0.72378-0.00614
   2  -7 -10   -2.40    6.39  42-0.54815 0.63467 0.49758-0.77255-0.72540 0.06367
   2  -7  -9   61.88    8.76  43-0.54979 0.64633 0.48684-0.75970-0.73203 0.13563
   2  -6  -7  458.43   12.47  43-0.54930 0.66119 0.49014-0.72221-0.73001 0.26976
   2  -3  -4    2.44    7.75  42-0.54873 0.68180 0.49385-0.61037-0.72772 0.47147
   2  18   0   55.26    9.31  42-0.54862 0.70724 0.49463 0.20501-0.72724 0.74656
   2  22  -1  -12.20   10.61  43-0.54929 0.70592 0.49018 0.36239-0.72998 0.67885
   3  -5 -13    4.19   11.32  43-0.54935 0.69935 0.48981-0.68456-0.73021-0.13109
   3  -5  -9   35.79    8.63  43-0.54939 0.72686 0.48954-0.68316-0.73038 0.14292
   3  -3  -6   28.62    8.43  43-0.54952 0.74828 0.48868-0.60541-0.73090 0.34684
   3   9  -1  391.26   11.16  42-0.54815 0.78123 0.49758-0.14719-0.72540 0.68449
   3  16  -1   32.83    9.57  43-0.54917 0.78396 0.49102 0.12914-0.72947 0.68552
   3  21  -2   72.85   11.65  43-0.54924 0.77770 0.49055 0.32219-0.72975 0.61793
   4  -3 -12   17.58    9.44  43-0.55001 0.78661 0.48536-0.60238-0.73293-0.05189
   4  -3 -11   11.10    9.70  43-0.54968 0.79319 0.48759-0.60490-0.73157 0.01499
   4  -2  -8   -1.82    8.74  43-0.55029 0.81329 0.48350-0.56423-0.73406 0.22465
   4  -1  -7  250.95   11.18  42-0.54843 0.82275 0.49584-0.53179-0.72648 0.28429
   4   0  -6   98.55   10.29  42-0.54937 0.82912 0.48970-0.48883-0.73028 0.35541
   4  19  -3   -1.35    8.64  43-0.54918 0.84712 0.49092 0.24311-0.72953 0.55823
   4  22  -4    5.50   10.35  42-0.54844 0.84311 0.49573 0.35845-0.72655 0.48663
   5  18  -5   20.93   10.54  43-0.54951 0.91735 0.48875 0.20904-0.73086 0.43255
   6   5 -12    0.44   14.05  44-0.55126 0.95035 0.47668-0.28274-0.73815-0.02976
   6   5 -11   47.74   14.57  43-0.55023 0.95506 0.48391-0.28907-0.73381 0.03550
 -11  -6  -1    4.67   11.61  43-0.55132-0.34007 0.47675-0.71075-0.73804 0.57706
 -10  -8  -2    0.94    9.46  44-0.55098-0.27102 0.47918-0.78939-0.73658 0.51962
 -10   8   4   26.30   12.39  44-0.55287-0.22306 0.46517-0.15357-0.74484 0.93422
  -9  -6   0    9.84   10.67  44-0.55241-0.17402 0.46871-0.70300-0.74278 0.66765
  -9  -2   2    1.37   14.57  46-0.55593-0.15601 0.43958-0.51690-0.75925 0.82085
  -9   6   4   11.02   11.96  44-0.55255-0.14521 0.46762-0.23492-0.74342 0.94077
  -8 -11  -4   36.04    9.76  44-0.55158-0.12050 0.47486-0.90165-0.73916 0.40044
  -8 -10  -3    9.72    8.51  43-0.55096-0.11612 0.47932-0.87013-0.73650 0.46416
  -8  -9  -2  116.44   10.28  43-0.55082-0.10828 0.48029-0.82949-0.73592 0.53357
  -8   5   4    2.16   10.17  44-0.55245-0.06251 0.46842-0.27459-0.74295 0.94778
  -7 -11  -4   -1.39    6.79  43-0.55026-0.04329 0.48421-0.90994-0.73355 0.40556
  -7  -8  -1   14.42    8.37  43-0.55139-0.01733 0.47625-0.78603-0.73833 0.61263
  -7   5   4    5.17    9.08  44-0.55283 0.01735 0.46549-0.27096-0.74466 0.95897
  -6 -13  -8    3.16    7.36  43-0.55015 0.00789 0.48495-0.98991-0.73310 0.14128
  -6 -13  -7   -2.01    9.48  43-0.55142 0.02073 0.47600-0.97704-0.73848 0.21282
  -6 -11  -4   -2.75    5.81  43-0.55031 0.03692 0.48384-0.91011-0.73378 0.41411
  -6  -8  -1  286.25   10.83  44-0.55188 0.06091 0.47265-0.78219-0.74047 0.62284
  -6   5   4  672.48   15.79  43-0.55087 0.09753 0.47992-0.28482-0.73614 0.95851
  -6  19   4   -8.44   10.33  44-0.55173 0.09819 0.47375 0.26561-0.73982 0.96414
  -6  20   4   22.62    8.49  43-0.55036 0.09661 0.48347 0.29310-0.73400 0.95615
  -5 -13  -8   26.14    9.25  43-0.55079 0.09064 0.48048-0.98565-0.73580 0.15067
  -5 -11  -4   10.11    8.82  43-0.55142 0.12281 0.47599-0.90172-0.73849 0.42476
  -5 -10  -3   67.34    8.27  43-0.55092 0.12681 0.47957-0.86775-0.73635 0.49087
  -5  -9  -2   32.78    8.30  44-0.55154 0.13329 0.47516-0.82394-0.73898 0.56142
  -5   6   4   43.68    8.42  43-0.55051 0.17734 0.48248-0.24905-0.73460 0.96532
  -5  18   4   11.78    8.73  43-0.55156 0.17648 0.47503 0.22561-0.73906 0.97131
  -5  19   4   -4.32    7.46  43-0.55015 0.17773 0.48495 0.25241-0.73310 0.96454
  -4 -13 -10   -9.66    8.02  43-0.55058 0.15487 0.48197-0.98786-0.73490 0.02337
  -4 -13  -9   23.66    9.34  43-0.55109 0.16313 0.47835-0.98378-0.73708 0.09035
  -4 -12  -6   92.02    9.97  43-0.55141 0.18632 0.47609-0.94187-0.73843 0.29706
  -4   8   4   -1.94    6.28  43-0.55015 0.25638 0.48495-0.17460-0.73310 0.97212
  -4   9   4   77.83    8.52  44-0.55189 0.26007 0.47263-0.12261-0.74048 0.97958
  -4  16   4  153.76   10.59  43-0.55130 0.25887 0.47686 0.14488-0.73797 0.97676
  -4  17   4   38.50    7.37  43-0.55009 0.25803 0.48533 0.17525-0.73287 0.97183
  -4  22   3   -1.36    9.92  44-0.55163 0.25258 0.47450 0.38046-0.73937 0.91118
  -3 -12  -7   36.91    9.24  43-0.55137 0.25968 0.47636-0.94208-0.73827 0.23757
  -3 -10  -4 1025.14   15.36  43-0.55117 0.27989 0.47782-0.86613-0.73739 0.44059
  -3  -9  -3  672.82   12.93  43-0.55114 0.28743 0.47802-0.82773-0.73728 0.50886
  -3   4   3  588.12   15.99  43-0.55102 0.33222 0.47885-0.32328-0.73678 0.91569
  -3  21   3   28.65    7.66  43-0.55031 0.33130 0.48384 0.33203-0.73378 0.91292
  -2 -12 -11    0.27    7.99  43-0.55058 0.30871 0.48197-0.94917-0.73490-0.02802
  -2 -12 -10    5.06    7.66  43-0.55063 0.31868 0.48160-0.94777-0.73513 0.03669
  -2 -12  -9   -7.53    9.01  44-0.55145 0.32377 0.47581-0.94275-0.73859 0.11198
  -2 -10  -5    3.60    5.57  43-0.55069 0.35414 0.48123-0.86996-0.73535 0.37766
  -2  -7  -2 1498.72   19.68  44-0.55185 0.37595 0.47289-0.74416-0.74032 0.58795
  -2   7   3   13.06    7.86  44-0.55139 0.41288 0.47624-0.20609-0.73834 0.92519
  -2  18   3    2.25    6.43  43-0.55069 0.41204 0.48123 0.21623-0.73535 0.92324
  -2  23   2    0.81    8.15  43-0.55058 0.40573 0.48197 0.40987-0.73490 0.85482
  -1 -11 -12   -4.81    7.72  43-0.54998 0.38154 0.48607-0.91497-0.73242-0.09049
  -1 -11  -9    2.43    6.25  43-0.55031 0.40316 0.48384-0.91201-0.73378 0.11547
  -1  -9  -5    6.93    5.39  43-0.55031 0.43248 0.48384-0.83465-0.73378 0.38369
  -1  -7  -3   70.29    6.74  43-0.55031 0.44842 0.48384-0.75559-0.73378 0.52116
  -1  20   2    0.66    9.76  43-0.55137 0.48527 0.47637 0.30096-0.73826 0.86703
  -1  24   1   41.71   11.93  43-0.55123 0.47837 0.47740 0.45503-0.73765 0.79689
   0 -10  -9   51.34    7.53  43-0.55058 0.48529 0.48197-0.87109-0.73490 0.12380
   0   9   2 1731.86   18.60  43-0.54987 0.56544 0.48681-0.13801-0.73197 0.86746
   0  10   2   66.38    8.21  43-0.55132 0.56642 0.47670-0.08938-0.73806 0.87364
   0  14   2   13.29    8.56  44-0.55163 0.56681 0.47452 0.06692-0.73936 0.87561
   0  15   2    8.42    7.95  43-0.55095 0.56535 0.47939 0.10256-0.73646 0.87281
   0  16   2   57.91    6.44  43-0.54993 0.56552 0.48644 0.13445-0.73219 0.86811
   0  21   1   35.55    9.33  44-0.55183 0.56054 0.47301 0.34200-0.74026 0.80851
   1  -9 -12   31.42   10.60  43-0.55121 0.54541 0.47750-0.82843-0.73759-0.06928
   1  -9 -11    3.67    8.47  44-0.55142 0.55519 0.47600-0.82909-0.73848-0.00638
   1  -9 -10   24.74    9.48  43-0.55111 0.55975 0.47824-0.82847-0.73714 0.06621
   1  -8  -7    1.91    8.39  44-0.55173 0.58214 0.47375-0.78471-0.73982 0.27152
   1   8   1  301.22   11.44  43-0.55095 0.63953 0.47936-0.16983-0.73647 0.81210
   1  16   1   98.66    8.86  44-0.55172 0.64116 0.47386 0.14674-0.73975 0.81586
   1  17   1  391.51    9.67  43-0.55047 0.63964 0.48272 0.17699-0.73445 0.81051
   1  22   0    4.06    7.19  43-0.55042 0.63111 0.48309 0.37156-0.73423 0.74298
   2   8   0  473.02   12.04  43-0.55047 0.71252 0.48272-0.17321-0.73445 0.75021
   2  16   0   52.15    8.80  44-0.55153 0.71356 0.47520 0.14617-0.73896 0.75569
   2  17   0  623.28   11.44  43-0.55026 0.71276 0.48421 0.17521-0.73355 0.74965
   2  21  -1    5.89    8.58  44-0.55194 0.70649 0.47225 0.34259-0.74070 0.68951
   3  -4  -7  326.39   11.60  43-0.55075 0.74162 0.48082-0.63756-0.73560 0.28379
   3  -2  -5  734.59   17.47  43-0.55149 0.75664 0.47548-0.55438-0.73879 0.42295
   3  10  -1  235.53    9.12  43-0.55015 0.78560 0.48495-0.09802-0.73310 0.68919
   3  11  -1  728.99   15.36  43-0.55129 0.78667 0.47693-0.05084-0.73793 0.69366
   3  12  -1   83.58    8.87  44-0.55154 0.78743 0.47517-0.01016-0.73897 0.69480
   3  13  -1    6.22    8.52  44-0.55147 0.78587 0.47563 0.02801-0.73871 0.69609
   3  14  -1    5.36    7.69  43-0.55095 0.78507 0.47936 0.06446-0.73647 0.69433
   3  15  -1  139.34    7.66  43-0.55015 0.78598 0.48495 0.09668-0.73310 0.68907
   3  20  -2    4.76    9.97  44-0.55153 0.77879 0.47525 0.30153-0.73893 0.62818
   3  23  -3    3.29   11.55  44-0.55147 0.77120 0.47563 0.41669-0.73871 0.55907
   4  -3 -13   69.70   11.99  43-0.55137 0.78005 0.47637-0.59435-0.73826-0.11298
   4  -3 -10   -1.09    8.32  44-0.55114 0.80117 0.47806-0.59817-0.73726 0.09044
   4   7  -3    4.53    7.69  43-0.55137 0.85223 0.47638-0.20362-0.73825 0.56773
   4  17  -3   56.47    9.10  44-0.55223 0.85416 0.47003 0.18797-0.74201 0.57111
   4  18  -3   88.99    8.03  43-0.55047 0.85218 0.48272 0.21518-0.73445 0.56308
   4  21  -4    1.99   10.48  44-0.55134 0.84635 0.47656 0.33589-0.73815 0.49934
   5   0 -13   -0.11   12.17  45-0.55314 0.86507 0.46314-0.46361-0.74602-0.10023
   5   0 -12    6.34    9.70  43-0.55134 0.86946 0.47657-0.47664-0.73814-0.03799
   5   0 -11   18.84   10.15  43-0.55117 0.87548 0.47782-0.47918-0.73739 0.03044
   5   0 -10   -3.37    9.91  44-0.55259 0.88203 0.46737-0.47071-0.74357 0.10677
   5  17  -5   42.24   10.41  44-0.55166 0.91946 0.47430 0.18339-0.73949 0.44164
   6   9  -8    0.95   14.55  46-0.55620 0.98241 0.43704-0.08839-0.76063 0.26550
   6  16  -8   64.76   12.06  44-0.55169 0.97847 0.47405 0.14730-0.73964 0.24576
 -11   4   3   35.31   15.09  46-0.55539-0.30839 0.44274-0.28571-0.75760 0.87046
 -10  -7  -1   14.34   10.49  44-0.55265-0.25921 0.46551-0.73667-0.74473 0.59441
 -10   9   4   -3.91   11.18  45-0.55416-0.22093 0.45341-0.10243-0.75165 0.94174
  -9 -11  -4   -0.27    9.69  45-0.55359-0.19900 0.45815-0.88182-0.74897 0.40470
  -9 -10  -3   -0.81   10.56  45-0.55319-0.19397 0.46136-0.84799-0.74713 0.47052
  -9  -9  -2  146.76   11.60  45-0.55345-0.18558 0.45923-0.80771-0.74835 0.53739
  -8 -12  -5   -3.18    9.97  45-0.55328-0.12783 0.46061-0.92477-0.74756 0.34329
  -8  -8  -1   70.22    9.73  44-0.55284-0.09864 0.46410-0.77455-0.74555 0.61116
  -7 -13  -7   28.50    7.86  44-0.55206-0.06340 0.47002-0.97498-0.74209 0.20539
  -7 -12  -5   13.24    7.18  44-0.55216-0.04765 0.46927-0.93581-0.74253 0.34243
  -6 -12  -5   14.42    6.34  44-0.55206 0.03259 0.47002-0.93641-0.74209 0.35078
  -6  18   4   10.81   10.77  45-0.55342 0.09815 0.45947 0.23921-0.74821 0.97099
  -5 -13  -7    6.84    6.82  44-0.55261 0.10030 0.46589-0.97117-0.74451 0.22527
  -5 -12  -5   28.31    8.87  44-0.55314 0.11503 0.46174-0.92708-0.74691 0.36663
  -5   7   4   26.22    8.57  45-0.55339 0.18036 0.45974-0.18835-0.74805 0.97888
  -5  17   4   34.21    9.65  44-0.55310 0.17893 0.46201 0.19809-0.74675 0.97711
  -4 -13  -8    6.80    6.75  44-0.55226 0.17348 0.46852-0.97377-0.74297 0.16395
  -4  10   4    9.67    7.74  44-0.55283 0.25914 0.46418-0.07580-0.74550 0.98454
  -4  11   4  721.36   13.81  45-0.55328 0.26092 0.46061-0.03290-0.74756 0.98666
  -4  12   4  688.45   13.43  45-0.55334 0.26111 0.46012 0.00663-0.74784 0.98717
  -4  13   4   15.18    8.41  44-0.55318 0.25953 0.46143 0.04506-0.74709 0.98641
  -4  14   4   34.66    7.82  44-0.55287 0.26022 0.46381 0.07999-0.74571 0.98405
  -4  15   4  340.31    9.66  44-0.55201 0.26005 0.47040 0.11228-0.74187 0.98087
  -4  21   3   59.80    9.65  45-0.55361 0.25536 0.45796 0.35597-0.74907 0.92064
  -3 -13 -10    3.66    9.85  44-0.55265 0.24032 0.46551-0.97051-0.74473 0.03782
  -3 -13  -9    8.51    9.71  44-0.55330 0.24786 0.46045-0.96506-0.74765 0.10907
  -3 -11  -5  571.64   10.74  44-0.55236 0.27422 0.46777-0.89489-0.74341 0.37833
  -3  -8  -2  118.26    7.43  44-0.55256 0.29622 0.46626-0.77677-0.74429 0.58331
  -3  19   3   -9.20    8.15  45-0.55352 0.33464 0.45872 0.27991-0.74864 0.92974
  -3  20   3    3.33    7.10  44-0.55206 0.33342 0.47002 0.30541-0.74209 0.92179
  -2 -12  -8    0.77    8.10  44-0.55290 0.33528 0.46363-0.93003-0.74582 0.18357
  -2 -11  -6  336.39    9.08  44-0.55265 0.34785 0.46551-0.89295-0.74473 0.31980
  -2   2   2  400.11   17.78  45-0.55326 0.40732 0.46077-0.38288-0.74747 0.86685
  -2   8   3  588.35   12.96  45-0.55347 0.41515 0.45910-0.14828-0.74842 0.93579
  -2  16   3   10.19    9.19  44-0.55314 0.41391 0.46174 0.15987-0.74691 0.93432
  -2  17   3   11.47    6.83  44-0.55191 0.41345 0.47115 0.18951-0.74143 0.92873
  -2  22   2    6.21    9.23  44-0.55292 0.40600 0.46348 0.38902-0.74591 0.86470
  -1 -11  -8   -4.86    6.70  44-0.55196 0.41205 0.47077-0.89865-0.74165 0.19139
  -1 -10  -6  227.80    8.47  44-0.55216 0.42771 0.46927-0.85839-0.74253 0.32556
  -1  19   2   10.53    9.13  45-0.55317 0.48680 0.46151 0.27608-0.74704 0.87486
  -1  23   1  -17.14   10.39  45-0.55333 0.48221 0.46023 0.43177-0.74778 0.80832
   0 -10  -8  350.39    9.80  44-0.55241 0.49423 0.46739-0.85634-0.74363 0.19903
   0  -9  -6   -4.97    8.05  45-0.55328 0.50793 0.46061-0.81075-0.74756 0.34155
   0  -8  -5   25.73    5.93  44-0.55196 0.51579 0.47077-0.78187-0.74165 0.40133
   0  -7  -4  108.38    7.13  44-0.55196 0.52260 0.47078-0.74299-0.74165 0.46973
   0  11   2  865.07   13.15  44-0.55181 0.56743 0.47190-0.04529-0.74099 0.87661
   0  12   2  276.52    8.77  44-0.55206 0.56766 0.47002-0.00459-0.74209 0.87771
   0  13   2   49.80    6.27  44-0.55196 0.56793 0.47077 0.03321-0.74165 0.87691
   0  20   1   11.72    8.07  45-0.55356 0.56231 0.45837 0.31994-0.74884 0.81687
   0  24   0   37.59    8.40  44-0.55261 0.55439 0.46589 0.46637-0.74451 0.74329
   1  -9  -9   -2.67    6.23  44-0.55226 0.56642 0.46852-0.81972-0.74297 0.14107
   1  -4  -3 3422.30   32.60  44-0.55221 0.61071 0.46890-0.62464-0.74275 0.54708
   1   9   1  203.37    8.69  44-0.55270 0.64164 0.46513-0.11636-0.74495 0.82058
   1  14   1   -3.55    7.87  45-0.55337 0.64131 0.45985 0.08209-0.74799 0.82534
   1  15   1  145.95    7.25  44-0.55265 0.64152 0.46551 0.11651-0.74473 0.82073
   1  21   0  106.74    8.62  44-0.55251 0.63464 0.46664 0.34841-0.74407 0.75209
   1  24  -1   47.51   10.52  44-0.55286 0.62746 0.46393 0.46657-0.74565 0.68534
   2  -8 -12    0.24    9.23  45-0.55352 0.62652 0.45872-0.77084-0.74864-0.04801
   2  -8 -11   76.48   10.27  45-0.55342 0.63534 0.45952-0.77040-0.74818 0.01680
   2  -7  -8   11.69    5.85  44-0.55246 0.65715 0.46702-0.73895-0.74385 0.21474
   2   9   0  365.62   10.34  44-0.55251 0.71461 0.46664-0.11804-0.74407 0.75987
   2  10   0  477.39   12.17  45-0.55366 0.71582 0.45751-0.07013-0.74933 0.76525
   2  14   0   11.05    8.54  45-0.55331 0.71501 0.46036 0.08373-0.74770 0.76457
   2  15   0    2.44    5.94  44-0.55256 0.71364 0.46626 0.11630-0.74429 0.76117
   3  -6 -12   11.38    9.55  45-0.55332 0.71013 0.46026-0.69358-0.74776-0.04517
   3  -6 -11    3.84    8.91  45-0.55324 0.71753 0.46091-0.69428-0.74739 0.02243
   3  -6 -10   12.98    8.15  45-0.55376 0.72395 0.45676-0.68934-0.74976 0.09295
   3  -5  -8   60.19    8.51  44-0.55294 0.73682 0.46333-0.65891-0.74599 0.22577
   3  19  -2   -1.14    8.86  45-0.55330 0.78226 0.46042 0.27502-0.74767 0.63728
   3  22  -3    8.59   10.00  45-0.55352 0.77503 0.45871 0.39728-0.74864 0.56946
   4  -3  -9    7.71    8.23  44-0.55314 0.81073 0.46174-0.57942-0.74691 0.16503
   4  16  -3    1.03    8.68  45-0.55342 0.85579 0.45947 0.15950-0.74821 0.57839
   4  20  -4   19.89   10.07  45-0.55348 0.84829 0.45900 0.31720-0.74848 0.51002
   5   8  -5    8.00    8.92  45-0.55462 0.92194 0.44956-0.13911-0.75382 0.45506
   5  16  -5   22.16    8.86  45-0.55334 0.92053 0.46009 0.15873-0.74785 0.45075
   5  19  -6   12.94   10.37  45-0.55361 0.91555 0.45797 0.28135-0.74907 0.38123
   6   5 -10   77.84   15.75  45-0.55467 0.96611 0.44913-0.25677-0.75406 0.12247
   6  15  -8    3.09   11.03  44-0.55333 0.98079 0.46018 0.12271-0.74781 0.25289
 -10  10   4   27.74   11.09  46-0.55532-0.22066 0.44413-0.05719-0.75679 0.94559
 -10  11   4   14.38   11.95  46-0.55552-0.22195 0.44238-0.01618-0.75776 0.94669
 -10  12   4    2.11   11.92  46-0.55548-0.22175 0.44272 0.02343-0.75757 0.94661
  -9  -8  -1    3.79   10.59  46-0.55620-0.17704 0.43595-0.74796-0.76127 0.61800
  -9   7   4    2.67    9.78  46-0.55556-0.14118 0.44198-0.17013-0.75798 0.95541
  -8 -13  -6   21.88   10.04  46-0.55577-0.13291 0.44005-0.94504-0.75904 0.28350
  -8   6   4  150.96   12.34  46-0.55583-0.05969 0.43952-0.20702-0.75933 0.96510
  -8  17   4   12.25   10.72  46-0.55539-0.06143 0.44349 0.21746-0.75715 0.96252
  -7 -13  -6   -0.48   10.28  46-0.55497-0.05399 0.44730-0.95314-0.75503 0.29056
  -7  -5   1   63.94   10.12  46-0.55561-0.00071 0.44150-0.63594-0.75824 0.76755
  -7  17   4    2.86    8.94  45-0.55518 0.01634 0.44539 0.21679-0.75609 0.97251
  -7  18   4   42.65    8.60  45-0.55431 0.01845 0.45300 0.24459-0.75184 0.96613
  -6 -14  -8   18.20   10.30  45-0.55522 0.01733 0.44502-0.98695-0.75630 0.16104
  -6 -13  -6   17.81    9.05  45-0.55471 0.03059 0.44956-0.95534-0.75377 0.29554
  -6   6   4 1524.51   21.54  45-0.55482 0.10065 0.44859-0.21571-0.75432 0.97647
  -6  17   4   -0.84    9.62  46-0.55505 0.10170 0.44654 0.21253-0.75546 0.97715
  -5 -14  -9   15.00   10.23  45-0.55498 0.08826 0.44716-0.99188-0.75511 0.10010
  -5 -13  -6  150.27   11.56  45-0.55531 0.11064 0.44428-0.94853-0.75671 0.30657
  -5  -8  -1   79.84    8.88  45-0.55463 0.14501 0.45021-0.76129-0.75341 0.64361
  -5  -2   2  502.26   32.67  48-0.55861 0.17029 0.41049-0.48832-0.77466 0.86893
  -5   8   4   94.57    9.48  46-0.55537 0.18190 0.44370-0.13361-0.75703 0.98780
  -5  15   4   92.49    9.24  46-0.55525 0.18158 0.44478 0.13688-0.75643 0.98737
  -5  16   4   55.29    6.80  45-0.55431 0.18005 0.45300 0.16755-0.75184 0.98272
  -4 -13  -7    0.36    6.43  45-0.55444 0.18107 0.45186-0.95670-0.75248 0.24532
  -4 -12  -5   14.11    8.73  46-0.55540 0.19837 0.44344-0.90981-0.75717 0.38309
  -4 -11  -4  276.89    8.81  45-0.55422 0.20362 0.45376-0.88102-0.75141 0.44576
  -4 -10  -3   19.10    6.43  45-0.55404 0.20916 0.45527-0.84347-0.75055 0.51375
  -4  -9  -2  163.87   10.10  45-0.55527 0.21922 0.44464-0.79380-0.75651 0.58693
  -4  20   3   63.14    9.09  46-0.55549 0.25439 0.44264 0.33382-0.75762 0.92913
  -3 -13  -8   74.26    9.03  45-0.55490 0.25719 0.44785-0.95308-0.75473 0.18517
  -3 -12  -6   52.07    7.07  45-0.55458 0.27082 0.45072-0.91659-0.75312 0.32047
  -3  -5   0    9.38    7.91  45-0.55530 0.31662 0.44432-0.63771-0.75669 0.73118
  -3  18   3   46.94    8.99  46-0.55539 0.33578 0.44349 0.25433-0.75715 0.93686
  -3  23   2   15.52    8.06  45-0.55466 0.32720 0.44996 0.44224-0.75355 0.86449
  -2 -13 -11   14.55   10.56  46-0.55552 0.31572 0.44234-0.94791-0.75778-0.00771
  -2 -12  -7   50.19    8.94  45-0.55525 0.34421 0.44477-0.91049-0.75644 0.26337
  -2   9   3   50.13    8.39  45-0.55498 0.41531 0.44716-0.09772-0.75511 0.94256
  -2  13   3  171.13    8.87  46-0.55551 0.41595 0.44239 0.06157-0.75776 0.94550
  -2  14   3  106.56    8.61  45-0.55507 0.41544 0.44639 0.09708-0.75554 0.94259
  -2  15   3   46.56    6.60  45-0.55422 0.41500 0.45376 0.12842-0.75141 0.93886
  -2  21   2   13.72    9.03  45-0.55490 0.40683 0.44787 0.36708-0.75472 0.87416
  -1 -12 -11   20.65    7.65  45-0.55462 0.39692 0.45034-0.91675-0.75333-0.00170
  -1 -12 -10   -1.38    9.21  45-0.55488 0.40457 0.44806-0.91414-0.75461 0.06444
  -1 -11  -7  242.33    9.65  45-0.55476 0.42436 0.44914-0.87660-0.75401 0.26933
  -1  -6  -2  213.68    9.29  45-0.55408 0.45925 0.45489-0.68790-0.75076 0.60650
  -1   5   2  813.69   16.66  45-0.55431 0.48873 0.45300-0.25934-0.75184 0.87911
  -1  18   2   -3.11    7.88  46-0.55499 0.48898 0.44711 0.24847-0.75514 0.88232
  -1  22   1   81.72    9.92  46-0.55561 0.48248 0.44151 0.41147-0.75824 0.81909
   0 -11 -12   56.36    9.79  45-0.55488 0.47079 0.44806-0.87517-0.75461-0.06131
   0 -11 -11    0.59    8.68  46-0.55492 0.47523 0.44768-0.87873-0.75482 0.00688
   0 -11 -10   -6.59    9.74  46-0.55510 0.48224 0.44616-0.87550-0.75567 0.07745
   0 -10  -7   14.63    8.08  46-0.55543 0.50549 0.44313-0.83213-0.75735 0.27891
   0  -6  -3 1298.90   18.02  45-0.55435 0.53269 0.45262-0.68606-0.75205 0.54793
   0  19   1    1.83    8.06  46-0.55556 0.56268 0.44196 0.29624-0.75799 0.82593
   0  23   0   22.42   10.18  46-0.55517 0.55391 0.44548 0.44596-0.75605 0.75670
   1  -9  -8   47.26    6.27  45-0.55458 0.57818 0.45072-0.80048-0.75312 0.21639
   1  10   1   29.31    5.88  45-0.55390 0.64255 0.45641-0.06922-0.74990 0.82555
   1  11   1  204.19    8.11  45-0.55440 0.64283 0.45224-0.02587-0.75227 0.82803
   1  12   1    3.57    5.59  45-0.55440 0.64224 0.45224 0.01363-0.75227 0.82878
   1  13   1  119.70    6.81  45-0.55422 0.64245 0.45376 0.05079-0.75141 0.82707
   1  20   0   15.67    7.50  45-0.55466 0.63508 0.44996 0.32646-0.75355 0.76213
   1  23  -1    1.20    9.01  46-0.55527 0.62883 0.44463 0.44902-0.75652 0.69658
   2  -8 -13   -5.83   10.02  46-0.55497 0.62266 0.44730-0.76173-0.75503-0.11301
   2  -8 -10   -2.91    6.10  45-0.55431 0.64284 0.45300-0.76550-0.75184 0.09007
   2  -6  -6  769.01   14.70  46-0.55538 0.67373 0.44365-0.67657-0.75706 0.36511
   2  11   0  947.31   14.45  45-0.55435 0.71599 0.45262-0.02607-0.75205 0.76802
   2  12   0    9.74    5.29  45-0.55440 0.71485 0.45224 0.01470-0.75227 0.76940
   2  13   0   26.05    6.15  45-0.55404 0.71665 0.45527 0.04833-0.75055 0.76625
   2  20  -1    2.94    6.73  45-0.55404 0.70836 0.45527 0.31900-0.75055 0.69969
   2  23  -2    1.69    7.89  45-0.55413 0.70224 0.45452 0.43679-0.75098 0.63201
   3  -6 -13   -2.89    7.95  45-0.55440 0.70286 0.45224-0.68801-0.75227-0.10626
   3   5  -2  562.58   20.23  46-0.55633 0.78364 0.43469-0.24122-0.76195 0.65050
   3  18  -2    9.08    8.52  46-0.55529 0.78322 0.44443 0.25542-0.75663 0.64499
   4  -4 -12   12.43   10.28  45-0.55519 0.79248 0.44529-0.60022-0.75615-0.02457
   4  -4 -11    9.42    8.92  45-0.55525 0.79952 0.44477-0.59900-0.75644 0.04104
   4   8  -3   70.14    9.56  46-0.55515 0.85602 0.44569-0.13587-0.75593 0.58470
   4  15  -3    0.22    8.59  46-0.55512 0.85583 0.44596 0.13381-0.75578 0.58565
   4  19  -4   -3.33    8.75  46-0.55548 0.85184 0.44272 0.29462-0.75757 0.51910
   5   1  -8  589.08   18.21  46-0.55600 0.90180 0.43783-0.39947-0.76025 0.25694
   6   4 -12    7.27   14.30  46-0.55591 0.95304 0.43871-0.28385-0.75977-0.00572
   6  10  -8    3.50   13.21  47-0.55725 0.98458 0.42547-0.03711-0.76688 0.27194
   6  13  -8    0.80   11.07  46-0.55647 0.98340 0.43338 0.07178-0.76266 0.26770
   6  14  -8   -1.30   10.28  46-0.55518 0.98234 0.44539 0.09525-0.75609 0.26202
 -11  -5   0   -3.46   12.91  47-0.55749-0.32892 0.42275-0.61498-0.76793 0.67851
 -11  -3   1    0.64   15.32  47-0.55837-0.31901 0.41305-0.52935-0.77298 0.74868
 -10 -10  -3    4.77   11.67  47-0.55685-0.26992 0.42941-0.81830-0.76440 0.47646
 -10  -9  -2   18.07   12.00  47-0.55754-0.26255 0.42226-0.77277-0.76819 0.54721
 -10  -6   0  115.11   14.10  47-0.55772-0.24688 0.42034-0.65445-0.76920 0.68496
 -10  -4   1    1.87   13.26  47-0.55751-0.23771 0.42262-0.57716-0.76800 0.75219
  -9   8   4  124.22   11.75  47-0.55707-0.13873 0.42718-0.11684-0.76559 0.96373
  -9  14   4   16.63   10.10  47-0.55697-0.14014 0.42816 0.11590-0.76507 0.96363
  -8 -11  -3    9.20    9.27  46-0.55693-0.10679 0.42858-0.85443-0.76485 0.49422
  -8  -7   0   22.33   10.12  47-0.55755-0.08550 0.42219-0.69469-0.76823 0.70112
  -8  -5   1   -0.03    9.27  47-0.55725-0.08012 0.42532-0.61966-0.76657 0.76793
  -8  16   4  154.71   11.27  46-0.55665-0.05931 0.43145 0.18897-0.76331 0.96892
  -7 -12  -4    2.19    9.32  46-0.55668-0.03601 0.43110-0.89818-0.76350 0.43153
  -7 -11  -3   43.41    9.17  46-0.55625-0.02771 0.43532-0.86281-0.76122 0.49866
  -7 -10  -2    2.11    9.07  47-0.55695-0.02117 0.42840-0.81723-0.76494 0.57014
  -7  -7   0  235.25   11.68  46-0.55657-0.00677 0.43225-0.70511-0.76288 0.70412
  -7   6   4   71.91   10.02  46-0.55642 0.02097 0.43364-0.20094-0.76213 0.97617
  -7  16   4    1.34    9.32  47-0.55676 0.02343 0.43033 0.19112-0.76391 0.97857
  -6 -14  -7   23.49    9.69  47-0.55696 0.02529 0.42833-0.97103-0.76497 0.23830
  -6 -12  -4   72.61    9.35  46-0.55671 0.04606 0.43083-0.89736-0.76364 0.44070
  -6 -11  -3   22.75    7.95  46-0.55649 0.05270 0.43301-0.86102-0.76247 0.50800
  -6 -10  -2  105.94    9.19  47-0.55712 0.06007 0.42670-0.81501-0.76584 0.57891
  -6  -7   0  152.33    9.69  47-0.55718 0.07411 0.42609-0.69801-0.76617 0.71562
  -6  -5   1  100.93   11.25  47-0.55718 0.08121 0.42606-0.62057-0.76618 0.78374
  -6   1   3  427.34   21.22  48-0.55828 0.09665 0.41406-0.37528-0.77245 0.92666
  -6   7   4  351.98   12.14  47-0.55688 0.10231 0.42911-0.15783-0.76456 0.98736
  -6  15   4    0.58    8.86  47-0.55689 0.10356 0.42898 0.15375-0.76463 0.98821
  -6  16   4   15.22    6.85  46-0.55601 0.10338 0.43762 0.18360-0.75997 0.98312
  -5 -14  -8   69.22    8.20  46-0.55601 0.09872 0.43762-0.98134-0.75997 0.17352
  -5   9   4    1.35    7.33  46-0.55645 0.18195 0.43340-0.08380-0.76226 0.99324
  -5  10   4  466.00   12.20  47-0.55692 0.18251 0.42876-0.04103-0.76475 0.99593
  -5  11   4   12.44    8.25  47-0.55702 0.18401 0.42768-0.00200-0.76532 0.99668
  -5  12   4   -1.99    8.41  47-0.55686 0.18336 0.42937 0.03669-0.76442 0.99608
  -5  13   4   16.71    8.28  47-0.55672 0.18153 0.43071 0.07298-0.76370 0.99424
  -5  14   4   70.85    6.76  46-0.55605 0.18207 0.43723 0.10561-0.76018 0.99126
  -5  21   3   -0.01    6.99  46-0.55597 0.17679 0.43800 0.37708-0.75976 0.92282
  -4 -14  -9  106.64    8.95  46-0.55617 0.17204 0.43608-0.98012-0.76080 0.11492
  -4 -13  -6   44.84    9.04  46-0.55693 0.19256 0.42864-0.93281-0.76481 0.32213
  -4  -6   0   36.48    7.77  46-0.55678 0.23518 0.43008-0.66336-0.76404 0.73041
  -4   3   3 1560.37   26.16  47-0.55698 0.25630 0.42810-0.31191-0.76510 0.93627
  -4  19   3   -4.79    8.77  47-0.55693 0.25742 0.42860 0.31001-0.76483 0.93716
  -3 -13  -7    2.89    9.18  47-0.55687 0.26575 0.42917-0.93447-0.76453 0.26223
  -3  -7  -1  194.07   10.34  47-0.55688 0.30866 0.42914-0.70076-0.76454 0.67110
  -3   5   3   10.06    5.35  46-0.55609 0.33548 0.43685-0.24389-0.76039 0.93956
  -3  17   3   34.08    8.93  46-0.55675 0.33701 0.43045 0.22846-0.76384 0.94348
  -3  22   2   36.66    9.38  47-0.55667 0.32895 0.43126 0.42176-0.76341 0.87474
  -2 -13 -10    8.01    7.23  46-0.55572 0.32401 0.44029-0.94557-0.75851 0.05951
  -2 -13  -9   -6.29    9.31  47-0.55666 0.32898 0.43129-0.93861-0.76339 0.13583
  -2 -11  -5  224.29   10.23  47-0.55700 0.36078 0.42792-0.85460-0.76520 0.40800
  -2 -10  -4  402.42   11.73  46-0.55674 0.36783 0.43055-0.81938-0.76379 0.47463
  -2  10   3    3.04    5.58  46-0.55560 0.41572 0.44144-0.05272-0.75788 0.94604
  -2  11   3   42.33    5.96  46-0.55593 0.41622 0.43838-0.01164-0.75955 0.94735
  -2  12   3   54.44    6.39  46-0.55585 0.41626 0.43915 0.02605-0.75913 0.94707
  -2  20   2   10.63    9.07  47-0.55673 0.41009 0.43060 0.34421-0.76376 0.88274
  -1 -12  -9   -2.75    6.16  46-0.55581 0.40892 0.43953-0.90699-0.75892 0.14078
  -1 -10  -5  807.30   13.87  47-0.55695 0.44114 0.42843-0.81640-0.76492 0.41548
  -1  -9  -4  145.50    9.64  47-0.55695 0.44815 0.42845-0.77773-0.76491 0.48404
  -1  17   2   39.66    6.27  46-0.55613 0.48982 0.43647 0.22355-0.76060 0.88899
   0 -11  -9   37.78    7.51  46-0.55605 0.49290 0.43723-0.86440-0.76018 0.14785
   0   4   1  160.75   13.69  47-0.55692 0.56461 0.42868-0.27431-0.76479 0.83242
   0  18   1   11.99    8.52  47-0.55703 0.56391 0.42763 0.27116-0.76535 0.83442
   0  22   0   12.07    9.11  47-0.55706 0.55696 0.42725 0.42768-0.76555 0.76611
   1 -10 -12    3.12    7.63  46-0.55597 0.54919 0.43800-0.82911-0.75976-0.04653
   1 -10 -11   21.25    7.49  46-0.55585 0.55941 0.43915-0.82781-0.75913 0.01892
   1 -10 -10   30.19    9.69  46-0.55639 0.56672 0.43397-0.82315-0.76195 0.08887
   1  -8  -6   18.82    7.87  46-0.55646 0.59478 0.43326-0.74454-0.76233 0.36211
   1  -7  -5  524.45   11.26  46-0.55609 0.60148 0.43685-0.70871-0.76039 0.42815
   1  19   0   20.46    8.67  46-0.55650 0.63702 0.43291 0.30262-0.76252 0.77131
   2  -8  -9  141.36    7.55  46-0.55577 0.65368 0.43991-0.75042-0.75872 0.16289
   2  -7  -7  349.34   11.09  46-0.55642 0.66835 0.43370-0.70558-0.76209 0.30230
   2  -5  -5   15.39    5.87  46-0.55601 0.68217 0.43762-0.63116-0.75997 0.43697
   2  -2  -3  403.58   16.13  47-0.55697 0.69644 0.42824-0.50624-0.76502 0.57738
   2  19  -1   77.80    7.34  46-0.55581 0.70958 0.43953 0.29808-0.75892 0.70871
   2  22  -2   14.64    9.63  46-0.55644 0.70293 0.43352 0.42142-0.76219 0.64301
   3  -6  -9    3.35    5.48  46-0.55589 0.73412 0.43876-0.67195-0.75934 0.17107
   3  17  -2  176.02    9.49  47-0.55688 0.78411 0.42914 0.23042-0.76454 0.65450
   3  21  -3   31.57    7.32  46-0.55605 0.77693 0.43723 0.37759-0.76018 0.58184
   4  -4 -13   -2.41   10.00  47-0.55645 0.78619 0.43340-0.59342-0.76226-0.08982
   4  -4 -10   36.13    9.31  46-0.55661 0.80817 0.43177-0.58780-0.76314 0.11542
   4  -3  -8    1.84    7.62  47-0.55732 0.82261 0.42455-0.54199-0.76698 0.25492
   4  -2  -7   18.33    7.40  46-0.55696 0.82878 0.42832-0.50624-0.76498 0.32199
   4   1  -5   20.26   10.40  47-0.55820 0.84478 0.41507-0.37667-0.77194 0.46490
   4  12  -3   29.69    7.83  47-0.55743 0.85824 0.42339 0.04262-0.76759 0.59753
   4  13  -3   50.44    8.47  47-0.55689 0.85783 0.42903 0.07582-0.76460 0.59438
   4  14  -3  306.09    9.95  46-0.55609 0.85711 0.43685 0.10675-0.76039 0.59001
   4  21  -5   12.01   11.14  47-0.55686 0.84398 0.42935 0.38611-0.76443 0.45811
   5  -1 -13   28.45   12.82  46-0.55689 0.86710 0.42898-0.46849-0.76463-0.07826
   5  -1 -12    5.06   10.21  46-0.55637 0.87493 0.43416-0.47248-0.76185-0.01414
   5  -1 -11   25.20    9.92  46-0.55666 0.88140 0.43130-0.47080-0.76339 0.05618
   5   0  -9    4.43    8.86  46-0.55649 0.89581 0.43302-0.43302-0.76246 0.19075
   5   9  -5   -0.43    7.36  47-0.55689 0.92380 0.42898-0.08248-0.76463 0.46729
   5  10  -5  127.63   11.05  47-0.55800 0.92505 0.41724-0.02935-0.77081 0.47229
   5  12  -5  176.75   12.06  47-0.55780 0.92489 0.41948 0.04631-0.76965 0.47109
   5  13  -5  129.46   10.53  47-0.55695 0.92425 0.42841 0.07690-0.76493 0.46764
   5  18  -6   48.95   10.21  46-0.55636 0.91536 0.43424 0.26481-0.76180 0.39674
   6   4 -11   -2.47   14.52  48-0.55813 0.96397 0.41585-0.26438-0.77153 0.07319
   6  11  -8    6.08   12.60  48-0.55812 0.98414 0.41598 0.01058-0.77146 0.27795
   6  12  -8  117.81   14.16  47-0.55756 0.98365 0.42202 0.04460-0.76832 0.27538
 -11  -7  -1   16.85   12.43  48-0.55904-0.33409 0.40545-0.67750-0.77682 0.61691
 -11   5   3    0.12   14.38  49-0.55962-0.30530 0.39814-0.20379-0.78048 0.89354
  -9   9   4    2.38    9.73  47-0.55793-0.13865 0.41829-0.06845-0.77025 0.96830
  -9  10   4   19.84   10.71  48-0.55833-0.13793 0.41388-0.02517-0.77253 0.97054
  -9  11   4    7.15    9.79  47-0.55833-0.13835 0.41385 0.01364-0.77254 0.97068
  -9  12   4  158.83   12.20  48-0.55825-0.13708 0.41476 0.05110-0.77207 0.96979
  -9  13   4    8.99    9.87  47-0.55801-0.13703 0.41744 0.08658-0.77069 0.96737
  -8 -13  -5   47.30    9.75  47-0.55843-0.12030 0.41272-0.91661-0.77312 0.36630
  -8 -12  -4   47.86    8.04  47-0.55754-0.11417 0.42254-0.88906-0.76803 0.42869
  -8 -10  -2    0.75    8.79  47-0.55786-0.10090 0.41906-0.80767-0.76985 0.56696
  -8   1   3    4.96   12.25  49-0.56012-0.06244 0.39137-0.35235-0.78380 0.92212
  -8   7   4   36.71    9.00  47-0.55802-0.05796 0.41732-0.14533-0.77075 0.97631
  -8   8   4   22.93    9.58  48-0.55891-0.05661 0.40700-0.09653-0.77604 0.98248
  -8  14   4   -4.36    9.44  48-0.55830-0.05553 0.41422 0.13016-0.77235 0.97897
  -8  15   4    1.19    7.19  47-0.55750-0.05607 0.42292 0.16033-0.76782 0.97448
  -7 -13  -5    4.41    9.31  47-0.55779-0.04167 0.41983-0.92517-0.76944 0.37039
  -7   7   4   54.39    9.00  48-0.55827 0.02323 0.41455-0.14259-0.77218 0.98652
  -7  14   4   -7.38    8.84  48-0.55838 0.02463 0.41325 0.13116-0.77285 0.98837
  -7  15   4   56.46    7.39  47-0.55772 0.02320 0.42061 0.16125-0.76904 0.98385
  -6 -13  -5    8.85    6.40  47-0.55775 0.03966 0.42022-0.92528-0.76924 0.37868
  -6   8   4  160.48    9.88  48-0.55821 0.10401 0.41517-0.10455-0.77187 0.99445
  -6   9   4   14.80    7.09  48-0.55878 0.10535 0.40859-0.06043-0.77523 0.99813
  -6  13   4   -2.87    7.96  48-0.55833 0.10486 0.41383 0.09133-0.77255 0.99588
  -6  14   4   35.38    8.72  47-0.55785 0.10389 0.41914 0.12346-0.76980 0.99243
  -5 -14  -7   35.05    7.50  47-0.55772 0.10664 0.42061-0.96465-0.76904 0.25000
  -5 -13  -5   16.30    8.70  48-0.55854 0.12085 0.41146-0.91569-0.77377 0.39306
  -5 -12  -4    0.06    6.21  47-0.55775 0.12457 0.42022-0.88514-0.76924 0.45819
  -5 -11  -3   21.54    6.25  47-0.55768 0.13276 0.42099-0.84887-0.76884 0.52207
  -5 -10  -2    5.77    7.17  48-0.55868 0.14290 0.40975-0.79823-0.77464 0.59625
  -5  20   3   27.77    7.02  47-0.55757 0.17754 0.42215 0.35397-0.76823 0.93192
  -4 -14  -8    1.91    7.07  47-0.55731 0.17584 0.42485-0.96860-0.76681 0.19211
  -4  -8  -1   27.44    7.87  48-0.55853 0.22883 0.41151-0.72192-0.77375 0.67269
  -4  -4   1  195.02   13.73  48-0.55889 0.24425 0.40729-0.56224-0.77590 0.81071
  -4  18   3  119.16   10.81  48-0.55840 0.25868 0.41307 0.28627-0.77294 0.94457
  -3 -14 -10   53.93    8.91  47-0.55735 0.24614 0.42447-0.96843-0.76701 0.06221
  -3 -14  -9   11.33    8.99  48-0.55820 0.25226 0.41526-0.96166-0.77182 0.13179
  -3 -12  -5   46.34    8.73  47-0.55823 0.28135 0.41494-0.88116-0.77198 0.40630
  -3 -11  -4    2.81    5.89  47-0.55768 0.28755 0.42099-0.84835-0.76884 0.47120
  -3 -10  -3  119.75    8.92  47-0.55810 0.29543 0.41644-0.80488-0.77121 0.54182
  -3   6   3  146.95    9.38  48-0.55868 0.33989 0.40976-0.17697-0.77464 0.95373
  -3  16   3  132.00    7.88  47-0.55782 0.33788 0.41945 0.20083-0.76964 0.94967
  -3  21   2  212.96   12.06  48-0.55830 0.33177 0.41414 0.40084-0.77239 0.88398
  -2 -13  -8   24.63    9.09  47-0.55790 0.34177 0.41865-0.92343-0.77006 0.20780
  -2 -12  -6   43.01    8.28  47-0.55825 0.35530 0.41478-0.88098-0.77206 0.34668
  -2  -9  -3   87.02    6.58  47-0.55739 0.37500 0.42408-0.77370-0.76721 0.54604
  -2  -6  -1    1.79    5.49  47-0.55754 0.38922 0.42254-0.65572-0.76803 0.68319
  -2  -4   0  117.78   11.56  47-0.55808 0.39733 0.41663-0.57171-0.77111 0.75462
  -2  19   2   33.49    9.46  47-0.55816 0.41150 0.41577 0.32048-0.77155 0.89142
  -2  23   1    0.89    7.74  47-0.55772 0.40628 0.42061 0.47131-0.76904 0.82100
  -1 -13 -11   10.98    9.34  47-0.55828 0.40058 0.41441-0.91582-0.77225 0.01702
  -1 -12  -8  113.69    7.71  47-0.55735 0.42062 0.42447-0.89068-0.76701 0.21383
  -1 -11  -6   87.37    8.89  47-0.55800 0.43507 0.41751-0.84496-0.77065 0.35347
  -1  -8  -3  259.32   10.01  47-0.55829 0.45617 0.41425-0.72523-0.77234 0.55945
  -1   6   2    4.83    5.92  47-0.55757 0.49109 0.42215-0.19037-0.76823 0.89612
  -1  15   2   51.76    8.97  48-0.55830 0.49305 0.41420 0.16817-0.77236 0.90013
  -1  16   2   33.81    6.57  47-0.55731 0.49136 0.42485 0.19551-0.76681 0.89514
  -1  21   1   29.04    7.45  47-0.55746 0.48461 0.42331 0.39121-0.76762 0.82860
  -1  24   0   -4.33    8.31  47-0.55764 0.47976 0.42138 0.50913-0.76863 0.76077
   0 -12 -11    0.13    9.04  48-0.55848 0.47741 0.41208-0.87829-0.77345 0.02885
   0 -11  -8   56.93    6.97  47-0.55779 0.50165 0.41983-0.84720-0.76944 0.22456
   0  -9  -5    1.87    7.73  48-0.55848 0.52320 0.41208-0.76217-0.77345 0.43250
   0  17   1   33.62    8.67  48-0.55833 0.56612 0.41379 0.24580-0.77258 0.84135
   0  24  -1    3.69    9.75  48-0.55836 0.55399 0.41344 0.51873-0.77275 0.70541
   1 -10  -9  153.33    8.39  47-0.55750 0.57458 0.42292-0.81145-0.76782 0.16375
   1  -9  -7   62.70    6.39  47-0.55764 0.58850 0.42138-0.77161-0.76863 0.29989
   1  -6  -4    8.26    5.99  47-0.55735 0.60899 0.42447-0.65754-0.76701 0.50348
   1  18   0   87.15    8.97  47-0.55795 0.63837 0.41807 0.28158-0.77036 0.77879
   1  22  -1   58.41    7.78  47-0.55735 0.63099 0.42447 0.42896-0.76701 0.70858
   1  24  -2   28.73   10.97  48-0.55833 0.62585 0.41378 0.51799-0.77258 0.64517
   2  -9 -12   42.96   11.12  47-0.55807 0.63497 0.41674-0.76664-0.77105-0.02787
   2  -9 -11   18.76    9.66  47-0.55815 0.64197 0.41589-0.76606-0.77149 0.03961
   2  -9 -10   20.63    8.43  48-0.55875 0.64878 0.40898-0.75946-0.77504 0.11092
   2  -8  -8   10.04    8.26  47-0.55814 0.66245 0.41596-0.72792-0.77145 0.24311
   2  18  -1   74.41    7.05  47-0.55746 0.71170 0.42331 0.27544-0.76762 0.71661
   2  21  -2   20.91    9.77  48-0.55834 0.70689 0.41366 0.39997-0.77264 0.65374
   3  -7 -13    7.66   11.10  47-0.55821 0.70757 0.41519-0.68748-0.77185-0.08886
   3  -7 -12   11.66    8.59  48-0.55826 0.71806 0.41460-0.68875-0.77216-0.02408
   3  -7 -11   29.49    8.92  47-0.55797 0.72202 0.41784-0.69107-0.77048 0.04653
   3  -7 -10  121.09    9.23  48-0.55859 0.72877 0.41084-0.68314-0.77409 0.11807
   3  -6  -8   10.03    7.87  48-0.55851 0.74283 0.41178-0.64475-0.77361 0.25485
   3  -5  -7   35.12    6.36  47-0.55761 0.74949 0.42177-0.61659-0.76843 0.31620
   3  -4  -6   36.31    8.23  47-0.55782 0.75671 0.41946-0.57528-0.76964 0.38631
   3  -1  -4  446.75   16.73  48-0.55865 0.77122 0.41015-0.45003-0.77444 0.52701
   3  16  -2   23.72    8.77  48-0.55826 0.78550 0.41457 0.20629-0.77217 0.66177
   3  20  -3    4.12    9.81  47-0.55813 0.77858 0.41611 0.36021-0.77138 0.59201
   4  -4  -9    6.35    7.86  47-0.55835 0.81523 0.41355-0.56801-0.77270 0.19494
   4  18  -4   20.18    6.89  47-0.55768 0.85150 0.42099 0.27757-0.76884 0.53085
   5  -1 -10    2.65    8.97  47-0.55824 0.88930 0.41480-0.45511-0.77205 0.13334
   5   2  -7    9.96   11.36  48-0.55943 0.91163 0.40050-0.32480-0.77930 0.34420
   5  11  -5  623.12   16.23  47-0.55815 0.92532 0.41581 0.01076-0.77153 0.47270
   5  17  -6    4.80    9.99  47-0.55811 0.91880 0.41635 0.24299-0.77125 0.40478
   5  19  -7    0.66   11.10  48-0.55845 0.91424 0.41247 0.32334-0.77325 0.33798
   6  15  -9    0.06   12.80  48-0.55865 0.97883 0.41014 0.17243-0.77444 0.21153
 -10  -8  -1   16.26   10.27  48-0.55967-0.25250 0.39785-0.70880-0.78057 0.62856
 -10   3   3   53.40   13.98  50-0.56101-0.22227 0.37830-0.26196-0.79002 0.91096
  -9 -12  -4   10.79   10.26  48-0.55924-0.19393 0.40340-0.86974-0.77780 0.43074
  -9 -11  -3    2.50    9.36  49-0.55933-0.18953 0.40223-0.82979-0.77839 0.50193
  -9 -10  -2   63.72   10.56  48-0.55964-0.17836 0.39825-0.78712-0.78037 0.56830
  -9  -7   0   48.36   11.22  49-0.56008-0.16374 0.39226-0.66489-0.78332 0.70748
  -8  -9  -1  269.97   11.82  49-0.55973-0.09140 0.39699-0.74679-0.78100 0.64524
  -8   9   4   68.28    9.56  49-0.55959-0.05611 0.39888-0.05004-0.78006 0.98600
  -8  10   4   30.80    9.54  49-0.55970-0.05625 0.39745-0.00959-0.78077 0.98721
  -8  11   4  138.32   10.68  49-0.55969-0.05666 0.39760 0.02854-0.78069 0.98681
  -8  12   4   15.21    9.37  49-0.55953-0.05598 0.39969 0.06589-0.77966 0.98519
  -8  13   4    4.82    7.28  48-0.55895-0.05748 0.40691 0.09804-0.77603 0.98234
  -7 -14  -6    5.72   10.47  49-0.55949-0.04802 0.40023-0.94672-0.77939 0.31111
  -7  -9  -1  167.04    9.88  48-0.55913-0.01166 0.40476-0.75460-0.77712 0.65081
  -7   8   4   11.14    8.03  48-0.55937 0.02498 0.40173-0.09088-0.77864 0.99273
  -7   9   4  151.23   10.36  49-0.55976 0.02449 0.39665-0.04802-0.78116 0.99570
  -7  10   4    1.00    8.04  49-0.55978 0.02442 0.39637-0.00666-0.78130 0.99685
  -7  11   4   39.40    9.26  49-0.55981 0.02454 0.39593 0.03040-0.78152 0.99645
  -7  12   4   80.83    9.24  49-0.55963 0.02401 0.39832 0.06698-0.78034 0.99466
  -7  13   4   51.69    9.02  48-0.55920 0.02375 0.40395 0.10100-0.77753 0.99181
  -6 -14  -6  -10.68    9.67  49-0.55942 0.03083 0.40106-0.94622-0.77897 0.32280
  -6  -9  -1   80.32    9.02  48-0.55956 0.06932 0.39929-0.74909-0.77985 0.66190
  -6  10   4   34.15    7.72  48-0.55920 0.10435 0.40392-0.01545-0.77754 0.99987
  -6  11   4   14.22    6.09  48-0.55908 0.10559 0.40535 0.02198-0.77682 0.99977
  -6  12   4  125.91    7.33  48-0.55886 0.10496 0.40808 0.05839-0.77544 0.99834
  -6  20   3   13.21    7.96  48-0.55883 0.09757 0.40847 0.36944-0.77524 0.92953
  -5 -15  -8    5.95    9.45  49-0.55995 0.10085 0.39402-0.97722-0.78246 0.19539
  -5 -14  -6   22.75    8.84  49-0.55973 0.11589 0.39700-0.93962-0.78099 0.33150
  -5  -7   0  352.33   12.29  49-0.55981 0.15770 0.39601-0.66791-0.78148 0.73923
  -5   2   3  307.50   14.64  49-0.55974 0.17831 0.39697-0.31971-0.78101 0.94378
  -5  19   3   41.15    7.31  48-0.55905 0.17777 0.40574 0.33227-0.77662 0.93994
  -4 -15  -9   59.92   10.37  49-0.55990 0.17627 0.39472-0.97725-0.78212 0.13468
  -4 -14  -7   60.96    6.94  48-0.55905 0.18804 0.40574-0.94974-0.77662 0.26759
  -4 -12  -4    2.67    8.06  48-0.55954 0.21046 0.39950-0.86420-0.77975 0.47564
  -4 -11  -3   35.84    7.90  49-0.55976 0.21561 0.39661-0.82390-0.78118 0.54293
  -4  17   3   44.58   10.01  49-0.55963 0.25820 0.39831 0.26081-0.78034 0.95212
  -4  22   2    5.98    7.77  48-0.55899 0.25072 0.40652 0.44813-0.77623 0.87975
  -3 -14  -8   67.84    9.49  48-0.55925 0.26192 0.40324-0.94741-0.77788 0.20909
  -3 -13  -6   14.27    8.34  48-0.55941 0.27620 0.40121-0.90662-0.77890 0.34508
  -3  -9  -2   58.54    8.35  49-0.55972 0.30426 0.39714-0.74650-0.78092 0.61941
  -3  -3   1    0.78   10.26  48-0.55987 0.32724 0.39519-0.50997-0.78188 0.82466
  -3  14   3  153.98    9.25  49-0.55958 0.33944 0.39901 0.14381-0.78000 0.95977
  -3  15   3    4.28    5.82  48-0.55879 0.33816 0.40886 0.17402-0.77505 0.95498
  -3  20   2   30.00    9.70  49-0.55972 0.33186 0.39720 0.37758-0.78089 0.89442
  -2 -14 -10   -1.95   10.02  49-0.55960 0.32535 0.39872-0.94409-0.78014 0.08541
  -2 -13  -7   36.35    8.43  48-0.55969 0.34927 0.39757-0.90217-0.78071 0.28710
  -2  -8  -2  863.58   15.05  48-0.55963 0.38457 0.39835-0.70888-0.78032 0.62726
  -2  18   2   39.39    8.42  48-0.55945 0.41290 0.40076 0.29750-0.77912 0.89910
  -2  22   1   -7.41    9.54  49-0.55953 0.40714 0.39970 0.45286-0.77965 0.83137
  -1 -13 -10    3.22    7.40  48-0.55902 0.40535 0.40613-0.91281-0.77643 0.08995
  -1 -13  -9   -1.91    8.28  49-0.55971 0.41308 0.39735-0.90241-0.78082 0.16362
  -1 -12  -7   41.26    8.69  48-0.55947 0.42999 0.40048-0.86675-0.77927 0.29497
  -1   7   2   -0.16    7.42  48-0.55933 0.49219 0.40223-0.13088-0.77839 0.90673
  -1  13   2  555.15   12.24  49-0.55976 0.49317 0.39664 0.10768-0.78117 0.90965
  -1  14   2  328.42    9.35  48-0.55911 0.49366 0.40496 0.13847-0.77702 0.90507
  -1  20   1    6.33    6.37  48-0.55908 0.48556 0.40535 0.37192-0.77682 0.83737
  -1  23   0   40.20   10.40  48-0.55954 0.47898 0.39950 0.49304-0.77975 0.77228
   0 -12 -12    7.07    8.36  48-0.55886 0.47470 0.40808-0.87532-0.77544-0.04278
   0 -12 -10    8.61    6.61  48-0.55915 0.48804 0.40457-0.87156-0.77721 0.09549
   0 -10  -6   15.71    5.88  48-0.55892 0.51737 0.40730-0.79473-0.77584 0.36840
   0  -8  -4    0.97    5.45  48-0.55905 0.52816 0.40574-0.71706-0.77662 0.50634
   0  -5  -2 3582.83   33.88  48-0.55943 0.54502 0.40093-0.59542-0.77904 0.64292
   0  16   1    5.44    8.54  48-0.55951 0.56588 0.39989 0.22201-0.77956 0.84842
   0  21   0    2.45    6.79  48-0.55886 0.56027 0.40808 0.40582-0.77544 0.77643
   1 -11 -12  -10.04   10.56  49-0.55960 0.55302 0.39872-0.82895-0.78014-0.02626
   1 -11 -11    4.97    9.63  48-0.55958 0.56257 0.39901-0.82648-0.77999 0.03870
   1 -10  -8  176.18    9.33  48-0.55931 0.58314 0.40249-0.79140-0.77826 0.24185
   1  17   0   42.99    8.23  48-0.55924 0.64063 0.40340 0.25589-0.77780 0.78648
   1  21  -1   40.29    7.13  48-0.55918 0.63381 0.40418 0.41053-0.77741 0.71786
   2  -9  -9   -2.50    7.66  49-0.55980 0.65389 0.39618-0.74649-0.78140 0.18914
   2  -4  -4   31.44    6.17  48-0.55883 0.69102 0.40847-0.56455-0.77524 0.51987
   2  17  -1   50.19    7.13  48-0.55886 0.71402 0.40808 0.25200-0.77544 0.72368
   2  23  -3   -7.48   10.35  49-0.55942 0.70000 0.40106 0.48746-0.77897 0.59185
   3  -3  -5  245.55   11.71  49-0.56000 0.76643 0.39333-0.50968-0.78280 0.46752
   3  15  -2  118.60    9.63  48-0.55945 0.78720 0.40065 0.18151-0.77918 0.66771
   3  19  -3   13.24    9.57  48-0.55964 0.78151 0.39824 0.33988-0.78038 0.60143
   3  22  -4   21.97    8.20  48-0.55892 0.77220 0.40730 0.44631-0.77584 0.52998
   4  -5 -13    5.73   10.35  48-0.55963 0.79023 0.39836-0.59303-0.78032-0.07215
   4  -5 -12   35.38    9.98  48-0.55932 0.79669 0.40234-0.59794-0.77833-0.00523
   4  -5 -11    1.15    9.31  48-0.55954 0.80384 0.39950-0.59447-0.77975 0.06406
   4  -1  -6  247.78   12.60  48-0.55948 0.83910 0.40032-0.44046-0.77934 0.40376
   4  17  -4   36.00    8.90  48-0.55937 0.85291 0.40180 0.25795-0.77860 0.53980
   4  20  -5   15.97    7.70  48-0.55895 0.84606 0.40691 0.36875-0.77603 0.47066
   5  -2 -12   59.84   11.61  49-0.55999 0.87819 0.39354-0.47097-0.78269 0.00783
   6   3 -12   -2.30   13.38  49-0.56029 0.95753 0.38932-0.27713-0.78475 0.01983
   6   4 -10    5.00   13.61  49-0.56092 0.97218 0.37973-0.22652-0.78935 0.15927
   6  14  -9   11.98   13.18  49-0.56050 0.97959 0.38619 0.15862-0.78626 0.22422
 -11   6   3   77.49   14.65  51-0.56135-0.30367 0.36932-0.13901-0.79422 0.90609
  -9  -5   1  122.97   12.55  49-0.56061-0.15725 0.38164-0.57672-0.78845 0.78071
  -7 -13  -4   31.51    9.00  49-0.56065-0.02981 0.38111-0.88558-0.78870 0.45728
  -7 -12  -3   28.02    8.78  50-0.56068-0.02467 0.38057-0.84658-0.78896 0.52562
  -7   1   3   47.62   12.51  51-0.56145 0.01861 0.36753-0.33097-0.79505 0.94007
  -7  19   3   20.73   10.51  50-0.56048 0.02062 0.38361 0.35209-0.78751 0.93316
  -6 -15  -7   85.33   11.24  49-0.56056 0.02923 0.38237-0.96488-0.78810 0.26186
  -6 -13  -4    5.13    8.41  49-0.56056 0.05051 0.38242-0.88424-0.78808 0.46627
  -6 -12  -3   36.71    7.91  50-0.56086 0.05586 0.37768-0.84371-0.79032 0.53609
  -6  19   3    6.57    7.62  49-0.55988 0.09797 0.39242 0.34630-0.78326 0.93841
  -5  -9  -1  487.98   12.79  50-0.56076 0.15089 0.37932-0.72837-0.78955 0.67973
  -5  -5   1  273.44   14.11  50-0.56110 0.16582 0.37370-0.56783-0.79219 0.81859
  -5  18   3   96.22    7.74  49-0.56005 0.17790 0.39006 0.30813-0.78440 0.94820
  -4 -15  -8   28.25    9.92  49-0.56055 0.18178 0.38259-0.96422-0.78800 0.20966
  -4 -14  -6   14.93    8.60  50-0.56074 0.19782 0.37966-0.92288-0.78939 0.34814
  -4 -13  -5   -0.95    6.75  49-0.55988 0.19999 0.39242-0.89678-0.78326 0.41238
  -4 -10  -2   76.61    8.65  50-0.56076 0.22429 0.37925-0.76740-0.78958 0.61990
  -4   4   3   29.08    8.15  50-0.56080 0.26130 0.37869-0.22333-0.78985 0.96083
  -4  16   3    4.50    9.39  49-0.56037 0.25955 0.38535 0.23668-0.78668 0.95828
  -4  21   2   10.17    9.18  50-0.56045 0.25316 0.38419 0.42848-0.78723 0.88924
  -3 -15 -10   -3.15   10.86  50-0.56051 0.24557 0.38318-0.96742-0.78772 0.08471
  -3 -14  -7   60.04    9.09  49-0.56052 0.27013 0.38310-0.92699-0.78776 0.28572
  -3   7   3  522.26   11.98  49-0.55988 0.33972 0.39242-0.12147-0.78326 0.96263
  -3   8   3   15.20    7.51  50-0.56054 0.34221 0.38268-0.07340-0.78796 0.96701
  -3  11   3  164.15    9.27  50-0.56077 0.34173 0.37917 0.04790-0.78962 0.96888
  -3  12   3  431.76   11.63  49-0.56050 0.34044 0.38340 0.08227-0.78761 0.96688
  -3  13   3   -0.59    5.68  49-0.55996 0.34019 0.39124 0.11320-0.78383 0.96375
  -3  19   2    6.38    7.89  50-0.56067 0.33315 0.38067 0.35944-0.78891 0.90174
  -3  23   1    3.61    8.24  49-0.56016 0.32814 0.38849 0.50401-0.78517 0.82901
  -2 -14  -9   20.82    6.94  49-0.56007 0.33711 0.38967-0.93345-0.78460 0.15524
  -2   3   2  339.36   15.02  50-0.56082 0.41513 0.37828-0.26186-0.79004 0.90922
  -2  17   2  172.28    9.81  49-0.56038 0.41357 0.38520 0.27410-0.78675 0.90655
  -2  21   1   30.44    9.39  50-0.56066 0.40792 0.38088 0.43472-0.78881 0.84112
  -2  24   0   37.29   11.68  50-0.56057 0.40046 0.38224 0.54855-0.78817 0.77192
  -1 -13  -8    2.61    8.44  50-0.56078 0.42384 0.37904-0.88461-0.78968 0.23596
  -1  -5  -1   13.30    9.75  50-0.56065 0.47254 0.38109-0.57526-0.78871 0.71231
  -1   8   2  417.65   10.88  49-0.56002 0.49371 0.39045-0.08055-0.78421 0.91215
  -1   9   2  176.55    9.28  49-0.56043 0.49424 0.38440-0.03580-0.78713 0.91494
  -1  10   2  554.86   12.56  49-0.56050 0.49474 0.38340 0.00436-0.78761 0.91547
  -1  11   2  112.90    9.10  49-0.56040 0.49392 0.38484 0.04198-0.78692 0.91489
  -1  12   2  121.24    7.03  49-0.56005 0.49379 0.39006 0.07514-0.78440 0.91275
  -1  19   1   34.06    8.62  49-0.56030 0.48612 0.38644 0.35069-0.78616 0.84669
  -1  22   0   13.56    9.80  50-0.56079 0.48103 0.37884 0.47569-0.78978 0.78263
   0 -12  -9   13.66    6.89  49-0.55985 0.49693 0.39281-0.85918-0.78307 0.17094
   0 -11  -7  101.91    7.05  49-0.55982 0.51142 0.39320-0.82042-0.78288 0.30597
   0  -7  -3 1844.03   20.81  50-0.56065 0.53896 0.38098-0.65271-0.78877 0.58452
   0  -3  -1  360.60   18.40  50-0.56055 0.55329 0.38259-0.49908-0.78800 0.71996
   0   5   1 2124.38   28.50  49-0.56043 0.56800 0.38436-0.19105-0.78715 0.85472
   0  15   1   34.80    7.79  49-0.56031 0.56719 0.38619 0.19433-0.78628 0.85480
   0  20   0    1.89    6.66  49-0.56016 0.56173 0.38849 0.38645-0.78517 0.78599
   0  23  -1   17.65    7.52  49-0.56010 0.55242 0.38928 0.50551-0.78479 0.71680
   1 -11 -10   -6.91    6.85  49-0.55993 0.56717 0.39163-0.82153-0.78364 0.11378
   1 -11  -9   10.12    8.60  49-0.56060 0.57706 0.38185-0.80655-0.78835 0.18561
   1  -9  -6  420.05   11.41  50-0.56066 0.59817 0.38081-0.73054-0.78884 0.38843
   1  -5  -3  775.68   16.59  49-0.56052 0.61980 0.38298-0.57736-0.78781 0.59201
   1  -3  -2 2218.73   32.65  50-0.56073 0.62654 0.37983-0.49666-0.78931 0.66157
   1   4   0 8309.72   62.02  49-0.56013 0.64094 0.38888-0.23416-0.78498 0.79302
   1  16   0   39.94    6.12  49-0.56016 0.64086 0.38849 0.23273-0.78517 0.79403
   1  20  -1    7.29    9.91  49-0.56047 0.63422 0.38378 0.39311-0.78743 0.72810
   1  23  -2    6.98    7.85  49-0.55999 0.62708 0.39085 0.50307-0.78402 0.65683
   2 -10 -12   11.22    9.74  50-0.56072 0.63641 0.37991-0.76745-0.78927-0.01025
   2  -8  -7  446.67   12.17  49-0.56057 0.67213 0.38221-0.69299-0.78818 0.32772
   2  -7  -6   33.76    8.56  49-0.56045 0.67977 0.38415-0.65623-0.78725 0.39506
   2  15  -1  120.07    8.46  50-0.56078 0.71595 0.37898 0.20295-0.78971 0.73857
   2  16  -1   -0.07    6.11  49-0.55982 0.71455 0.39320 0.22599-0.78288 0.73256
   2  20  -2   15.41    6.79  49-0.55985 0.70675 0.39281 0.38411-0.78307 0.66434
   2  22  -3   27.24   10.19  50-0.56073 0.70117 0.37983 0.47455-0.78931 0.60223
   3  -8 -12   11.44    8.97  50-0.56065 0.71781 0.38102-0.69176-0.78875-0.00310
   3  -8 -11   12.73    8.84  50-0.56085 0.72581 0.37776-0.68763-0.79029 0.06544
   3  -7  -9   41.64    6.09  49-0.55999 0.73842 0.39085-0.66327-0.78402 0.19562
   3  13  -2   29.76    7.82  50-0.56090 0.78906 0.37707 0.12726-0.79061 0.67938
   3  14  -2   14.56    7.55  49-0.56018 0.78779 0.38812 0.15438-0.78535 0.67461
   3  21  -4   55.74   10.14  50-0.56050 0.77357 0.38334 0.43223-0.78764 0.54137
   4  -5 -10   11.55    9.54  49-0.56032 0.81257 0.38613-0.58001-0.78630 0.13841
   4   4  -4  709.27   33.91  52-0.56236 0.85623 0.34818-0.19144-0.80371 0.56539
   4  16  -4  161.54   10.57  49-0.56047 0.85408 0.38377 0.23730-0.78743 0.54886
   4  19  -5   17.58   10.05  50-0.56054 0.84684 0.38273 0.35453-0.78793 0.48226
   5  -2 -13   65.69   11.99  49-0.56016 0.87220 0.38849-0.46600-0.78517-0.05747
   5  -2 -11   43.17   10.56  49-0.56041 0.88624 0.38471-0.46285-0.78699 0.07971
   5  -1  -9   50.09   10.17  50-0.56080 0.89921 0.37860-0.41837-0.78989 0.21904
   6   3 -11   72.09   14.38  50-0.56104 0.96556 0.37472-0.25986-0.79171 0.09352
   6  13  -9    1.89   13.82  51-0.56170 0.98080 0.36276 0.14146-0.79722 0.23520
 -11   7   3    5.59   13.02  51-0.56216-0.30307 0.35525-0.08548-0.80050 0.91248
 -10 -10  -2    5.09    9.82  51-0.56182-0.25791 0.36216-0.75118-0.79740 0.57715
  -9  -9  -1    1.81    9.57  51-0.56145-0.17165 0.36914-0.71727-0.79421 0.65333
  -9   2   3   42.43   13.23  52-0.56250-0.14055 0.34745-0.27415-0.80394 0.93140
  -8 -14  -5   13.77   10.26  50-0.56156-0.11699 0.36716-0.90777-0.79512 0.38786
  -8 -13  -4   -0.76    9.26  51-0.56145-0.11426 0.36914-0.87401-0.79421 0.45720
  -8 -12  -3    9.80    8.81  50-0.56137-0.10496 0.37059-0.83726-0.79354 0.52216
  -7 -14  -5    6.68    9.73  50-0.56140-0.03889 0.37000-0.91535-0.79381 0.39374
  -7 -11  -2    3.52    8.32  50-0.56149-0.01688 0.36835-0.79524-0.79457 0.60025
  -7  -3   2  330.04   21.63  51-0.56236 0.01282 0.35062-0.47100-0.80255 0.87812
  -7  18   3   -9.89   11.01  51-0.56149 0.02180 0.36835 0.33001-0.79457 0.94124
  -6 -14  -5   17.44    9.57  50-0.56138 0.04253 0.37033-0.91445-0.79366 0.40365
  -6 -11  -2   -1.29    7.95  51-0.56163 0.06261 0.36577-0.79072-0.79575 0.61128
  -6  18   3   -1.21    8.01  50-0.56111 0.10154 0.37508 0.32327-0.79144 0.94667
  -5 -15  -7    6.34    7.30  50-0.56111 0.10853 0.37508-0.95849-0.79144 0.27208
  -5 -13  -4    4.79    8.75  50-0.56152 0.12970 0.36795-0.87253-0.79475 0.48078
  -5 -12  -3   19.48    9.06  50-0.56156 0.13806 0.36716-0.83080-0.79512 0.54951
  -5  17   3    5.86    7.25  50-0.56111 0.17988 0.37508 0.28531-0.79144 0.95534
  -5  21   2    1.61    9.88  51-0.56156 0.17586 0.36716 0.44749-0.79512 0.89090
  -4  15   3    1.69    7.77  51-0.56141 0.26251 0.36994 0.20990-0.79384 0.96426
  -4  20   2    9.47   10.59  50-0.56152 0.25364 0.36795 0.41013-0.79475 0.89819
  -3 -15  -9    6.05    7.52  50-0.56111 0.25555 0.37508-0.95804-0.79144 0.15256
  -3 -13  -5   57.93   10.65  50-0.56157 0.28407 0.36696-0.87002-0.79521 0.42869
  -3 -12  -4   12.25    8.17  50-0.56158 0.29208 0.36680-0.83284-0.79528 0.49652
  -3   9   3    1.23    5.31  50-0.56096 0.34053 0.37745-0.02862-0.79033 0.97003
  -3  10   3   26.74    5.73  50-0.56096 0.34197 0.37745 0.01069-0.79033 0.97008
  -3  22   1   -7.37   10.34  51-0.56158 0.32979 0.36676 0.48627-0.79530 0.83976
  -2 -14  -8   -5.72    7.32  50-0.56118 0.34051 0.37389-0.91836-0.79200 0.23328
  -2 -13  -6    5.85    8.61  51-0.56162 0.35858 0.36597-0.87114-0.79566 0.36896
  -2 -12  -5  246.04    8.54  50-0.56115 0.36409 0.37429-0.84071-0.79181 0.43474
  -2 -11  -4  144.58    7.32  50-0.56115 0.37115 0.37429-0.80175-0.79181 0.50293
  -2  16   2  125.94    8.49  50-0.56134 0.41608 0.37106 0.24947-0.79332 0.91329
  -1 -14 -11   27.24   10.68  50-0.56138 0.40289 0.37033-0.91479-0.79366 0.03680
  -1 -14 -10   -3.58   10.12  51-0.56161 0.40683 0.36617-0.91050-0.79557 0.10914
  -1 -12  -6  262.05   10.61  50-0.56155 0.43918 0.36734-0.83336-0.79503 0.37731
  -1 -11  -5  267.21    8.77  50-0.56120 0.44436 0.37350-0.80102-0.79218 0.44331
  -1 -10  -4   45.15    8.42  50-0.56144 0.45089 0.36937-0.75842-0.79410 0.51332
  -1  -7  -2 2331.98   23.37  50-0.56103 0.46575 0.37627-0.64808-0.79089 0.64643
  -1   1   1  308.45   20.66  50-0.56115 0.48838 0.37429-0.33539-0.79181 0.85138
  -1  18   1  214.19   10.14  50-0.56147 0.48738 0.36870 0.32939-0.79441 0.85546
  -1  24  -1    0.65   11.24  51-0.56160 0.47710 0.36637 0.56427-0.79548 0.72068
   0 -13 -11   32.26   10.47  50-0.56145 0.48378 0.36914-0.87465-0.79421 0.04517
   0 -13 -10    0.37    8.92  51-0.56168 0.48743 0.36498-0.86983-0.79612 0.11909
   0 -12  -8    4.63    6.87  50-0.56118 0.50445 0.37389-0.84036-0.79200 0.24637
   0  13   1  221.93    9.91  51-0.56168 0.56613 0.36489 0.13886-0.79616 0.86716
   0  14   1  264.51    8.49  50-0.56106 0.56954 0.37587 0.16726-0.79107 0.85983
   0  19   0   -0.82    8.91  51-0.56150 0.56293 0.36815 0.36706-0.79466 0.79564
   0  22  -1    8.04    9.35  50-0.56155 0.55543 0.36739 0.48773-0.79501 0.72847
   1 -10  -7  117.81    8.80  50-0.56132 0.59162 0.37137-0.76048-0.79317 0.32502
   1  -8  -5  312.95    9.31  50-0.56096 0.60533 0.37745-0.68859-0.79033 0.45810
   1  15   0  246.01    8.37  50-0.56115 0.64300 0.37429 0.20783-0.79181 0.80030
   1  19  -1   34.38    8.73  51-0.56177 0.63207 0.36319 0.37463-0.79693 0.74105
   1  22  -2  -12.42    9.43  51-0.56156 0.63060 0.36716 0.48525-0.79512 0.66893
   2 -10 -11    4.42    7.59  50-0.56111 0.64443 0.37508-0.76391-0.79144 0.05820
   2 -10 -10   61.35    9.38  50-0.56156 0.65114 0.36716-0.75541-0.79512 0.13199
   2  -9  -8   49.45    9.02  50-0.56150 0.66525 0.36824-0.71876-0.79462 0.26669
   2  -6  -5  106.58    7.45  50-0.56122 0.68641 0.37310-0.60657-0.79237 0.46845
   2  14  -1   67.69    8.79  51-0.56167 0.71377 0.36505 0.17945-0.79608 0.74782
   2  19  -2   28.41    8.59  50-0.56136 0.70862 0.37075 0.36548-0.79346 0.67469
   3  -8 -13   -1.62    8.21  50-0.56101 0.70841 0.37666-0.69076-0.79070-0.06756
   3  -8 -10    3.69    9.19  50-0.56155 0.73186 0.36727-0.67766-0.79507 0.13870
   3  -6  -7  428.41   12.55  50-0.56156 0.75421 0.36709-0.59907-0.79515 0.34322
   3  12  -2  107.16    9.11  51-0.56157 0.78786 0.36704 0.09978-0.79517 0.68646
   3  18  -3   39.19    7.13  50-0.56103 0.78301 0.37627 0.32122-0.79089 0.61189
   4  -6 -13    2.72    9.71  50-0.56156 0.78916 0.36716-0.59814-0.79512-0.05364
   4  -6 -12    6.68    9.40  50-0.56156 0.79682 0.36716-0.59942-0.79512 0.01377
   4  -5  -9   46.22    8.52  51-0.56184 0.82220 0.36178-0.55227-0.79757 0.21817
   4  -4  -8   40.39    9.11  50-0.56144 0.82664 0.36928-0.52560-0.79414 0.28281
   4  -3  -7  298.59   12.01  51-0.56165 0.83494 0.36539-0.47985-0.79593 0.35256
   4  15  -4  352.55   12.00  51-0.56157 0.85393 0.36692 0.21760-0.79523 0.55945
   4  18  -5    2.19    8.47  50-0.56165 0.85150 0.36542 0.33664-0.79592 0.48936
   5  -2 -10    0.68    8.75  50-0.56156 0.89274 0.36716-0.44500-0.79512 0.15597
   5   0  -8   -1.22    7.20  51-0.56153 0.90615 0.36776-0.37097-0.79484 0.29393
 -11  -6   0   -3.39   12.81  52-0.56269-0.32230 0.34104-0.57191-0.80686 0.71627
 -11   8   3  -10.00   12.18  52-0.56230-0.30039 0.35058-0.03818-0.80272 0.91657
 -10  -7   0   -0.81   11.49  52-0.56269-0.24192 0.34117-0.61054-0.80680 0.72432
 -10   4   3    4.01   13.28  52-0.56263-0.22319 0.34258-0.18696-0.80620 0.92807
  -9 -12  -3  -62.74   12.78  52-0.56229-0.18591 0.35078-0.81512-0.80263 0.52563
  -8 -11  -2   -6.39    9.28  51-0.56189-0.09866 0.35916-0.78400-0.79891 0.59846
  -8  -8   0    0.11    9.48  53-0.56290-0.08459 0.33514-0.64999-0.80936 0.74161
  -8  -3   2   19.62   13.98  53-0.56310-0.06671 0.32895-0.44724-0.81195 0.87963
  -8  17   3    2.74    9.62  52-0.56221-0.05648 0.35258 0.30658-0.80184 0.93947
  -7 -15  -6  -11.29   11.02  52-0.56227-0.04703 0.35118-0.93901-0.80245 0.33292
  -7  -8   0   62.82    9.19  51-0.56221 0.00033 0.35248-0.66676-0.80188 0.74046
  -7  17   3   -4.61   10.38  52-0.56225 0.02290 0.35158 0.30836-0.80228 0.94858
  -6 -15  -6   -8.05    9.52  52-0.56216 0.03189 0.35358-0.93822-0.80140 0.34481
  -6  -8   0   49.07    9.00  52-0.56259 0.08178 0.34361-0.65761-0.80575 0.75249
  -6  17   3   -0.09    7.21  51-0.56189 0.10322 0.35916 0.30121-0.79891 0.95394
  -5 -16  -8   -4.87   10.49  52-0.56229 0.09916 0.35078-0.97237-0.80263 0.21886
  -5 -15  -6   -6.71    9.00  52-0.56233 0.11439 0.34978-0.93066-0.80307 0.35613
  -5 -14  -5   -2.74    6.97  51-0.56177 0.12011 0.36155-0.90429-0.79783 0.41859
  -5 -11  -2   52.11    7.77  52-0.56238 0.14747 0.34868-0.77745-0.80355 0.62232
  -5  16   3  -17.67    8.17  51-0.56189 0.18338 0.35916 0.26182-0.79891 0.96184
  -5  20   2   -3.20   10.13  51-0.56227 0.17409 0.35118 0.43013-0.80245 0.89973
  -4 -15  -7   16.32    6.97  51-0.56183 0.18689 0.36035-0.94486-0.79837 0.28509
  -4   5   3   76.28    8.85  52-0.56235 0.26106 0.34937-0.15875-0.80325 0.97395
  -4  13   3   53.41    8.45  52-0.56236 0.25922 0.34928 0.15183-0.80329 0.97584
  -4  14   3  327.33    9.02  51-0.56185 0.25781 0.35995 0.18049-0.79855 0.97113
  -4  19   2    0.13    9.53  52-0.56239 0.25499 0.34838 0.38938-0.80368 0.90739
  -3 -15  -8    1.74    7.58  51-0.56187 0.25935 0.35956-0.94300-0.79873 0.23204
  -3 -14  -6    3.21    8.81  52-0.56227 0.27739 0.35118-0.89765-0.80245 0.36764
  -3 -11  -3   66.54    6.72  51-0.56201 0.30196 0.35677-0.78498-0.79998 0.56805
  -3  -8  -1  244.21    9.99  51-0.56228 0.31591 0.35102-0.66278-0.80253 0.70700
  -3  18   2    1.98    6.36  51-0.56181 0.33729 0.36075 0.33709-0.79819 0.90985
  -2 -15 -10   -1.05    8.30  51-0.56197 0.32570 0.35756-0.94235-0.79962 0.10487
  -2 -15  -9    0.11    9.07  52-0.56236 0.33372 0.34918-0.93113-0.80333 0.17766
  -2 -14  -7  -11.76   10.12  52-0.56229 0.34776 0.35078-0.89493-0.80263 0.31203
  -2 -10  -3  546.14   10.99  51-0.56175 0.38244 0.36194-0.75070-0.79765 0.57413
  -2  15   2  146.58    7.23  51-0.56201 0.41215 0.35677 0.22374-0.79998 0.92170
  -2  20   1   -8.36    6.45  51-0.56185 0.41115 0.35995 0.41518-0.79855 0.85064
  -2  23   0   -4.19    7.76  51-0.56187 0.40486 0.35956 0.53204-0.79873 0.78270
  -1 -14  -9  -10.83   10.39  52-0.56223 0.41424 0.35218-0.89858-0.80201 0.18333
  -1 -13  -7    0.70    8.06  52-0.56221 0.42820 0.35258-0.85985-0.80184 0.31871
  -1  -9  -3  356.30   10.92  52-0.56229 0.46315 0.35076-0.69969-0.80264 0.58779
  -1  17   1   16.89    8.22  51-0.56224 0.48899 0.35182 0.30733-0.80217 0.86338
  -1  21   0  -26.29    8.11  51-0.56205 0.48489 0.35597 0.45750-0.80033 0.79265
   0 -13  -9   -4.57    9.65  52-0.56231 0.49453 0.35038-0.85678-0.80281 0.19276
   0 -11  -6  124.85    7.02  51-0.56205 0.52290 0.35597-0.78206-0.80033 0.38945
   0 -10  -5   19.47    6.11  51-0.56197 0.52816 0.35756-0.74411-0.79962 0.45996
   0   6   1  226.86   10.04  51-0.56183 0.56818 0.36035-0.12858-0.79837 0.86729
   0  11   1   68.72    8.14  52-0.56245 0.56747 0.34718 0.07888-0.80420 0.87438
   0  12   1   32.15    7.63  51-0.56213 0.56771 0.35420 0.11087-0.80112 0.87061
   0  18   0  116.20   10.12  52-0.56233 0.55925 0.34985 0.34802-0.80304 0.80723
   0  24  -2    1.13    7.58  51-0.56189 0.55195 0.35916 0.57067-0.79891 0.66339
   1 -12 -12   -0.84    7.85  51-0.56181 0.55309 0.36075-0.83001-0.79819-0.00789
   1 -12 -11   -3.78    7.79  51-0.56197 0.56078 0.35756-0.82737-0.79962 0.06145
   1 -12 -10   14.99   10.09  51-0.56228 0.57162 0.35104-0.81675-0.80252 0.13014
   1 -11  -8   -5.54    6.93  51-0.56205 0.58198 0.35597-0.78548-0.80033 0.26674
   1  -7  -4  259.59    9.01  51-0.56193 0.61618 0.35836-0.62883-0.79927 0.53419
   1   5   0   10.75   10.06  52-0.56241 0.64186 0.34811-0.15474-0.80380 0.81346
   1  13   0  351.24   10.88  52-0.56237 0.64038 0.34894 0.15581-0.80344 0.81499
   1  14   0  263.26    8.69  51-0.56177 0.64022 0.36155 0.18223-0.79783 0.80924
   2 -10  -9   -5.56    8.66  52-0.56232 0.65576 0.35018-0.74064-0.80289 0.20951
   2  13  -1  281.96   11.07  52-0.56226 0.71412 0.35157 0.15437-0.80228 0.75378
   2  18  -2    4.77    9.43  51-0.56226 0.71053 0.35139 0.34747-0.80236 0.68337
   2  21  -3   -0.81    9.30  52-0.56217 0.70396 0.35338 0.45724-0.80149 0.61498
   2  23  -4    5.84   10.29  52-0.56222 0.69558 0.35232 0.53818-0.80195 0.54724
   3  -8  -9    1.62    7.87  51-0.56227 0.73696 0.35118-0.66019-0.80245 0.21663
   3  -7  -8  186.76    8.42  51-0.56181 0.74978 0.36075-0.62944-0.79819 0.27781
   3  -5  -6    3.68    6.46  51-0.56195 0.76123 0.35796-0.55273-0.79944 0.41460
   3   9  -2   82.34    9.32  52-0.56227 0.78852 0.35127-0.00025-0.80241 0.69376
   3  10  -2  313.53   11.62  51-0.56221 0.78806 0.35258 0.03728-0.80184 0.69326
   3  11  -2  254.80    9.68  51-0.56191 0.78784 0.35876 0.06994-0.79909 0.69077
   3  17  -3   -0.22    7.80  52-0.56215 0.78307 0.35377 0.30150-0.80131 0.62334
   3  20  -4   -4.04    6.84  51-0.56185 0.77836 0.35995 0.41345-0.79855 0.55213
   3  22  -5    6.44    7.72  51-0.56185 0.77015 0.35995 0.49380-0.79855 0.48333
   4  -6 -11    2.11    8.53  52-0.56227 0.80901 0.35118-0.58695-0.80245 0.08420
   4  14  -4    1.51    8.75  51-0.56227 0.85797 0.35118 0.19226-0.80245 0.56369
   4  20  -6  -11.39    9.84  52-0.56214 0.84305 0.35417 0.41684-0.80113 0.42735
   5  -3 -13    4.53   11.84  52-0.56233 0.87350 0.34998-0.46751-0.80298-0.04144
   5  -3 -12    4.71    9.83  52-0.56231 0.88109 0.35038-0.46744-0.80281 0.02580
   5  -3 -11    3.63   10.25  52-0.56267 0.88804 0.34144-0.45880-0.80668 0.09832
   6   2 -12    0.17   12.49  53-0.56290 0.96405 0.33514-0.25761-0.80936 0.03937
   6  12  -9    3.66   13.31  53-0.56280 0.98138 0.33806 0.12621-0.80813 0.24718
 -10  -9  -1    2.57   11.13  53-0.56329-0.25102 0.32699-0.67802-0.81262 0.65955
  -9 -11  -2  -28.52   11.25  53-0.56302-0.17830 0.33484-0.76390-0.80934 0.59669
  -9  15   3   28.96   11.48  53-0.56307-0.13747 0.33363 0.24951-0.80985 0.93929
  -8 -10  -1   40.32    8.89  53-0.56322-0.08951 0.32919-0.71681-0.81170 0.67678
  -8  -6   1    8.88   10.01  53-0.56331-0.07345 0.32619-0.56034-0.81295 0.81151
  -8  16   3    7.76    9.79  53-0.56296-0.05839 0.33645 0.28407-0.80866 0.94619
  -7 -10  -1   39.37    9.16  52-0.56289-0.00689 0.33835-0.72938-0.80786 0.67790
  -7  -6   1  211.50   11.51  52-0.56305 0.00660 0.33421-0.56923-0.80961 0.81697
  -7  16   3   36.52   10.61  53-0.56303 0.02391 0.33454 0.28580-0.80947 0.95586
  -6 -10  -1   92.02    8.87  52-0.56306 0.07275 0.33381-0.72332-0.80977 0.68871
  -6   2   3  131.29   12.25  54-0.56351 0.10243 0.31910-0.24017-0.81584 0.97013
  -6  16   3  -12.72    7.95  52-0.56270 0.10445 0.34327 0.27825-0.80574 0.96119
  -6  20   2    6.01   10.47  53-0.56306 0.09545 0.33392 0.44281-0.80973 0.89772
  -5 -16  -7    9.68    8.68  53-0.56322 0.10895 0.32920-0.95261-0.81170 0.29099
  -5   3   3   11.36    7.83  53-0.56303 0.18265 0.33453-0.21832-0.80947 0.97194
  -5  14   3    4.12    7.63  53-0.56312 0.18255 0.33220 0.21204-0.81045 0.97450
  -5  15   3    4.68    7.20  52-0.56261 0.18300 0.34528 0.23778-0.80488 0.96851
  -4 -16  -8   -3.92   11.20  53-0.56301 0.18205 0.33524-0.95971-0.80917 0.22823
  -4 -15  -6   11.64    8.59  53-0.56314 0.19683 0.33162-0.91532-0.81069 0.36701
  -4 -14  -5   -3.06    7.40  52-0.56271 0.20046 0.34287-0.88601-0.80592 0.43400
  -4 -13  -4   24.10    5.86  52-0.56259 0.21168 0.34568-0.85210-0.80470 0.49559
  -4 -12  -3  162.30    8.88  52-0.56287 0.22150 0.33892-0.80634-0.80761 0.56619
  -4  -9  -1  333.46   11.36  52-0.56284 0.23492 0.33971-0.69077-0.80727 0.70272
  -4  -7   0   -1.00    7.62  53-0.56293 0.23771 0.33745-0.60890-0.80824 0.77583
  -4   6   3   45.55    8.31  53-0.56312 0.26439 0.33196-0.09847-0.81055 0.98158
  -4  11   3   -0.26    7.92  53-0.56308 0.26323 0.33323 0.09461-0.81002 0.98271
  -4  12   3   36.59    8.10  52-0.56287 0.26133 0.33886 0.12450-0.80764 0.97971
  -4  22   1   -7.20    9.98  53-0.56292 0.25254 0.33765 0.51322-0.80815 0.84375
  -3 -16  -9   -6.34   10.05  53-0.56307 0.25288 0.33363-0.95515-0.80985 0.17454
  -3 -15  -7    3.41    9.41  53-0.56297 0.26692 0.33624-0.92031-0.80875 0.30868
  -3 -10  -2   13.36    7.63  53-0.56310 0.30445 0.33258-0.72158-0.81029 0.64803
  -3  -6   0  905.09   17.50  52-0.56278 0.32268 0.34127-0.57558-0.80661 0.77936
  -3  17   2  213.90    8.69  52-0.56268 0.33278 0.34367 0.31395-0.80557 0.92022
  -3  21   1    5.89    7.52  52-0.56263 0.33061 0.34488 0.47091-0.80505 0.84957
  -2  -7  -1   67.12    9.20  52-0.56286 0.39635 0.33911-0.61158-0.80753 0.72054
  -2   4   2   17.03    8.65  53-0.56305 0.41783 0.33400-0.17896-0.80969 0.92915
  -2  13   2   43.57    8.09  53-0.56315 0.41892 0.33121 0.17387-0.81086 0.93089
  -2  14   2   58.19    6.34  52-0.56266 0.41380 0.34407 0.19752-0.80540 0.92790
  -2  19   1   -7.62    9.46  53-0.56301 0.41038 0.33524 0.39813-0.80917 0.86032
  -2  22   0  -16.32   10.41  53-0.56299 0.40584 0.33564 0.51666-0.80900 0.79411
  -1 -14  -8    5.79    9.94  53-0.56305 0.42367 0.33403-0.87961-0.80968 0.25425
  -1  16   1   22.95    8.73  53-0.56303 0.49152 0.33454 0.28572-0.80947 0.87077
  -1  20   0   30.23    8.96  53-0.56305 0.48517 0.33422 0.44201-0.80960 0.80288
  -1  23  -1   -7.58    8.13  52-0.56278 0.47986 0.34127 0.55014-0.80661 0.73211
   0 -12  -7    3.81    6.67  52-0.56259 0.51103 0.34568-0.81291-0.80470 0.32676
   0  -9  -4  426.43    9.98  52-0.56258 0.53621 0.34608-0.69464-0.80453 0.53017
   0   7   1  467.39   12.22  52-0.56256 0.56915 0.34648-0.07571-0.80436 0.87378
   0   8   1  109.10    7.05  52-0.56281 0.56924 0.34046-0.03067-0.80695 0.87680
   0   9   1   20.55    7.67  52-0.56287 0.56902 0.33899 0.01017-0.80758 0.87758
   0  10   1  757.82   12.73  52-0.56275 0.56883 0.34207 0.04546-0.80626 0.87663
   0  21  -1  -12.34    7.36  52-0.56270 0.55957 0.34327 0.46997-0.80574 0.73954
   0  23  -2   11.10    9.99  53-0.56308 0.55116 0.33323 0.55950-0.81002 0.67580
   1 -12  -9   32.73   10.22  53-0.56303 0.57817 0.33465-0.80174-0.80942 0.20349
   1  12   0    2.90    7.75  53-0.56299 0.64414 0.33588 0.12951-0.80890 0.81794
   1  18  -1  205.26    9.17  52-0.56270 0.63390 0.34327 0.35618-0.80574 0.75083
   1  21  -2   -2.30    6.59  52-0.56273 0.63291 0.34247 0.47031-0.80609 0.68017
   1  23  -3   -6.06   10.39  53-0.56298 0.62571 0.33604 0.55364-0.80883 0.61476
   2 -11 -12   -1.33   10.18  53-0.56295 0.63486 0.33685-0.76927-0.80849 0.00821
   2 -11 -11   -4.81    9.86  53-0.56301 0.64139 0.33524-0.76585-0.80917 0.07874
   2  -9  -7   65.44    8.53  53-0.56311 0.67323 0.33245-0.68247-0.81035 0.34911
   2  -8  -6  246.43   10.14  53-0.56313 0.67997 0.33177-0.64289-0.81063 0.41828
   2  -5  -4  382.05   12.40  52-0.56298 0.69616 0.33613-0.52947-0.80880 0.55262
   2   0  -2 7566.53  101.42  53-0.56327 0.70979 0.32737-0.32831-0.81246 0.69294
   2   6  -1    7.55    8.39  53-0.56314 0.71842 0.33156-0.09974-0.81072 0.75972
   2  12  -1  192.17    9.58  52-0.56286 0.71561 0.33924 0.12691-0.80747 0.75888
   2  17  -2  155.19    9.24  53-0.56319 0.71253 0.33000 0.32901-0.81137 0.69271
   2  20  -3    2.00    9.02  53-0.56318 0.70429 0.33041 0.44591-0.81120 0.62553
   3  -9 -12    3.74    9.07  52-0.56282 0.71796 0.34027-0.69198-0.80703 0.01311
   3  -9 -11    6.44    9.58  52-0.56298 0.72500 0.33613-0.68728-0.80880 0.08356
   3  16  -3  120.86    9.52  53-0.56300 0.78371 0.33558 0.28593-0.80903 0.63220
   3  19  -4   -7.61    9.87  53-0.56302 0.77906 0.33484 0.39973-0.80934 0.56441
   3  21  -5    4.53   10.18  53-0.56309 0.77129 0.33290 0.48255-0.81016 0.49670
   4  -6 -10   -9.89    9.52  53-0.56289 0.81219 0.33846-0.57667-0.80781 0.16096
   4  -2  -6   23.35    8.46  53-0.56316 0.84143 0.33083-0.40979-0.81102 0.43591
   4  13  -4   17.41    8.63  53-0.56309 0.85861 0.33299 0.16974-0.81012 0.57230
   4  17  -5   23.18    9.51  53-0.56301 0.85121 0.33524 0.32180-0.80917 0.50383
   4  19  -6   -4.62    9.53  53-0.56311 0.84665 0.33242 0.40337-0.81036 0.43704
   5  -2  -9   12.41    9.52  53-0.56332 0.90131 0.32592-0.40532-0.81306 0.24110
   5  13  -6   -0.53    8.79  53-0.56292 0.92348 0.33765 0.16290-0.80815 0.44374
   6   2 -11   10.15   11.35  53-0.56334 0.96810 0.32501-0.24832-0.81343 0.11470
   6   3 -10   -0.18   13.25  54-0.56367 0.97591 0.31227-0.19774-0.81858 0.18970
   6  11  -9    0.97   12.84  53-0.56348 0.98315 0.32027 0.10561-0.81537 0.25335
 -10  -5   1   43.74   14.83  54-0.56379-0.23491 0.30119-0.49403-0.82273 0.80652
 -10   5   3   22.24   11.76  54-0.56364-0.21865 0.30963-0.11391-0.81944 0.94045
 -10  11   3    1.74   11.55  53-0.56353-0.22210 0.31490 0.11263-0.81735 0.94005
 -10  12   3   10.84   12.05  54-0.56343-0.21886 0.31903 0.14645-0.81569 0.93670
  -9  -8   0   30.60   11.12  54-0.56351-0.16192 0.31558-0.62548-0.81708 0.74035
  -9  14   3    2.93   10.60  54-0.56345-0.13880 0.31827 0.22409-0.81599 0.94529
  -8 -14  -4   23.39   10.57  53-0.56339-0.11101 0.32029-0.86462-0.81517 0.47336
  -8 -13  -3   21.65    9.73  53-0.56346-0.10279 0.31777-0.82260-0.81619 0.54313
  -8  15   3    1.23    9.49  54-0.56343-0.05786 0.31908 0.26169-0.81567 0.95274
  -7 -15  -5    3.97   11.08  54-0.56343-0.03821 0.31908-0.90542-0.81567 0.41384
  -7 -14  -4    8.77    6.77  53-0.56317-0.03153 0.32797-0.87240-0.81202 0.47922
  -7 -13  -3   55.33    9.16  53-0.56327-0.02328 0.32454-0.82935-0.81344 0.55024
  -7  15   3   13.64    9.76  54-0.56342 0.02234 0.31939 0.26187-0.81554 0.96264
  -6 -15  -5   16.28   10.85  53-0.56337 0.04338 0.32110-0.90472-0.81485 0.42307
  -6 -14  -4    0.92    6.76  53-0.56322 0.04785 0.32636-0.86963-0.81269 0.49087
  -6 -13  -3   86.87    9.57  53-0.56335 0.05739 0.32191-0.82673-0.81452 0.55992
  -6  -6   1   76.19    9.48  54-0.56346 0.08636 0.31764-0.54965-0.81625 0.83361
  -6  -3   2    6.24   12.49  55-0.56390 0.09470 0.29056-0.40668-0.82677 0.91225
  -6  15   3   38.95    7.05  53-0.56319 0.10480 0.32716 0.25589-0.81236 0.96753
  -5 -14  -4   12.68    8.27  53-0.56345 0.13092 0.31822-0.86069-0.81601 0.49999
  -5  -8   0   34.06    8.11  54-0.56352 0.16056 0.31539-0.62436-0.81715 0.77495
  -5  13   3   63.87    9.03  54-0.56344 0.18529 0.31839 0.18729-0.81595 0.97944
  -5  19   2  275.22    9.78  53-0.56324 0.17786 0.32555 0.41260-0.81303 0.90854
  -5  22   1   -2.68   10.84  54-0.56341 0.17197 0.31969 0.53294-0.81542 0.84381
  -4 -16  -7    5.24    8.93  54-0.56350 0.19007 0.31626-0.93795-0.81680 0.30436
  -4 -11  -2  180.56   10.09  53-0.56345 0.22519 0.31808-0.74461-0.81607 0.64578
  -4   7   3    2.30    7.57  54-0.56342 0.26501 0.31919-0.04868-0.81562 0.98537
  -4   8   3   63.68    9.39  53-0.56343 0.26458 0.31909-0.00759-0.81566 0.98678
  -4   9   3    0.38    8.06  54-0.56343 0.26350 0.31908 0.02993-0.81567 0.98667
  -4  10   3   37.21    6.58  53-0.56327 0.26489 0.32474 0.06390-0.81336 0.98491
  -4  18   2    0.47    7.60  53-0.56314 0.25847 0.32878 0.36895-0.81169 0.91635
  -4  21   1   -7.89    8.94  54-0.56346 0.25174 0.31766 0.49781-0.81624 0.85362
  -3 -16  -8   14.18    8.93  54-0.56352 0.26313 0.31543-0.93846-0.81714 0.24514
  -3  16   2   17.96    7.02  53-0.56322 0.33958 0.32636 0.29361-0.81269 0.92545
  -3  20   1   51.89    9.44  53-0.56333 0.33262 0.32268 0.45371-0.81420 0.85888
  -3  23   0   35.57    8.45  53-0.56322 0.32497 0.32636 0.56612-0.81269 0.78974
  -2 -15  -8   -7.65    7.00  53-0.56313 0.34036 0.32918-0.91368-0.81152 0.25117
  -2 -14  -6   -5.40    8.34  54-0.56345 0.35524 0.31827-0.86236-0.81599 0.39182
  -2 -13  -5  241.23    9.84  53-0.56331 0.36478 0.32346-0.82871-0.81388 0.45657
  -2 -12  -4  440.39   11.40  53-0.56340 0.37185 0.32013-0.78657-0.81524 0.52581
  -2  -9  -2   29.60    5.85  53-0.56309 0.38589 0.33039-0.67978-0.81102 0.65793
  -2  12   2   12.52    8.08  53-0.56341 0.41781 0.31983 0.14857-0.81536 0.93587
  -2  18   1   66.90    9.27  54-0.56343 0.41244 0.31913 0.37877-0.81565 0.86881
  -1 -15 -10    3.57    9.92  53-0.56330 0.40947 0.32353-0.90781-0.81386 0.12200
  -1 -13  -6  155.94    9.30  53-0.56343 0.43796 0.31883-0.82430-0.81577 0.39836
  -1 -12  -5  161.81   10.14  53-0.56336 0.44509 0.32145-0.78802-0.81470 0.46578
  -1  15   1   29.78    8.74  54-0.56346 0.49353 0.31770 0.26412-0.81622 0.87708
  -1  22  -1    7.72    9.42  54-0.56352 0.47770 0.31543 0.53781-0.81714 0.74342
   0 -14 -11   22.40    7.63  53-0.56314 0.48115 0.32878-0.87558-0.81169 0.06126
   0 -14 -10    3.01    9.59  54-0.56343 0.49112 0.31908-0.86612-0.81567 0.13187
   0 -13  -8  130.51    7.89  53-0.56314 0.50401 0.32878-0.83490-0.81169 0.26663
   0  -8  -3   24.47    7.40  54-0.56353 0.54093 0.31503-0.62555-0.81730 0.61291
   0  -6  -2  467.10   13.88  53-0.56340 0.54796 0.31997-0.55327-0.81530 0.67892
   0  17   0    4.71    6.41  53-0.56310 0.56470 0.32999 0.33009-0.81119 0.81310
   0  20  -1   -2.08    9.56  54-0.56344 0.55757 0.31867 0.45706-0.81583 0.74989
   1 -13 -11   11.86    9.75  53-0.56344 0.56381 0.31853-0.82462-0.81589 0.07314
   1 -11  -7   14.77    7.40  53-0.56331 0.59327 0.32334-0.75094-0.81393 0.34551
   1 -10  -6  111.95    7.00  53-0.56317 0.59929 0.32797-0.71741-0.81202 0.41171
   1  -9  -5  162.13    9.32  53-0.56337 0.60649 0.32132-0.67229-0.81476 0.48199
   1   6   0  270.91   11.08  53-0.56324 0.64539 0.32555-0.09357-0.81303 0.82134
   1   7   0  456.30   13.77  54-0.56352 0.64582 0.31515-0.04441-0.81725 0.82569
   1  10   0   24.73    7.82  53-0.56342 0.64638 0.31950 0.06844-0.81550 0.82404
   1  11   0   -0.22    5.67  53-0.56317 0.64424 0.32797 0.09754-0.81202 0.82260
   1  17  -1   31.74    8.30  53-0.56336 0.63905 0.32141 0.33805-0.81472 0.75592
   1  20  -2   18.23   10.19  54-0.56347 0.63219 0.31746 0.45870-0.81632 0.68978
   2 -11 -10  146.12    9.71  53-0.56329 0.65089 0.32393-0.75324-0.81369 0.14953
   2 -10  -8   16.72    8.70  53-0.56335 0.66713 0.32206-0.71058-0.81446 0.28620
   2  -7  -5   28.45    7.96  54-0.56352 0.68741 0.31522-0.58756-0.81722 0.49319
   2  -3  -3 1842.17   27.07  53-0.56319 0.70181 0.32716-0.44472-0.81236 0.62477
   2   7  -1  385.60   13.42  54-0.56346 0.71911 0.31790-0.04734-0.81614 0.76483
   2   8  -1  102.09    9.12  54-0.56355 0.71923 0.31422-0.00523-0.81762 0.76653
   2   9  -1  652.00   14.47  54-0.56350 0.71952 0.31620 0.03223-0.81683 0.76572
   2  10  -1  360.69   11.35  53-0.56338 0.71929 0.32070 0.06655-0.81501 0.76368
   2  11  -1   43.87    6.64  53-0.56312 0.71968 0.32958 0.09657-0.81135 0.75993
   2  22  -4   61.43    8.70  53-0.56319 0.69901 0.32716 0.52528-0.81236 0.55916
   3  -9 -10   -2.21    8.54  53-0.56332 0.73257 0.32312-0.67428-0.81402 0.15663
   3  -8  -8  135.33    9.19  54-0.56356 0.74625 0.31348-0.62596-0.81792 0.29770
   3  -7  -7   11.09    7.54  54-0.56351 0.75490 0.31565-0.58729-0.81705 0.36492
   3  -4  -5  899.64   17.35  53-0.56328 0.76804 0.32451-0.48145-0.81345 0.49754
   3  -2  -4  144.94   11.46  54-0.56356 0.77575 0.31350-0.39278-0.81791 0.57036
   3  15  -3    8.04    7.73  54-0.56350 0.78582 0.31605 0.26659-0.81689 0.63916
   4  -7 -12    8.72    9.15  53-0.56329 0.79875 0.32393-0.59771-0.81369 0.02913
   4  -7 -11   44.61    9.77  53-0.56347 0.80533 0.31747-0.59096-0.81632 0.10063
   4  -6  -9   11.41    8.30  54-0.56350 0.81999 0.31634-0.55001-0.81677 0.23646
   4  -5  -8  204.10   10.59  53-0.56342 0.82706 0.31947-0.51586-0.81551 0.30368
   4  16  -5    8.84    8.87  54-0.56359 0.85129 0.31219 0.30835-0.81843 0.51387
   5  -4 -12   34.44    9.81  53-0.56350 0.87851 0.31627-0.47346-0.81680 0.04232
   5  -3 -10    5.26    8.81  53-0.56338 0.89395 0.32070-0.43852-0.81501 0.17587
   5  -1  -8  553.08   16.44  54-0.56361 0.90827 0.31143-0.35273-0.81873 0.31542
   5   1  -7  351.40   16.96  54-0.56355 0.91590 0.31395-0.27748-0.81773 0.38220
   5   5  -6    3.75   15.20  57-0.56390 0.92473 0.26691-0.07502-0.83532 0.46776
   5  12  -6  231.90   12.13  54-0.56340 0.92456 0.32008 0.14411-0.81526 0.44921
   6   1 -12   44.35   13.26  54-0.56366 0.96009 0.30854-0.27372-0.81987 0.05283
   6  10  -9   -0.01   12.30  55-0.56377 0.98408 0.30212 0.08099-0.82237 0.26209
   6  13 -10    1.72   13.36  55-0.56378 0.97585 0.30161 0.20078-0.82257 0.19316
 -10 -11  -2    0.47   12.30  54-0.56346-0.25584 0.30360-0.73258-0.82221 0.59901
 -10   6   3   -6.02   12.12  55-0.56354-0.21812 0.29627-0.06218-0.82502 0.94565
 -10   7   3    6.17   11.20  55-0.56356-0.22011 0.29368-0.02131-0.82600 0.94683
 -10   8   3   15.02   11.36  55-0.56357-0.21908 0.29123 0.02038-0.82692 0.94728
 -10   9   3   21.64   10.04  55-0.56352-0.21877 0.29808 0.05275-0.82433 0.94625
 -10  10   3   16.45   11.25  55-0.56348-0.21784 0.30197 0.08728-0.82284 0.94416
  -9 -13  -3    4.74    9.69  54-0.56349-0.18053 0.30123-0.80541-0.82312 0.54085
  -9 -10  -1    3.23   10.15  54-0.56344-0.16868 0.30513-0.69539-0.82161 0.67555
  -9   3   3  104.78   12.27  55-0.56353-0.13950 0.29744-0.17916-0.82457 0.95355
  -9  13   3    2.42    9.82  55-0.56345-0.13695 0.30421 0.19958-0.82197 0.95107
  -8 -12  -2   32.82    9.47  54-0.56348-0.09517 0.30234-0.76847-0.82269 0.61761
  -8   2   3   26.06   10.46  55-0.56354-0.05877 0.29600-0.21692-0.82512 0.96243
  -8  14   3   54.15    9.40  54-0.56343-0.05887 0.30596 0.23770-0.82129 0.95863
  -7 -12  -2   -6.87    8.78  55-0.56343-0.01766 0.30604-0.77280-0.82126 0.62728
  -7   2   3   11.91    9.42  56-0.56359 0.02172 0.28649-0.20684-0.82868 0.97455
  -7  14   3    6.55    9.56  54-0.56346 0.02088 0.30351 0.23918-0.82224 0.96817
  -7  19   2   15.92   10.25  55-0.56347 0.01771 0.30279 0.43108-0.82252 0.90005
  -6 -16  -6    7.35    7.86  54-0.56337 0.03758 0.30930-0.93286-0.81998 0.35800
  -6 -12  -2   29.59    8.60  54-0.56345 0.06560 0.30456-0.77185-0.82183 0.63395
  -6  13   3   96.79    8.45  55-0.56352 0.10322 0.29875 0.20635-0.82407 0.97897
  -6  14   3   60.05    6.86  54-0.56332 0.10303 0.31214 0.23165-0.81886 0.97335
  -6  19   2   21.49    7.89  54-0.56333 0.09510 0.31173 0.42555-0.81902 0.90595
  -5 -16  -6   -3.45    9.90  55-0.56348 0.11558 0.30238-0.92357-0.82268 0.37334
  -5 -15  -5   24.12    7.03  54-0.56333 0.12457 0.31173-0.89580-0.81902 0.43508
  -5 -13  -3   18.03    5.96  54-0.56338 0.13970 0.30889-0.81419-0.82014 0.57304
  -5 -10  -1   -3.63    5.74  54-0.56335 0.15179 0.31092-0.69857-0.81934 0.70957
  -5   4   3   10.64    8.59  55-0.56349 0.18385 0.30112-0.14550-0.82316 0.98566
  -5  12   3  155.63    9.42  54-0.56344 0.18360 0.30533 0.16089-0.82153 0.98402
  -5  18   2    1.57    8.74  55-0.56347 0.17640 0.30279 0.39314-0.82252 0.91686
  -4  17   2   -1.13    6.94  54-0.56337 0.25648 0.30970 0.34873-0.81982 0.92419
  -3 -15  -6   85.61    9.21  54-0.56343 0.27937 0.30564-0.88922-0.82141 0.38703
  -3 -14  -5    5.37    6.61  54-0.56330 0.28630 0.31335-0.85866-0.81837 0.45039
  -3 -13  -4  414.51    9.70  54-0.56330 0.29241 0.31335-0.81847-0.81837 0.52025
  -3 -12  -3  190.00    9.90  54-0.56348 0.29998 0.30179-0.76763-0.82291 0.59259
  -3   1   2   22.06    9.48  55-0.56348 0.33727 0.30228-0.26320-0.82272 0.93351
  -3  15   2  110.68    7.44  54-0.56338 0.33744 0.30889 0.27383-0.82014 0.93168
  -3  19   1   15.90    8.92  55-0.56349 0.32958 0.30111 0.43691-0.82317 0.86794
  -3  22   0   12.05   10.05  55-0.56348 0.32244 0.30216 0.55131-0.82276 0.80039
  -2 -16  -9   -6.25   10.83  55-0.56346 0.33555 0.30360-0.92782-0.82221 0.19390
  -2 -15  -7   -2.96    9.47  55-0.56346 0.34980 0.30360-0.88817-0.82221 0.33027
  -2 -11  -3   33.19    8.00  54-0.56346 0.38154 0.30351-0.73098-0.82224 0.60058
  -2  -5   0  286.99   13.42  54-0.56346 0.40247 0.30334-0.49690-0.82231 0.80540
  -2   5   2   96.03    7.91  54-0.56339 0.41795 0.30808-0.11378-0.82046 0.93978
  -2  10   2   67.97    8.27  55-0.56349 0.41868 0.30114 0.08648-0.82316 0.94305
  -2  11   2  176.73    7.93  54-0.56337 0.41808 0.30930 0.11758-0.81998 0.93985
  -2  17   1   57.63    8.31  55-0.56351 0.41047 0.29919 0.36107-0.82391 0.87662
  -2  21   0   63.76    7.66  54-0.56332 0.40407 0.31214 0.50257-0.81886 0.80368
  -2  23  -1   -5.89    9.56  55-0.56348 0.39737 0.30157 0.59148-0.82299 0.74088
  -1 -15  -9   11.58    7.56  54-0.56337 0.41962 0.30970-0.89400-0.81982 0.19666
  -1 -14  -7   35.79    6.57  54-0.56341 0.43288 0.30726-0.85301-0.82078 0.33249
  -1 -11  -4   -3.46    5.41  54-0.56330 0.45176 0.31335-0.74132-0.81837 0.53875
  -1  -8  -2  592.63   13.35  54-0.56342 0.46804 0.30620-0.61709-0.82119 0.67634
  -1  -3   0  481.53   21.13  54-0.56346 0.48288 0.30330-0.41944-0.82232 0.81384
  -1  14   1   77.62    8.47  55-0.56349 0.49140 0.30091 0.24251-0.82325 0.88393
  -1  19   0   12.41    6.77  54-0.56334 0.48359 0.31133 0.42555-0.81918 0.81240
  -1  24  -2    3.52    8.06  54-0.56335 0.47039 0.31092 0.61808-0.81934 0.67729
   0 -14  -9  197.46   10.06  54-0.56342 0.49919 0.30643-0.85138-0.82111 0.20893
   0 -13  -7   28.06    8.34  54-0.56349 0.51320 0.30103-0.80534-0.82320 0.34610
   0 -12  -6   63.97    8.23  54-0.56342 0.52011 0.30674-0.77364-0.82099 0.41187
   0 -11  -5  118.35    9.18  54-0.56344 0.52739 0.30490-0.73292-0.82170 0.48033
   0  16   0    7.73    5.87  54-0.56335 0.56457 0.31051 0.30963-0.81950 0.82080
   0  22  -2   22.83    8.90  54-0.56344 0.54949 0.30515 0.54722-0.82160 0.68690
   1 -13 -10   83.60    8.13  54-0.56340 0.57278 0.30767-0.81437-0.82062 0.14799
   1 -12  -8   -0.81    6.89  54-0.56336 0.58464 0.31011-0.77860-0.81966 0.28490
   1  -6  -3   -0.17    5.39  54-0.56335 0.62000 0.31092-0.54477-0.81934 0.62477
   1   8   0  232.22    9.60  54-0.56333 0.64509 0.31173-0.00206-0.81902 0.82737
   1   9   0  275.07    9.21  54-0.56328 0.64516 0.31417 0.03445-0.81805 0.82664
   1  16  -1   16.56    7.89  55-0.56348 0.63763 0.30199 0.31945-0.82283 0.76473
   1  22  -3   15.59    7.72  54-0.56337 0.62246 0.30930 0.54469-0.81998 0.62564
   2 -12 -12   45.39   10.36  54-0.56348 0.63879 0.30168-0.76782-0.82295 0.02238
   2 -11  -9    6.59    8.71  54-0.56344 0.66009 0.30517-0.73394-0.82160 0.22475
   2  16  -2  142.72    7.79  54-0.56338 0.71189 0.30889 0.31174-0.82014 0.70122
   2  19  -3   38.20    8.91  54-0.56345 0.70410 0.30401 0.43173-0.82205 0.63564
   2  21  -4    0.80    9.42  54-0.56347 0.69751 0.30279 0.51602-0.82252 0.56902
   3 -10 -12    8.73    9.97  54-0.56346 0.72000 0.30320-0.69217-0.82236 0.03000
   3  -9  -9    8.50    7.58  55-0.56348 0.74109 0.30162-0.65180-0.82297 0.23446
   3  -6  -6  133.29    9.98  54-0.56348 0.76175 0.30227-0.53645-0.82272 0.43903
   3  18  -4    4.97    6.75  54-0.56338 0.77644 0.30889 0.38968-0.82014 0.57500
   3  20  -5    5.82    9.66  54-0.56346 0.76960 0.30322 0.47263-0.82235 0.50904
   4  -7 -10   14.51    8.05  55-0.56350 0.81412 0.30068-0.57269-0.82333 0.17655
   4  -4  -7  176.48   10.66  54-0.56339 0.83538 0.30826-0.46513-0.82039 0.37680
   4   0  -5    0.02    8.79  56-0.56359 0.85326 0.28646-0.28768-0.82869 0.52081
   4  18  -6    0.40   10.12  55-0.56349 0.84340 0.30116 0.39691-0.82315 0.44978
   5  -4 -11   86.70   10.65  54-0.56347 0.88760 0.30266-0.45945-0.82257 0.11614
   5  11  -6   19.56    8.60  55-0.56347 0.92422 0.30248 0.12290-0.82264 0.45666
   6   7  -9   43.73   19.44  59-0.56270 0.98202 0.23009 0.04109-0.84785 0.28612
   6   9  -9    0.43   12.31  54-0.56352 0.98596 0.29842 0.05159-0.82420 0.26135
 -11  -4   1   21.81   16.55  56-0.56368-0.31434 0.27261-0.42877-0.83335 0.80936
  -9 -12  -2    1.76    9.60  56-0.56373-0.17589 0.28003-0.74695-0.83068 0.61861
  -9  -6   1   35.80   11.70  56-0.56372-0.15476 0.27946-0.51267-0.83089 0.82329
  -9   4   3    3.38   10.40  57-0.56369-0.13994 0.27278-0.11768-0.83328 0.96321
  -9  11   3    1.23    9.12  56-0.56373-0.13956 0.28433 0.14403-0.82911 0.96016
  -9  12   3    1.29    9.46  56-0.56373-0.13638 0.28658 0.17684-0.82829 0.95562
  -8  12   3    1.57    8.50  55-0.56373-0.06337 0.28658 0.18250-0.82829 0.96958
  -8  13   3   57.05    9.44  55-0.56372-0.05889 0.29273 0.21171-0.82599 0.96451
  -7  -9   0  140.95   10.37  56-0.56373 0.00013 0.28100-0.63019-0.83033 0.77137
  -7  13   3   13.96    8.77  56-0.56373 0.02205 0.28798 0.21531-0.82777 0.97364
  -7  18   2    8.88   11.49  56-0.56373 0.01455 0.28535 0.41263-0.82874 0.90799
  -6   3   3  222.16   13.28  56-0.56369 0.10244 0.27358-0.15637-0.83300 0.98746
  -6  12   3  166.42    9.81  56-0.56373 0.10233 0.28574 0.18017-0.82860 0.98391
  -6  18   2   56.37   10.21  55-0.56373 0.09579 0.28990 0.40745-0.82705 0.91384
  -5 -17  -7    1.57   10.03  55-0.56373 0.11137 0.28699-0.94755-0.82813 0.30789
  -5 -12  -2   70.32    9.28  55-0.56373 0.14646 0.28904-0.75552-0.82737 0.64906
  -5   5   3  805.93   17.45  56-0.56373 0.18289 0.28324-0.08866-0.82952 0.99266
  -5  10   3  120.93    9.34  56-0.56373 0.18332 0.28650 0.10211-0.82832 0.99162
  -5  11   3   25.41    6.04  55-0.56370 0.18237 0.29598 0.13141-0.82477 0.98826
  -5  17   2   15.38   10.12  56-0.56373 0.17550 0.28607 0.37419-0.82847 0.92446
  -5  21   1   71.31    8.17  55-0.56369 0.16947 0.29720 0.51707-0.82430 0.85285
  -4 -17  -8    4.53    8.41  55-0.56371 0.18210 0.29394-0.95514-0.82554 0.24924
  -4 -16  -6   17.85    9.27  55-0.56373 0.19885 0.28645-0.90790-0.82834 0.38598
  -4 -15  -5   65.67    7.58  55-0.56371 0.20673 0.29394-0.87703-0.82554 0.45120
  -4 -14  -4   -3.22    6.44  55-0.56371 0.21080 0.29475-0.83791-0.82523 0.52112
  -4 -13  -3   38.09    8.33  55-0.56373 0.21916 0.28558-0.79126-0.82866 0.58913
  -4  -5   1  993.49   22.86  56-0.56373 0.24884 0.28015-0.47394-0.83064 0.86511
  -4  16   2  102.14    9.22  55-0.56373 0.25726 0.29049 0.33005-0.82683 0.93052
  -4  20   1   42.92    7.38  55-0.56371 0.24966 0.29394 0.48213-0.82554 0.86190
  -3 -16  -7   69.23    7.75  55-0.56372 0.27343 0.29230-0.91377-0.82615 0.32521
  -3  -9  -1  266.85   10.47  56-0.56373 0.31486 0.28233-0.63133-0.82985 0.73640
  -3  14   2   10.22    5.84  55-0.56371 0.33637 0.29312 0.24976-0.82585 0.93838
  -2 -16  -8   22.61    9.84  55-0.56373 0.34616 0.28711-0.90875-0.82809 0.26546
  -2   6   2  511.14   12.73  55-0.56370 0.41796 0.29557-0.06273-0.82492 0.94459
  -2   7   2   -0.74    7.85  56-0.56373 0.41613 0.28863-0.01815-0.82753 0.94729
  -2   8   2   76.11    8.36  55-0.56373 0.41772 0.29006 0.02052-0.82699 0.94675
  -2   9   2   11.86    5.60  55-0.56371 0.41853 0.29394 0.05444-0.82554 0.94512
  -2  20   0   15.41    9.46  56-0.56373 0.40233 0.28711 0.48901-0.82809 0.81233
  -1 -16 -10    6.44   10.11  56-0.56373 0.41217 0.28338-0.90552-0.82946 0.13885
  -1 -15  -8   26.25    9.02  55-0.56373 0.42701 0.29076-0.87375-0.82673 0.27341
  -1 -10  -3  104.00    8.51  55-0.56373 0.46152 0.29060-0.67944-0.82679 0.61375
  -1  -6  -1  865.68   16.65  55-0.56371 0.47567 0.29312-0.52620-0.82585 0.74933
  -1  13   1  101.46    8.63  56-0.56373 0.49130 0.28434 0.21978-0.82911 0.88955
  -1  18   0   93.68    9.30  55-0.56373 0.48379 0.28843 0.40998-0.82760 0.81992
  -1  21  -1   14.36    8.83  55-0.56373 0.47643 0.28845 0.52477-0.82759 0.75197
  -1  23  -2   -9.40   10.42  56-0.56373 0.47146 0.28556 0.60657-0.82866 0.68671
   0 -14  -8   32.51    9.52  55-0.56373 0.50668 0.28614-0.82963-0.82845 0.28321
   0 -10  -4    8.52    7.42  55-0.56373 0.53500 0.28964-0.67858-0.82715 0.55448
   0  15   0    7.75    5.57  55-0.56372 0.56325 0.29149 0.29185-0.82646 0.82776
   0  19  -1   17.96    6.91  55-0.56370 0.55483 0.29598 0.44369-0.82477 0.75832
   1 -13  -9   14.55    9.08  55-0.56372 0.58018 0.29149-0.79760-0.82646 0.22105
   1  -8  -4   22.19    5.80  55-0.56368 0.61590 0.29842-0.60877-0.82383 0.55972
   1  -4  -2 1126.66   22.31  56-0.56373 0.62949 0.28457-0.44004-0.82903 0.70119
   1  19  -2   -3.38    6.68  55-0.56371 0.63077 0.29312 0.44219-0.82585 0.70047
   1  21  -3    8.11    8.97  56-0.56373 0.62307 0.28330 0.53273-0.82949 0.63530
   1  23  -4    2.45   10.37  56-0.56373 0.61789 0.28658 0.60385-0.82829 0.56622
   2 -12 -11   24.24    8.33  55-0.56371 0.64737 0.29475-0.76122-0.82523 0.09322
   2 -12 -10   22.86    8.46  56-0.56373 0.65339 0.28471-0.75018-0.82898 0.16407
   2 -10  -7    1.37    7.81  56-0.56373 0.67193 0.28535-0.67482-0.82874 0.37106
   2  15  -2  136.61    9.15  55-0.56373 0.71123 0.28724 0.29442-0.82804 0.70920
   3 -10 -11   -6.69    6.79  55-0.56370 0.72526 0.29557-0.68735-0.82492 0.10286
   3 -10 -10    4.35    8.67  55-0.56373 0.73288 0.28610-0.67254-0.82846 0.17372
   3  14  -3  192.26    8.24  55-0.56371 0.78480 0.29475 0.24835-0.82523 0.64661
   3  17  -4   -6.21    9.16  56-0.56373 0.77857 0.28535 0.37255-0.82874 0.58385
   3  21  -6    4.56   10.57  55-0.56373 0.76373 0.28658 0.53015-0.82829 0.44694
   4  -8 -12   -0.04   10.11  56-0.56373 0.79869 0.28576-0.60013-0.82859 0.04673
   4   5  -4   47.21   10.75  56-0.56370 0.85784 0.27531-0.08204-0.83238 0.59320
   4  15  -5   81.15    9.69  55-0.56373 0.85099 0.28723 0.29448-0.82804 0.52145
   4  19  -7   63.85   10.73  56-0.56373 0.83660 0.28142 0.45673-0.83018 0.38904
   5  -3  -9   -2.56    9.50  56-0.56372 0.90100 0.27825-0.39825-0.83133 0.26231
   5  10  -6  195.26   11.37  56-0.56373 0.92421 0.28637 0.10165-0.82836 0.46214
   5  14  -7    5.02    9.50  56-0.56373 0.91765 0.28442 0.26006-0.82908 0.39482
   6   1 -11   54.58   12.18  56-0.56373 0.96863 0.28345-0.24575-0.82944 0.13166
   6   2 -10   19.41   12.92  56-0.56365 0.97556 0.26875-0.19272-0.83470 0.20445
   6   8  -9    7.99   13.80  57-0.56349 0.98306 0.25738 0.05296-0.83863 0.27658
   6  12 -10    4.54   12.82  56-0.56371 0.97707 0.27710 0.18862-0.83174 0.20097
 -11  -7   0   66.96   15.52  57-0.56355-0.32294 0.25807-0.52994-0.83819 0.74611
 -10 -10  -1    5.35   11.40  57-0.56360-0.25028 0.26122-0.65149-0.83712 0.68586
 -10  -8   0    2.02   11.78  56-0.56368-0.23998 0.26655-0.57675-0.83528 0.75133
  -9   5   3   89.49   11.81  57-0.56354-0.13963 0.25711-0.06166-0.83852 0.96855
  -9   9   3   14.81    8.65  57-0.56364-0.14002 0.26325 0.08741-0.83642 0.96670
  -9  10   3   13.02    9.99  56-0.56373-0.14000 0.27164 0.11636-0.83349 0.96376
  -8 -15  -4   41.83   11.71  56-0.56373-0.10787 0.27121-0.85387-0.83364 0.49434
  -8 -14  -3    8.40    9.35  56-0.56370-0.10022 0.26823-0.81035-0.83469 0.56294
  -8 -11  -1    0.88    9.00  57-0.56368-0.08811 0.26695-0.69483-0.83513 0.70002
  -8  -9   0   -1.66    8.99  57-0.56372-0.08149 0.27004-0.61746-0.83405 0.76904
  -8   3   3   70.53   10.84  57-0.56351-0.05927 0.25601-0.13897-0.83889 0.97697
  -8  11   3   34.18    9.35  57-0.56369-0.05766 0.26713 0.16050-0.83507 0.97436
  -8  17   2   -4.20    9.95  57-0.56370-0.06513 0.26860 0.39293-0.83456 0.90616
  -7 -16  -5   -1.32   10.15  57-0.56372-0.03821 0.27025-0.89684-0.83398 0.43330
  -7 -15  -4   20.16    7.18  56-0.56378-0.02874 0.27846-0.86197-0.83105 0.49939
  -7 -14  -3   28.45    9.26  56-0.56374-0.02116 0.27198-0.81706-0.83337 0.56987
  -7 -11  -1    0.37    8.08  56-0.56376-0.00745 0.27559-0.70360-0.83208 0.70509
  -7  12   3   53.17    9.05  56-0.56376 0.02246 0.27448 0.19066-0.83248 0.97874
  -6 -17  -6   14.36   10.09  57-0.56369 0.03887 0.26769-0.92629-0.83488 0.37554
  -6 -16  -5   -4.25   10.33  57-0.56374 0.04180 0.27251-0.89514-0.83318 0.44454
  -6 -15  -4   24.99    7.15  56-0.56377 0.05372 0.27682-0.85956-0.83164 0.50986
  -6 -14  -3  115.16    9.72  56-0.56372 0.05957 0.27038-0.81450-0.83393 0.57905
  -6 -11  -1   -2.32    8.45  57-0.56372 0.07170 0.27004-0.69546-0.83405 0.71761
  -6  -9   0    1.36    7.78  56-0.56372 0.08023 0.27034-0.62031-0.83395 0.78350
  -6  11   3   -1.96    8.36  57-0.56373 0.10306 0.27168 0.15503-0.83347 0.98812
  -6  17   2   89.61    9.63  57-0.56372 0.09613 0.26998 0.38963-0.83407 0.92150
  -5 -16  -5   19.73    8.54  57-0.56368 0.12540 0.26683-0.88758-0.83518 0.45250
  -5 -15  -4    3.05    8.42  56-0.56372 0.13411 0.27025-0.84993-0.83398 0.51941
  -5  -6   1  195.85   11.94  56-0.56370 0.16793 0.26864-0.50128-0.83454 0.86091
  -5   6   3  257.47   11.02  56-0.56375 0.18328 0.27343-0.04027-0.83285 0.99584
  -5   7   3    2.93    8.65  57-0.56372 0.18242 0.27041 0.00129-0.83392 0.99679
  -5   8   3  270.62   11.33  56-0.56375 0.18308 0.27312 0.03758-0.83296 0.99607
  -5   9   3  291.08    9.23  56-0.56378 0.18310 0.27887 0.07051-0.83090 0.99431
  -5  16   2   25.95    8.63  57-0.56368 0.17631 0.26670 0.35687-0.83522 0.93116
  -5  20   1    7.72    8.89  57-0.56372 0.16964 0.27057 0.50351-0.83386 0.86086
  -4 -17  -7   30.34   10.35  56-0.56373 0.19260 0.27138-0.93205-0.83358 0.32354
  -4 -10  -1    8.80    7.98  56-0.56374 0.23401 0.27279-0.66216-0.83308 0.73122
  -4  15   2   82.81    8.83  56-0.56373 0.25664 0.27146 0.31059-0.83355 0.93728
  -4  19   1   90.59    9.51  56-0.56372 0.25013 0.27028 0.46726-0.83397 0.86995
  -4  22   0   28.16    9.57  56-0.56375 0.24362 0.27380 0.57766-0.83272 0.80090
  -3 -17  -8    1.12    9.53  57-0.56373 0.26227 0.27168-0.93440-0.83347 0.26498
  -3 -15  -5   14.74    8.58  56-0.56371 0.28706 0.26892-0.84975-0.83445 0.46797
  -3 -11  -2   44.91    8.79  56-0.56374 0.30808 0.27238-0.69969-0.83323 0.67182
  -3  13   2   31.73    5.90  56-0.56377 0.33735 0.27682 0.22697-0.83164 0.94386
  -3  18   1    8.43    6.52  56-0.56378 0.33044 0.27846 0.41921-0.83105 0.87582
  -3  21   0   60.75    7.45  56-0.56377 0.32324 0.27641 0.53799-0.83179 0.80852
  -3  23  -1   10.46   10.21  57-0.56369 0.31618 0.26736 0.62532-0.83499 0.74322
  -2 -15  -6  144.86    9.89  56-0.56373 0.36027 0.27130-0.85440-0.83361 0.40798
  -2 -14  -5  343.69    9.61  56-0.56376 0.36738 0.27477-0.81900-0.83238 0.47480
  -2 -13  -4  165.46    9.29  56-0.56372 0.37359 0.26995-0.77459-0.83408 0.54478
  -2 -10  -2   37.72    8.23  56-0.56372 0.38862 0.26991-0.65774-0.83410 0.68077
  -2  -8  -1  181.49    9.53  57-0.56370 0.39504 0.26789-0.57812-0.83481 0.74992
  -2  16   1   -1.19    6.15  56-0.56378 0.41073 0.27887 0.34111-0.83090 0.88392
  -2  22  -1    1.60    9.51  57-0.56374 0.39798 0.27189 0.57875-0.83340 0.74998
  -1 -16  -9   -6.15    9.94  57-0.56371 0.41648 0.26963-0.89202-0.83420 0.21518
  -1 -14  -6   -9.32    8.31  57-0.56373 0.43794 0.27107-0.81593-0.83369 0.41894
  -1 -13  -5   80.66    9.42  56-0.56374 0.44819 0.27230-0.77734-0.83325 0.48380
  -1  12   1   17.60    7.90  57-0.56371 0.49246 0.26894 0.19674-0.83444 0.89438
  -1  17   0   58.76    8.38  57-0.56367 0.48490 0.26615 0.39313-0.83541 0.82771
   0 -15 -10  -10.34    7.33  56-0.56379 0.49022 0.28051-0.86526-0.83031 0.15133
   0  -4  -1  171.82   14.22  56-0.56374 0.55645 0.27244-0.42765-0.83320 0.76518
   0  14   0  350.11   10.79  56-0.56373 0.56458 0.27132 0.27186-0.83360 0.83383
   0  18  -1   20.61    9.04  56-0.56373 0.55705 0.27135 0.42819-0.83359 0.76597
   0  21  -2   15.32    6.92  56-0.56379 0.55105 0.28010 0.53629-0.83046 0.69370
   0  23  -3    2.01    7.10  56-0.56379 0.54504 0.28010 0.61131-0.83046 0.62805
   1 -14 -11    2.61    7.50  56-0.56378 0.56378 0.27846-0.82483-0.83105 0.09217
   1 -14 -10  116.57   10.16  56-0.56371 0.57279 0.26943-0.81272-0.83427 0.16150
   1 -13  -8    2.02    8.91  57-0.56370 0.58444 0.26860-0.77377-0.83456 0.30117
   1 -12  -7   51.31    6.16  56-0.56378 0.59445 0.27764-0.74401-0.83135 0.36288
   1 -11  -6   53.15    6.14  56-0.56378 0.60235 0.27928-0.70655-0.83075 0.42992
   1 -10  -5   50.45    8.14  56-0.56372 0.60832 0.26989-0.65863-0.83410 0.50183
   1  15  -1   25.40    5.87  56-0.56379 0.63757 0.28092 0.30090-0.83016 0.77169
   1  18  -2   17.50    8.86  57-0.56370 0.63078 0.26857 0.43146-0.83457 0.70735
   2 -11  -8  110.41    7.13  56-0.56378 0.66801 0.27764-0.70533-0.83135 0.30270
   2  -9  -6   67.76    6.65  56-0.56379 0.68223 0.27969-0.62972-0.83060 0.43834
   2  -6  -4 1771.31   21.54  56-0.56374 0.69623 0.27238-0.50602-0.83322 0.57709
   2  14  -2   57.38    8.27  57-0.56368 0.71164 0.26624 0.27611-0.83538 0.71647
   2  18  -3   -3.58    6.08  56-0.56379 0.70488 0.28010 0.41639-0.83046 0.64469
   2  20  -4   19.46    9.96  56-0.56373 0.69671 0.27120 0.50563-0.83364 0.57902
   2  22  -5   18.57    8.19  56-0.56378 0.69122 0.27846 0.57469-0.83105 0.50831
   3 -11 -12   -6.99    9.83  57-0.56369 0.71703 0.26716-0.69609-0.83506 0.04613
   3  -9  -8   24.08    8.61  56-0.56371 0.74822 0.26910-0.61872-0.83438 0.31335
   3  -8  -7   51.32    8.06  57-0.56370 0.75498 0.26824-0.57895-0.83468 0.38249
   3   1  -3  340.93   29.01  58-0.56327 0.78360 0.24487-0.20680-0.84258 0.66305
   3  13  -3    3.06    7.93  57-0.56372 0.78298 0.27025 0.23314-0.83398 0.65482
   3  19  -5   -1.59    8.71  57-0.56375 0.77068 0.27312 0.45983-0.83296 0.51931
   4  -8 -11   44.34    9.03  56-0.56377 0.80802 0.27600-0.58774-0.83193 0.11531
   4  -7  -9   21.79    8.72  56-0.56373 0.82188 0.27107-0.54286-0.83369 0.25422
   4  -6  -8   94.42    9.37  56-0.56373 0.82902 0.27161-0.50560-0.83350 0.32141
   4  -3  -6   11.36    7.64  57-0.56369 0.84346 0.26783-0.38495-0.83483 0.45861
   4   6  -4  262.05   14.82  57-0.56354 0.85775 0.25747-0.02535-0.83840 0.59906
   4   8  -4    0.86    9.07  57-0.56362 0.85749 0.26206 0.04801-0.83683 0.59802
   4   9  -4   78.96    8.74  56-0.56375 0.85803 0.27313 0.07575-0.83296 0.59389
   4  14  -5    0.07    7.98  57-0.56363 0.85106 0.26283 0.28033-0.83656 0.53002
   4  17  -6   12.80    9.01  57-0.56374 0.84308 0.27184 0.38780-0.83342 0.45854
   5  -5 -12    5.66   10.72  56-0.56376 0.88188 0.27518-0.46970-0.83223 0.05631
   5  -5 -11    1.28   10.69  58-0.56353 0.89054 0.25671-0.45285-0.83865 0.12822
   5  -4 -10   29.35    8.34  56-0.56377 0.89573 0.27600-0.43224-0.83193 0.19303
   5   6  -6   36.41   13.15  58-0.56319 0.92318 0.24188-0.00852-0.84356 0.47736
   5   8  -6  189.94   13.82  57-0.56352 0.92404 0.25620 0.05402-0.83883 0.47184
   5   9  -6    3.64    7.14  56-0.56373 0.92417 0.27087 0.07798-0.83376 0.46742
   6   0 -12   35.87   13.42  56-0.56372 0.96157 0.26980-0.27215-0.83414 0.06740
  -9   6   3   80.04   10.20  58-0.56339-0.13968 0.25280-0.02022-0.83991 0.97034
  -9   7   3   13.32    9.08  57-0.56340-0.13987 0.25360 0.01855-0.83964 0.97036
  -9   8   3   19.50    8.74  58-0.56343-0.13994 0.25503 0.05516-0.83917 0.96902
  -8  10   3   10.65    9.32  58-0.56341-0.05883 0.25397 0.13401-0.83952 0.97806
  -7 -13  -2  178.17   10.81  57-0.56342-0.01481 0.25433-0.75940-0.83940 0.64471
  -7  -7   1  168.92   11.72  58-0.56311 0.00690 0.24161-0.51459-0.84359 0.85303
  -7   3   3  209.02   12.60  58-0.56332 0.02144 0.24989-0.13357-0.84088 0.98761
  -7  10   3    0.84    8.55  58-0.56338 0.02177 0.25259 0.13596-0.83998 0.98760
  -7  11   3  204.94    9.12  57-0.56358 0.02258 0.26373 0.16371-0.83619 0.98351
  -7  17   2    6.87    7.63  57-0.56359 0.01396 0.26414 0.39546-0.83605 0.91535
  -6 -13  -2   40.35    8.24  58-0.56336 0.06587 0.25138-0.75638-0.84039 0.65327
  -6   4   3  359.31   13.48  58-0.56338 0.10175 0.25258-0.09729-0.83999 0.99514
  -6   9   3  174.00   10.07  58-0.56338 0.10200 0.25250 0.09623-0.84002 0.99547
  -6  10   3    6.52    5.87  57-0.56356 0.10203 0.26208 0.12522-0.83676 0.99227
  -6  16   2   -6.21    7.94  58-0.56336 0.09524 0.25135 0.37100-0.84040 0.92905
  -6  20   1   -0.64    7.36  57-0.56353 0.08974 0.26043 0.51554-0.83733 0.85745
  -5 -17  -6   35.67    9.54  57-0.56346 0.11759 0.25643-0.91759-0.83869 0.38858
  -5 -14  -3   19.01    8.21  57-0.56345 0.13915 0.25588-0.80053-0.83888 0.59311
  -5 -11  -1   91.71    8.41  58-0.56333 0.15340 0.25014-0.67765-0.84080 0.73033
  -5  22   0   21.44   10.27  58-0.56343 0.16200 0.25486 0.59748-0.83922 0.79860
  -4 -12  -2    4.73    5.75  57-0.56353 0.22632 0.26002-0.72703-0.83747 0.66706
  -4  -8   0   28.23    5.79  57-0.56355 0.24103 0.26126-0.57209-0.83705 0.80384
  -4  14   2    3.83    7.81  58-0.56339 0.25563 0.25300 0.29081-0.83985 0.94379
  -4  21   0   36.51    9.73  58-0.56330 0.24214 0.24887 0.56503-0.84122 0.81023
  -3 -17  -7   32.43    9.45  58-0.56334 0.27117 0.25042-0.90988-0.84071 0.33847
  -3 -16  -6  112.00    7.62  57-0.56354 0.27947 0.26085-0.88251-0.83719 0.40339
  -3 -14  -4  148.17    7.34  57-0.56357 0.29275 0.26291-0.80710-0.83648 0.53881
  -3  -7   0   48.02    7.98  57-0.56347 0.32201 0.25666-0.52824-0.83861 0.81386
  -3  12   2   94.21    6.92  57-0.56355 0.33735 0.26126 0.20476-0.83705 0.94897
  -3  17   1  101.64    9.55  57-0.56344 0.32993 0.25529 0.40462-0.83908 0.88290
  -3  20   0   -3.53    8.81  58-0.56337 0.32366 0.25218 0.52485-0.84012 0.81715
  -2 -17  -9   -3.47    8.33  57-0.56358 0.33626 0.26373-0.92486-0.83619 0.20854
  -2 -16  -7    0.07    7.22  57-0.56354 0.35033 0.26085-0.88262-0.83719 0.34588
  -2 -12  -3  124.65    8.62  58-0.56335 0.38055 0.25101-0.71713-0.84051 0.61870
  -2  15   1  122.55    8.68  57-0.56348 0.41087 0.25756 0.32492-0.83831 0.89009
  -2  19   0   79.96    7.68  57-0.56358 0.40370 0.26332 0.47313-0.83634 0.82118
  -1 -15  -7    2.66    6.54  57-0.56358 0.43086 0.26332-0.84649-0.83634 0.35335
  -1 -12  -4  295.06    8.99  57-0.56356 0.45411 0.26208-0.72821-0.83676 0.55590
  -1   2   1  173.46   16.29  57-0.56344 0.49107 0.25558-0.17837-0.83898 0.89838
  -1  11   1   72.42    8.56  58-0.56340 0.49040 0.25335 0.17436-0.83973 0.90009
  -1  20  -1   17.96    6.58  57-0.56360 0.47592 0.26456 0.51226-0.83591 0.76096
  -1  22  -2   -1.28    9.71  58-0.56343 0.47094 0.25486 0.59670-0.83922 0.69582
   0 -15  -9   -2.17    6.87  57-0.56360 0.49743 0.26497-0.84907-0.83577 0.22477
   0 -14  -7  274.21   11.18  57-0.56342 0.51348 0.25459-0.79870-0.83931 0.36269
[truncated: 1,506,920 more chars]
