# Supplementary material for: 1-[(2-Chloro­phen­yl)di­phenyl­meth­yl]-1H-pyrazole
Source: IUCrdata. 2024 Dec 3;9(Pt 12):x241152. doi: 10.1107/S2414314624011520 (PMC11701755; doi:10.1107/S2414314624011520)
Supplement: Supplementary file 2 [file x-09-x241152-Isup2.hkl]

data_I                                                                          
_shelx_title ' pk90001 in P21/n'                                                
_shelx_refln_list_code          4                                               
_shelx_F_calc_maximum      150.86                                               
_exptl_crystal_F_000       720.00                                               
_reflns_d_resolution_high  0.7570                                               
                                                                                
loop_                                                                           
 _space_group_symop_operation_xyz                                               
 'x, y, z'                                                                      
 '-x+1/2, y+1/2, -z+1/2'                                                        
 '-x, -y, -z'                                                                   
 'x-1/2, -y-1/2, z-1/2'                                                         
                                                                                
_cell_length_a     8.8768                                                       
_cell_length_b    18.3002                                                       
_cell_length_c    10.5053                                                       
_cell_angle_alpha  90.000                                                       
_cell_angle_beta   95.942                                                       
_cell_angle_gamma  90.000                                                       
                                                                                
_shelx_F_squared_multiplier     1.000                                           
                                                                                
loop_                                                                           
 _refln_index_h                                                                 
 _refln_index_k                                                                 
 _refln_index_l                                                                 
 _refln_F_squared_calc                                                          
 _refln_F_squared_meas                                                          
 _refln_F_squared_sigma                                                         
 _refln_observed_status                                                         
   2   0   0      12324.39      11969.01       129.95 o                         
   4   0   0       6193.18       6403.63       425.68 o                         
   6   0   0        255.80        239.33        17.53 o                         
   8   0   0        789.66        823.21       481.53 o                         
  10   0   0        186.52        194.52        11.54 o                         
   1   1   0       3674.73       4058.54        65.03 o                         
   2   1   0       3449.15       3607.58        73.12 o                         
   3   1   0         46.93         52.87         9.16 o                         
   4   1   0        519.45        488.05        14.07 o                         
   5   1   0         85.24         73.52         8.66 o                         
   6   1   0         34.67         25.15         8.27 o                         
   7   1   0          5.26         -0.49         7.40 o                         
   8   1   0        351.48        327.81        10.25 o                         
   9   1   0         51.50         56.04         8.27 o                         
  10   1   0          0.34          2.20         6.88 o                         
  11   1   0         11.56         16.28         8.24 o                         
   1   2   0       3954.05       4056.92       138.21 o                         
   2   2   0       1710.63       1781.67        35.01 o                         
   3   2   0       1313.44       1259.57        24.62 o                         
   4   2   0        248.29        291.60        10.95 o                         
   5   2   0        503.62        569.66        12.62 o                         
   6   2   0        182.68        188.79         9.59 o                         
   7   2   0       2187.43       2168.44        36.87 o                         
   8   2   0        271.77        252.57         8.95 o                         
   9   2   0         46.52         56.56         8.20 o                         
  10   2   0          2.17         -1.15         8.76 o                         
  11   2   0        214.02        215.60         9.28 o                         
   1   3   0       1111.76       1141.21        21.45 o                         
   2   3   0        276.61        273.50        11.19 o                         
   3   3   0        258.30        279.82        11.07 o                         
   4   3   0          0.55          5.98         7.62 o                         
   5   3   0       1717.54       1744.02        27.87 o                         
   6   3   0         70.99         77.34         9.49 o                         
   7   3   0         10.42         11.30         7.45 o                         
   8   3   0          0.01          4.90         7.62 o                         
   9   3   0        168.64        143.26        23.58 o                         
  10   3   0         25.59         32.00         9.24 o                         
  11   3   0         96.93         73.51         8.98 o                         
   0   4   0       4948.49       4925.45        64.35 o                         
   1   4   0      18970.04      19128.53       142.12 o                         
   2   4   0        297.14        284.69        11.46 o                         
   3   4   0       2165.35       2046.82        38.70 o                         
   4   4   0         22.34         19.16         7.50 o                         
   5   4   0        364.77        370.45        10.23 o                         
   6   4   0        397.19        405.38        10.02 o                         
   7   4   0        612.43        644.92        13.96 o                         
   8   4   0        154.79        162.04         8.69 o                         
   9   4   0         54.66         69.50         8.39 o                         
  10   4   0        140.33        137.60        10.39 o                         
  11   4   0          7.56          4.74         9.38 o                         
   1   5   0         25.83         33.17         8.67 o                         
   2   5   0        725.23        676.93        12.12 o                         
   3   5   0         10.96         16.69         8.77 o                         
   4   5   0        308.20        259.97         9.78 o                         
   5   5   0          4.41         14.98         6.95 o                         
   6   5   0        345.37        353.74        10.24 o                         
   7   5   0       1316.31       1307.04        14.81 o                         
   8   5   0         21.52         16.94         7.83 o                         
   9   5   0        921.80        888.76        13.42 o                         
  10   5   0          0.04          7.01         9.03 o                         
  11   5   0          1.26         -5.20        11.29 o                         
   0   6   0       5568.30       5228.71       172.72 o                         
   1   6   0        652.01        620.87        11.42 o                         
   2   6   0         80.84         49.72         7.28 o                         
   3   6   0       2004.00       2160.29        41.63 o                         
   4   6   0         67.79        102.06         7.72 o                         
   5   6   0         56.03         72.48         8.80 o                         
   6   6   0        640.92        639.57        18.03 o                         
   7   6   0        411.04        421.63        11.57 o                         
   8   6   0        483.85        472.34        30.34 o                         
   9   6   0         18.71         20.88         8.07 o                         
  10   6   0        258.43        252.37        11.81 o                         
  11   6   0         33.33         20.45        10.85 o                         
   1   7   0       1127.26       1041.98        12.44 o                         
   2   7   0       2163.77       2133.03        30.24 o                         
   3   7   0        138.64        116.57         6.77 o                         
   4   7   0          2.38          0.30         7.26 o                         
   5   7   0        830.65        824.20        12.53 o                         
   6   7   0        359.47        358.14        16.53 o                         
   7   7   0        552.22        522.17        12.20 o                         
   8   7   0         35.94         46.18        11.25 o                         
   9   7   0         88.41         97.56        12.31 o                         
  10   7   0          6.45          5.49        11.23 o                         
  11   7   0        134.02        152.82        15.05 o                         
   0   8   0        104.96        108.41        11.03 o                         
   1   8   0        572.41        537.11        10.87 o                         
   2   8   0       1052.18       1115.21        12.55 o                         
   3   8   0         17.80         35.84         6.51 o                         
   4   8   0         62.62         65.06         6.55 o                         
   5   8   0         61.21         70.16         8.16 o                         
   6   8   0        116.95        109.76         9.60 o                         
   7   8   0        133.36        131.28        10.54 o                         
   8   8   0         20.70         13.36        10.12 o                         
   9   8   0         65.91         70.86        12.30 o                         
  10   8   0          0.79         -3.49        10.87 o                         
  11   8   0         32.92         31.11        13.13 o                         
   1   9   0        728.50        664.57        16.02 o                         
   2   9   0        869.48        863.03        12.20 o                         
   3   9   0       1984.35       2109.71        23.33 o                         
   4   9   0         81.53         76.64         6.99 o                         
   5   9   0        448.40        449.63         9.68 o                         
   6   9   0          0.06          5.16         6.67 o                         
   7   9   0        371.48        352.51        14.34 o                         
   8   9   0          0.75          4.13         9.99 o                         
   9   9   0          3.28         -5.17        10.80 o                         
  10   9   0         11.62          0.68        12.12 o                         
   0  10   0        375.27        463.06        15.32 o                         
   1  10   0         23.69         35.33         5.98 o                         
   2  10   0       1016.07       1094.08        11.38 o                         
   3  10   0         58.00         48.19         6.35 o                         
   4  10   0         90.96         93.68         7.49 o                         
   5  10   0        718.28        742.27        20.54 o                         
   6  10   0        356.44        344.87        15.93 o                         
   7  10   0        281.22        288.39        10.17 o                         
   8  10   0         43.38         40.79        11.94 o                         
   9  10   0         43.81         36.56        13.08 o                         
  10  10   0         62.99         75.62        12.98 o                         
   1  11   0          5.20          5.66         6.11 o                         
   2  11   0       2183.02       2213.49        28.73 o                         
   3  11   0          5.03          1.41         5.91 o                         
   4  11   0        419.04        394.23         8.43 o                         
   5  11   0         96.65        108.59         8.75 o                         
   6  11   0       1136.32       1139.43        37.18 o                         
   7  11   0         67.30         60.50         8.31 o                         
   8  11   0         31.29         44.07        11.63 o                         
   9  11   0         45.39         41.66        12.76 o                         
  10  11   0          2.15          0.15        13.87 o                         
   0  12   0        428.59        410.21        11.62 o                         
   1  12   0          0.26         -3.51         6.68 o                         
   2  12   0         16.62         17.70         5.84 o                         
   3  12   0         29.90         30.58         6.81 o                         
   4  12   0          1.34         -1.44         6.76 o                         
   5  12   0        122.48        115.28         8.60 o                         
   6  12   0        102.80        102.63        17.47 o                         
   7  12   0        218.94        172.82        40.27 o                         
   8  12   0         15.39         14.07        10.07 o                         
   9  12   0         16.98         13.09        12.33 o                         
  10  12   0         77.76         60.64        15.22 o                         
   1  13   0        796.42        786.57         9.38 o                         
   2  13   0         75.38         64.95         6.37 o                         
   3  13   0         87.55         89.62         6.98 o                         
   4  13   0        103.63        114.55         6.90 o                         
   5  13   0        633.12        650.38        10.60 o                         
   6  13   0        111.98         98.33         7.70 o                         
   7  13   0         14.05          9.17         8.63 o                         
   8  13   0         27.20         30.15         9.68 o                         
   9  13   0        162.09        176.69        13.35 o                         
   0  14   0        808.93        770.78        13.70 o                         
   1  14   0        624.41        626.36         9.39 o                         
   2  14   0         48.70         58.98         6.96 o                         
   3  14   0          1.76          4.97         6.08 o                         
   4  14   0         68.13         58.22         7.20 o                         
   5  14   0         13.66         12.89         7.69 o                         
   6  14   0         41.39         40.67         7.15 o                         
   7  14   0         29.81         31.52         8.96 o                         
   8  14   0          0.75          0.27         9.76 o                         
   9  14   0         19.40         10.97        11.50 o                         
   1  15   0        574.75        561.49        11.42 o                         
   2  15   0         10.26          4.63         6.29 o                         
   3  15   0          1.30          3.01         5.89 o                         
   4  15   0        153.48        151.88         7.68 o                         
   5  15   0        629.59        628.26        12.40 o                         
   6  15   0         17.40         23.06         7.75 o                         
   7  15   0         19.62         11.29         8.87 o                         
   8  15   0         29.75         44.22        10.00 o                         
   9  15   0         42.55         27.32        20.25 o                         
   0  16   0         25.20         14.53         8.10 o                         
   1  16   0        112.63        102.90         6.81 o                         
   2  16   0        112.19        117.13         7.00 o                         
   3  16   0         30.30         36.65         6.72 o                         
   4  16   0         79.28         65.37         6.99 o                         
   5  16   0         16.49         19.41         7.69 o                         
   6  16   0        110.99        114.76         7.96 o                         
   7  16   0         18.25         17.38         8.24 o                         
   8  16   0          2.84          3.95        10.02 o                         
   1  17   0         97.65        107.64         7.29 o                         
   2  17   0       1451.55       1508.30        22.34 o                         
   3  17   0          8.14          8.74         6.44 o                         
   4  17   0         58.92         66.49         8.13 o                         
   5  17   0        179.45        195.39         8.63 o                         
   6  17   0        193.97        181.43        26.63 o                         
   7  17   0          0.89         11.48        10.01 o                         
   8  17   0         54.90         31.68        19.88 o                         
   0  18   0        274.48        277.78        12.90 o                         
   1  18   0        183.41        198.48         8.29 o                         
   2  18   0        165.99        171.83         7.99 o                         
   3  18   0         36.99         20.15         7.24 o                         
   4  18   0        117.83        105.26        24.11 o                         
   5  18   0          1.48          0.12         7.38 o                         
   6  18   0         18.15         18.57         8.69 o                         
   7  18   0         59.93         72.42         9.93 o                         
   1  19   0         37.71         30.02         7.58 o                         
   2  19   0        168.53        163.37         9.22 o                         
   3  19   0        381.95        403.62        26.06 o                         
   4  19   0         28.06         37.66         7.32 o                         
   5  19   0        200.74        172.79        14.50 o                         
   6  19   0         28.55         32.90         9.17 o                         
   7  19   0         98.02         76.40        32.72 o                         
   0  20   0         14.41         10.92         9.82 o                         
   1  20   0         63.76         72.25         7.23 o                         
   2  20   0         29.58         21.37         7.41 o                         
   3  20   0          0.03         -0.78         7.71 o                         
   4  20   0         22.07         12.46         9.87 o                         
   5  20   0         76.17         70.95        11.62 o                         
   6  20   0          0.08         23.01        10.73 o                         
   1  21   0        222.72        217.97        25.28 o                         
   2  21   0        148.89        151.92         7.94 o                         
   3  21   0        105.18        121.68         8.18 o                         
   4  21   0         76.68         81.91         8.98 o                         
   5  21   0         15.16         12.78         8.00 o                         
   0  22   0         23.90         28.44        10.75 o                         
   1  22   0         39.41         27.59         7.18 o                         
   2  22   0         18.68         15.45         7.40 o                         
   3  22   0         17.23         16.25         8.63 o                         
   4  22   0         38.98         30.56         9.66 o                         
   1  23   0         79.61         76.00         9.33 o                         
   2  23   0         20.63          3.22         7.70 o                         
   3  23   0         66.76         77.33         8.53 o                         
   0  24   0         88.80         97.94        11.05 o                         
   1  24   0          3.78          1.71         7.76 o                         
 -11   0   1         40.29         25.37        12.56 o                         
  -9   0   1         46.50         48.47        11.77 o                         
  -7   0   1       2989.28       2924.45        33.14 o                         
  -5   0   1         16.16         13.53        10.68 o                         
  -3   0   1       2577.60       2539.35        58.10 o                         
  -1   0   1      11562.25      12254.82       201.44 o                         
   1   0   1       4901.36       4911.87        66.84 o                         
   5   0   1         41.52         46.60        10.96 o                         
   7   0   1        148.14        148.93        11.23 o                         
   9   0   1         50.41         46.95         9.69 o                         
  11   0   1         37.53         41.13        11.71 o                         
 -11   1   1          1.32         -2.24         9.90 o                         
 -10   1   1         10.91         17.47         9.32 o                         
  -9   1   1         51.81         63.70         9.88 o                         
  -8   1   1         68.01         69.86         8.35 o                         
  -7   1   1        147.02        131.52         8.54 o                         
  -6   1   1        104.90        103.99         9.07 o                         
  -5   1   1        403.27        410.01        19.38 o                         
  -4   1   1        639.26        683.56        13.58 o                         
  -3   1   1        216.81        212.70         9.71 o                         
  -2   1   1        122.32        112.52        10.83 o                         
  -1   1   1        645.12        708.78        22.86 o                         
   0   1   1         26.90         38.94        23.91 o                         
   1   1   1        122.81        110.74        11.52 o                         
   2   1   1       1972.01       1887.69        53.65 o                         
   3   1   1          3.79          2.67         8.56 o                         
   4   1   1         29.59         26.12         9.43 o                         
   5   1   1          1.21         -0.24         8.03 o                         
   6   1   1         18.05         18.05         8.66 o                         
   7   1   1         70.12         79.84         8.24 o                         
   8   1   1        131.72        130.21         7.23 o                         
   9   1   1         72.18         65.84         7.29 o                         
  10   1   1          4.36          7.13         7.00 o                         
  11   1   1          3.57         -7.73         7.98 o                         
 -11   2   1        173.07        175.56        10.85 o                         
 -10   2   1        314.63        324.50        10.50 o                         
  -9   2   1         90.42         89.87         9.56 o                         
  -8   2   1        332.42        359.92        12.75 o                         
  -7   2   1        456.74        453.15        10.96 o                         
  -6   2   1       1017.12       1017.71        26.41 o                         
  -5   2   1        443.09        471.09        21.38 o                         
  -4   2   1       3634.03       3625.40        72.58 o                         
  -3   2   1       1054.73       1053.41        14.88 o                         
  -2   2   1        456.75        463.56        13.33 o                         
  -1   2   1        400.88        405.94        14.52 o                         
   0   2   1       9872.25      10417.74       187.15 o                         
   1   2   1        520.98        514.52        15.12 o                         
   2   2   1       5202.45       5115.64        75.11 o                         
   3   2   1       2488.51       2523.93        45.45 o                         
   4   2   1       2415.90       2439.20       104.70 o                         
   5   2   1        538.97        579.52        13.12 o                         
   6   2   1       1268.50       1290.28        14.27 o                         
   7   2   1        383.86        396.10        12.96 o                         
   8   2   1         19.26         10.97         7.46 o                         
   9   2   1         45.66         47.92         7.37 o                         
  10   2   1        701.22        732.06        17.45 o                         
  11   2   1         34.37         35.17         8.50 o                         
 -11   3   1          1.74          5.48         9.60 o                         
 -10   3   1          3.03          3.71         9.86 o                         
  -9   3   1         79.55         76.99         9.90 o                         
  -8   3   1         59.56         63.81         9.10 o                         
  -7   3   1          0.36          3.44         7.22 o                         
  -6   3   1         80.42         75.08         9.70 o                         
  -5   3   1         83.16         90.81         8.37 o                         
  -4   3   1          0.30          0.29         6.93 o                         
  -3   3   1          0.21          1.81         6.60 o                         
  -2   3   1      10405.76       9792.66        99.36 o                         
  -1   3   1       1078.51       1048.92        17.58 o                         
   0   3   1        930.04        890.93        15.56 o                         
   1   3   1       4206.02       4143.97        54.50 o                         
   2   3   1          0.25          3.08         9.14 o                         
   3   3   1       1892.33       1974.71        25.50 o                         
   4   3   1        159.57        244.23        11.15 o                         
   5   3   1         28.57         22.63         6.74 o                         
   6   3   1         23.61         32.13         8.22 o                         
   7   3   1         52.98         45.60         6.79 o                         
   8   3   1        299.31        296.69         9.14 o                         
   9   3   1         95.88         92.71         7.79 o                         
  10   3   1        152.37        151.89        16.85 o                         
  11   3   1         25.38         38.07         9.03 o                         
 -11   4   1         53.25         51.95        11.58 o                         
 -10   4   1         18.05          7.87        10.20 o                         
  -9   4   1          0.01          4.15         8.30 o                         
  -8   4   1        461.48        441.37        11.79 o                         
  -7   4   1       1144.61       1171.10        25.58 o                         
  -6   4   1          0.45          8.74         7.97 o                         
  -5   4   1        389.87        367.54        11.72 o                         
  -4   4   1        506.15        443.51        10.48 o                         
  -3   4   1        439.88        395.60         9.46 o                         
  -2   4   1       2461.51       2304.01        20.40 o                         
  -1   4   1       7519.59       6869.90       111.01 o                         
   0   4   1        407.67        389.23        11.39 o                         
   1   4   1       4876.29       4754.54        63.10 o                         
   2   4   1        620.85        596.54        12.25 o                         
   3   4   1       7294.63       7462.44       124.48 o                         
   4   4   1         38.47         15.64         8.24 o                         
   5   4   1          0.42          3.24         7.48 o                         
   6   4   1        302.11        301.99         9.81 o                         
   7   4   1        975.41       1006.69        14.00 o                         
   8   4   1         73.15         69.04         8.03 o                         
   9   4   1          3.52          4.09         6.57 o                         
  10   4   1          1.28          5.02         7.93 o                         
  11   4   1         56.38         55.55         9.82 o                         
 -11   5   1         31.45         31.23        12.26 o                         
 -10   5   1         96.30        107.19        11.55 o                         
  -9   5   1        264.76        288.59        10.52 o                         
  -8   5   1          1.68         -1.26         8.17 o                         
  -7   5   1        160.29        159.82        10.47 o                         
  -6   5   1        222.92        232.96         9.03 o                         
  -5   5   1        610.68        655.33        11.88 o                         
  -4   5   1       2096.93       2233.33        18.45 o                         
  -3   5   1          0.48          1.99         5.81 o                         
  -2   5   1       1829.77       1779.46        17.63 o                         
  -1   5   1        753.93        712.08        12.19 o                         
   0   5   1       5047.94       4872.61        28.92 o                         
   1   5   1         39.43         34.68         7.74 o                         
   2   5   1       3485.81       3447.13        74.61 o                         
   3   5   1        148.80        148.06         8.17 o                         
   4   5   1        247.20        243.88         9.18 o                         
   5   5   1        220.65        214.40         9.25 o                         
   6   5   1        165.01        147.78         8.04 o                         
   7   5   1       1146.29       1107.52        13.60 o                         
   8   5   1         58.16         72.54         9.09 o                         
   9   5   1        131.67        141.50         9.35 o                         
  10   5   1        142.38        151.71         8.31 o                         
  11   5   1        138.69        145.35        10.01 o                         
 -11   6   1         20.19         11.34        12.73 o                         
 -10   6   1          4.33         -1.01        10.65 o                         
  -9   6   1         75.46         69.11         9.70 o                         
  -8   6   1          1.76         -0.77         8.28 o                         
  -7   6   1        472.69        453.97        11.68 o                         
  -6   6   1        179.13        166.42         9.17 o                         
  -5   6   1        454.67        490.31        11.96 o                         
  -4   6   1        351.71        346.66         9.83 o                         
  -3   6   1         43.58         27.69         6.65 o                         
  -2   6   1         15.90         15.01         5.29 o                         
  -1   6   1        255.97        237.15         7.77 o                         
   0   6   1        557.27        500.85        10.01 o                         
   1   6   1       1992.97       1952.92        28.13 o                         
   2   6   1          6.91          0.58         7.05 o                         
   3   6   1        406.51        354.72        11.10 o                         
   4   6   1         75.16         78.08         7.43 o                         
   5   6   1        393.64        412.92         9.57 o                         
   6   6   1         94.84         99.94         9.27 o                         
   7   6   1          6.37          7.10         8.11 o                         
   8   6   1        113.16         94.87         8.24 o                         
   9   6   1        151.17        156.93        10.81 o                         
  10   6   1         38.01         41.11         9.00 o                         
  11   6   1          6.83          3.54        10.24 o                         
 -11   7   1          0.01          1.43        14.72 o                         
 -10   7   1         83.51         94.70        13.00 o                         
  -9   7   1          0.19          3.64        11.13 o                         
  -8   7   1         56.23         50.29        11.09 o                         
  -7   7   1        396.91        391.37        11.18 o                         
  -6   7   1         26.78         30.81         8.00 o                         
  -5   7   1        491.07        498.12        18.50 o                         
  -4   7   1         13.55         22.24         7.61 o                         
  -3   7   1        444.28        438.56         9.94 o                         
  -2   7   1       1027.07        934.42        17.34 o                         
  -1   7   1        593.12        573.97        10.25 o                         
   0   7   1       1159.37       1104.94        17.87 o                         
   1   7   1       2881.16       2812.52        18.73 o                         
   2   7   1        161.23        142.15         7.15 o                         
   3   7   1        391.85        431.88        10.28 o                         
   4   7   1        467.21        464.78        10.51 o                         
   5   7   1        369.41        374.77        11.28 o                         
   6   7   1        156.89        182.64        11.19 o                         
   7   7   1         85.48         71.88        10.85 o                         
   8   7   1          3.18         12.42         9.53 o                         
   9   7   1        121.34        109.95        11.89 o                         
  10   7   1         62.09         55.00        10.06 o                         
  11   7   1         31.04         31.00        10.75 o                         
 -11   8   1         53.38         56.85        15.93 o                         
 -10   8   1         84.28         82.66        12.95 o                         
  -9   8   1          1.74         -0.70        10.87 o                         
  -8   8   1        431.64        393.23        74.35 o                         
  -7   8   1         11.26          9.77         9.00 o                         
  -6   8   1        256.86        257.24        10.12 o                         
  -5   8   1        391.42        428.79        11.55 o                         
  -4   8   1        932.20        902.05        12.64 o                         
  -3   8   1        159.71        154.20         7.21 o                         
  -2   8   1        266.23        254.59         8.27 o                         
  -1   8   1        112.27        114.85         6.32 o                         
   0   8   1        332.49        269.80         8.08 o                         
   1   8   1        662.17        719.27        10.63 o                         
   2   8   1        500.27        440.73         9.88 o                         
   3   8   1        615.70        633.07        14.75 o                         
   4   8   1         72.24         71.68         7.06 o                         
   5   8   1        196.76        189.22         8.55 o                         
   6   8   1        748.92        716.57        22.84 o                         
   7   8   1         49.52         44.03         9.47 o                         
   8   8   1        164.68        181.11        15.24 o                         
   9   8   1          0.11          0.91        11.87 o                         
  10   8   1         44.44         39.69        10.78 o                         
 -10   9   1         62.73         63.57        13.70 o                         
  -9   9   1        149.02        170.99        12.93 o                         
  -8   9   1        252.94        177.40        72.18 o                         
  -7   9   1          2.57          4.59         9.24 o                         
  -6   9   1        154.57        130.78         9.51 o                         
  -5   9   1        279.44        285.68        10.31 o                         
  -4   9   1        324.54        341.24         9.48 o                         
  -3   9   1        794.76        864.89        10.66 o                         
  -2   9   1       1511.34       1527.18        20.39 o                         
  -1   9   1        116.06        120.69         7.45 o                         
   0   9   1         56.19         50.04         6.71 o                         
   1   9   1        530.25        519.61        12.35 o                         
   2   9   1        208.68        204.74         7.85 o                         
   3   9   1        585.65        632.19         9.40 o                         
   4   9   1        749.06        746.63        10.82 o                         
   5   9   1       1093.37       1148.92        21.23 o                         
   6   9   1        183.43        204.69        11.35 o                         
   7   9   1        382.72        362.77        17.27 o                         
   8   9   1        626.91        626.30        13.67 o                         
   9   9   1          4.10          6.54         9.42 o                         
  10   9   1          1.45         -5.23        13.82 o                         
 -10  10   1         43.43         42.78        12.94 o                         
  -9  10   1         11.17         -0.82        11.07 o                         
  -8  10   1          0.21         -5.39         8.50 o                         
  -7  10   1          0.56          0.60         9.18 o                         
  -6  10   1         91.57         85.93         8.83 o                         
  -5  10   1        891.24        901.64        13.53 o                         
  -4  10   1          0.08         -3.14         6.56 o                         
  -3  10   1        571.50        530.41         8.98 o                         
  -2  10   1        823.97        861.86        17.11 o                         
  -1  10   1         81.75         69.91         6.47 o                         
   0  10   1       1739.58       1746.96        27.50 o                         
   1  10   1         74.24         62.66         6.06 o                         
   2  10   1         81.85         78.90         6.38 o                         
   3  10   1        199.50        178.64         7.23 o                         
   4  10   1          0.28          1.35         6.69 o                         
   5  10   1          0.01         -0.78         7.00 o                         
   6  10   1        265.17        252.55        12.13 o                         
   7  10   1        103.33         98.16        11.54 o                         
   8  10   1         99.15         86.11        11.97 o                         
   9  10   1         16.20         12.41        12.17 o                         
  10  10   1          1.73         14.10        13.43 o                         
 -10  11   1          8.41          6.68        14.85 o                         
  -9  11   1         44.86         51.25        11.42 o                         
  -8  11   1         84.70         96.71         9.59 o                         
  -7  11   1         59.49         53.97         8.65 o                         
  -6  11   1         37.58         43.87         9.56 o                         
  -5  11   1         17.64         27.34         7.59 o                         
  -4  11   1          0.82          2.70         8.06 o                         
  -3  11   1       1787.08       1805.02        22.20 o                         
  -2  11   1        114.63        116.27         6.65 o                         
  -1  11   1        199.50        167.18         6.83 o                         
   0  11   1        168.42        184.46         8.61 o                         
   1  11   1        488.24        490.35        12.78 o                         
   2  11   1          5.28          8.60         6.61 o                         
   3  11   1         97.21        126.73         7.31 o                         
   4  11   1        374.26        393.43        10.96 o                         
   5  11   1        219.91        227.35        11.55 o                         
   6  11   1          8.26          4.15         8.03 o                         
   7  11   1          0.53         -0.74         8.52 o                         
   8  11   1          1.48         -3.10         9.20 o                         
   9  11   1         32.78         48.04        11.25 o                         
  10  11   1        274.36        289.23        14.10 o                         
 -10  12   1         33.29         12.10        16.67 o                         
  -9  12   1          2.98         11.89        12.78 o                         
  -8  12   1          0.61          2.55         9.98 o                         
  -7  12   1        517.05        520.86        17.03 o                         
  -6  12   1        625.48        604.63        18.31 o                         
  -5  12   1        153.73        155.31         7.39 o                         
  -4  12   1        115.37        105.10         7.19 o                         
  -3  12   1        207.49        195.09         7.52 o                         
  -2  12   1        428.98        460.51         7.85 o                         
  -1  12   1         36.73         38.14         6.63 o                         
   0  12   1         59.49         61.50         6.63 o                         
   1  12   1          4.25          2.08         5.51 o                         
   2  12   1         38.53         47.06         5.76 o                         
   3  12   1         35.70         33.28         6.33 o                         
   4  12   1         74.55         73.82         7.56 o                         
   5  12   1        465.67        491.49        11.06 o                         
   6  12   1         14.85         16.63         7.81 o                         
   7  12   1         33.25         39.77         8.20 o                         
   8  12   1          1.04         -6.05        11.74 o                         
   9  12   1        334.47        365.85        14.84 o                         
  10  12   1         29.46         20.25        14.94 o                         
  -9  13   1         26.00         12.40        11.86 o                         
  -8  13   1         16.83         27.11         9.37 o                         
  -7  13   1          0.15         -8.36         8.36 o                         
  -6  13   1        447.28        458.68        17.08 o                         
  -5  13   1        405.59        395.54        90.26 o                         
  -4  13   1         99.96         98.00         7.62 o                         
  -3  13   1         19.45         25.77         5.86 o                         
  -2  13   1        659.46        649.52        10.69 o                         
  -1  13   1        239.65        241.30         7.61 o                         
   0  13   1        500.34        506.42         8.81 o                         
   1  13   1        271.03        261.68         7.57 o                         
   2  13   1        629.49        643.22        19.01 o                         
   3  13   1         69.27         65.49         7.12 o                         
   4  13   1        492.18        520.44        13.73 o                         
   5  13   1        786.97        750.43        10.19 o                         
   6  13   1         77.82         89.51        17.32 o                         
   7  13   1         94.52         83.80        21.32 o                         
   8  13   1        345.03        315.23        80.74 o                         
   9  13   1        114.37        124.71        12.57 o                         
  -9  14   1         83.19         93.91        10.96 o                         
  -8  14   1         43.15         52.16        12.82 o                         
  -7  14   1          3.74         10.46        10.03 o                         
  -6  14   1          8.79          3.57         7.78 o                         
  -5  14   1        103.19        105.70         8.05 o                         
  -4  14   1        147.08        139.86         7.36 o                         
  -3  14   1         14.58         14.36         6.06 o                         
  -2  14   1        156.34        159.45         7.01 o                         
  -1  14   1        119.88        152.17         7.90 o                         
   0  14   1        612.73        599.45        14.10 o                         
   1  14   1          0.86         -2.66         6.00 o                         
   2  14   1          0.15          0.07         6.41 o                         
   3  14   1          3.17          2.60         7.05 o                         
   4  14   1         32.14         28.94         7.77 o                         
   5  14   1          1.53          5.51         7.37 o                         
   6  14   1          1.30          9.95         7.30 o                         
   7  14   1        111.74        116.10         8.93 o                         
   8  14   1          9.95          8.92        12.56 o                         
   9  14   1        151.67        175.04        14.27 o                         
  -9  15   1         52.21         60.49        11.83 o                         
  -8  15   1         24.80         17.41        10.51 o                         
  -7  15   1         99.08         94.07         8.34 o                         
  -6  15   1        143.32        116.96        24.65 o                         
  -5  15   1        382.24        373.84        12.89 o                         
  -4  15   1          0.01          1.94         7.37 o                         
  -3  15   1        300.20        303.77         7.21 o                         
  -2  15   1        276.34        265.26         7.89 o                         
  -1  15   1         78.12         73.23         6.34 o                         
   0  15   1         66.14         73.12         6.49 o                         
   1  15   1        369.16        365.22         8.45 o                         
   2  15   1        106.18        102.99         7.06 o                         
   3  15   1         50.18         44.26         6.58 o                         
   4  15   1        246.09        229.97        22.46 o                         
   5  15   1       1078.21       1095.45        21.11 o                         
   6  15   1         12.40         13.60         7.58 o                         
   7  15   1          5.11          4.42         8.29 o                         
   8  15   1         42.96         55.79         9.95 o                         
   9  15   1         16.75         31.99        14.83 o                         
  -8  16   1         24.79         23.42        10.33 o                         
  -7  16   1        198.27        190.05        16.43 o                         
  -6  16   1          8.64         10.51         8.38 o                         
  -5  16   1        128.88         99.31        18.88 o                         
  -4  16   1         25.70         28.50         6.52 o                         
  -3  16   1        180.02        171.74        22.80 o                         
  -2  16   1          0.90         -1.92         6.16 o                         
  -1  16   1         49.88         50.47         6.56 o                         
   0  16   1         16.95         15.61         6.42 o                         
   1  16   1        244.56        243.06         8.06 o                         
   2  16   1         52.92         65.32         7.45 o                         
   3  16   1        102.31        124.62         7.50 o                         
   4  16   1         40.21         35.78         7.04 o                         
   5  16   1          0.11          1.03         8.71 o                         
   6  16   1         88.20         88.20         8.08 o                         
   7  16   1         33.71         23.93         8.32 o                         
   8  16   1          3.23          1.74        10.46 o                         
  -8  17   1         12.29          4.63        11.22 o                         
  -7  17   1          3.17          9.26         8.94 o                         
  -6  17   1         29.02         39.83        10.72 o                         
  -5  17   1        127.49        138.71        10.22 o                         
  -4  17   1         13.96         17.79         7.43 o                         
  -3  17   1        208.35        216.85         8.19 o                         
  -2  17   1        127.83        128.49         7.31 o                         
  -1  17   1         68.60         67.94         7.03 o                         
   0  17   1         68.80         72.57         6.85 o                         
   1  17   1        974.99        995.27        19.88 o                         
   2  17   1         88.79         98.17         7.74 o                         
   3  17   1        131.67        100.86        10.87 o                         
   4  17   1          0.02          0.29         6.68 o                         
   5  17   1         90.40         95.85         9.70 o                         
   6  17   1         17.35         12.85         7.99 o                         
   7  17   1         52.80         45.74         9.09 o                         
   8  17   1          3.50          9.33        10.78 o                         
  -7  18   1          8.51          7.55         9.23 o                         
  -6  18   1          2.01          6.26         8.36 o                         
  -5  18   1         12.64          4.94         7.53 o                         
  -4  18   1         60.23         47.31         6.96 o                         
  -3  18   1         39.21         43.70         6.74 o                         
  -2  18   1        137.88        145.87         7.81 o                         
  -1  18   1        472.83        483.19        14.15 o                         
   0  18   1         20.83         28.34         7.28 o                         
   1  18   1         66.14         77.99         7.42 o                         
   2  18   1          3.48         -7.44         7.44 o                         
   3  18   1        190.53        194.86         7.36 o                         
   4  18   1          3.25         -1.13         7.35 o                         
   5  18   1          0.05         -3.56         9.36 o                         
   6  18   1         17.76         10.38         7.93 o                         
   7  18   1         41.84         54.29         9.38 o                         
  -7  19   1         10.66          4.14         9.13 o                         
  -6  19   1        258.60        253.09        14.32 o                         
  -5  19   1         32.09         38.11         8.70 o                         
  -4  19   1        164.74        188.43         8.86 o                         
  -3  19   1         57.49         53.78         7.76 o                         
  -2  19   1        176.74        177.51        15.30 o                         
  -1  19   1         67.63         78.28         7.04 o                         
   0  19   1          0.89         10.77         6.82 o                         
   1  19   1         20.05         25.55         7.76 o                         
   2  19   1        643.80        620.40        18.83 o                         
   3  19   1          0.87          2.58         8.21 o                         
   4  19   1        182.92        205.05        18.63 o                         
   5  19   1         17.59         15.86         8.80 o                         
   6  19   1          8.89         24.01         8.80 o                         
   7  19   1          8.89         10.69         9.75 o                         
  -6  20   1          3.52          4.27         9.00 o                         
  -5  20   1          1.75         -1.22         9.17 o                         
  -4  20   1        121.27        122.44         8.50 o                         
  -3  20   1        149.74        154.48         8.32 o                         
  -2  20   1         14.40         11.01         6.60 o                         
  -1  20   1         21.22         23.04         6.91 o                         
   0  20   1          7.42         11.04         6.87 o                         
   1  20   1         55.75         51.46         6.68 o                         
   2  20   1         62.58         75.27         8.35 o                         
   3  20   1          3.87          7.68         7.58 o                         
   4  20   1         43.40         49.34        11.17 o                         
   5  20   1          2.24          4.95         8.84 o                         
   6  20   1         56.52         57.87        10.09 o                         
  -5  21   1        154.54        166.12        10.01 o                         
  -4  21   1          1.36          3.69         8.24 o                         
  -3  21   1          1.54          6.22         8.28 o                         
  -2  21   1         89.15         68.12        14.28 o                         
  -1  21   1         63.44         70.11         6.99 o                         
   0  21   1         75.36         71.41        12.20 o                         
   1  21   1         26.01         25.47         6.82 o                         
   2  21   1        109.85        106.51         7.82 o                         
   3  21   1          1.82         11.99         7.42 o                         
   4  21   1          2.00          5.33         9.19 o                         
   5  21   1         28.38         25.86         8.89 o                         
  -4  22   1         21.61          4.45         9.21 o                         
  -3  22   1         28.19         24.54         8.98 o                         
  -2  22   1          0.67         -5.07         7.87 o                         
  -1  22   1        154.51        158.96         8.46 o                         
   0  22   1          0.12         11.63         7.59 o                         
   1  22   1         11.02          7.29         6.88 o                         
   2  22   1         16.06         15.31         6.81 o                         
   3  22   1         33.57         36.56         7.58 o                         
   4  22   1          0.96         -5.31         9.07 o                         
  -3  23   1         13.88         16.58         8.85 o                         
  -2  23   1          6.44         15.43         7.65 o                         
  -1  23   1          0.94         -1.81         7.93 o                         
   0  23   1         45.56         37.28         8.03 o                         
   1  23   1         38.70         20.10         7.13 o                         
   2  23   1          4.95          1.40         7.43 o                         
   3  23   1         42.85         31.85         8.34 o                         
  -1  24   1        124.04        126.28         9.26 o                         
   0  24   1          5.79          1.49         8.11 o                         
   1  24   1         59.18         65.86         9.71 o                         
 -10   0   2         15.56         28.22        14.01 o                         
  -8   0   2        120.35        101.22        12.67 o                         
  -6   0   2        274.88        306.19        17.70 o                         
  -4   0   2       6439.63       6312.40        77.37 o                         
  -2   0   2      17021.17      16771.66       145.38 o                         
   0   0   2       4093.87       3988.82       109.14 o                         
   2   0   2      22757.92      22544.50        98.23 o                         
   4   0   2       5668.59       6394.01        65.09 o                         
   6   0   2       2646.09       2615.87        45.28 o                         
   8   0   2         53.13         39.03        16.76 o                         
  10   0   2        525.88        590.27        30.75 o                         
 -11   1   2          0.03          7.15        14.11 o                         
 -10   1   2        154.23        133.39        20.52 o                         
  -9   1   2        626.81        570.36        13.34 o                         
  -8   1   2          0.99         -1.90         8.90 o                         
  -7   1   2         43.80         41.36         8.18 o                         
  -6   1   2       1472.00       1456.82        21.63 o                         
  -5   1   2        212.30        265.89         8.96 o                         
  -4   1   2        468.64        458.60        10.42 o                         
  -3   1   2         46.28         54.29         7.65 o                         
  -2   1   2       2419.98       2288.26        49.50 o                         
  -1   1   2       3324.10       3282.32        27.42 o                         
   0   1   2       1022.71       1040.22        18.92 o                         
   1   1   2       2893.70       2913.24        28.78 o                         
   2   1   2       2312.22       2338.31        31.95 o                         
   3   1   2        345.37        383.71        15.28 o                         
   4   1   2        769.43        834.31        19.85 o                         
   5   1   2         72.65         83.40         8.99 o                         
   6   1   2        427.74        475.33        12.77 o                         
   7   1   2        151.14        147.92         6.75 o                         
   8   1   2        311.99        291.52        13.51 o                         
   9   1   2         89.74         89.98         7.94 o                         
  10   1   2         21.30         25.11         7.35 o                         
  11   1   2          0.92         -0.81         8.28 o                         
 -11   2   2        252.05        287.63        14.83 o                         
 -10   2   2        111.65        105.10        12.52 o                         
  -9   2   2          1.31          1.24        10.04 o                         
  -8   2   2         31.30         20.69         9.16 o                         
  -7   2   2        443.55        409.01        12.23 o                         
  -6   2   2        109.24        110.97         9.87 o                         
  -5   2   2       1147.64       1216.69        24.54 o                         
  -4   2   2         70.13         59.43         7.99 o                         
  -3   2   2       4624.81       4616.60        68.98 o                         
  -2   2   2        966.97        905.98        15.93 o                         
  -1   2   2       1193.03       1205.69        17.43 o                         
   0   2   2      19606.64      20090.67       181.46 o                         
   1   2   2       5027.26       5095.43        57.30 o                         
   2   2   2        540.56        562.87        14.47 o                         
   3   2   2       4264.56       4041.70        90.34 o                         
   4   2   2        610.51        649.06        12.08 o                         
   5   2   2        277.55        271.07        10.05 o                         
   6   2   2        185.19        212.46         9.30 o                         
   7   2   2          5.02          8.48         6.49 o                         
   8   2   2         15.66         17.16         6.32 o                         
   9   2   2        339.79        349.18        14.12 o                         
  10   2   2          3.88         12.75         7.49 o                         
  11   2   2          0.84         -0.17         8.16 o                         
 -11   3   2         42.41         23.78        11.46 o                         
 -10   3   2         67.30         50.12        25.50 o                         
  -9   3   2         45.77         49.42        10.64 o                         
  -8   3   2         40.84         30.43        10.15 o                         
  -7   3   2        740.48        735.90        13.43 o                         
  -6   3   2         13.54         16.05         8.19 o                         
  -5   3   2         49.96         47.61         7.06 o                         
  -4   3   2          3.72          6.86         7.58 o                         
  -3   3   2       1458.93       1387.13        21.37 o                         
  -2   3   2        747.58        747.35        12.85 o                         
  -1   3   2       5478.59       5210.97        67.74 o                         
   0   3   2        544.54        543.17        10.89 o                         
   1   3   2       9341.84       9317.22       106.46 o                         
   2   3   2        593.76        607.25        12.60 o                         
   3   3   2        424.96        450.08        10.54 o                         
   4   3   2        702.81        707.55        24.71 o                         
   5   3   2        126.55        110.87        10.39 o                         
   6   3   2        771.22        782.23        23.32 o                         
   7   3   2         13.02         18.11         7.29 o                         
   8   3   2        303.07        283.67         8.87 o                         
   9   3   2          7.08         -1.92         7.07 o                         
  10   3   2          0.26         -0.18         7.96 o                         
  11   3   2         68.71         56.62         9.53 o                         
 -11   4   2        149.46        132.18        20.73 o                         
 -10   4   2          0.88          0.99        11.30 o                         
  -9   4   2         51.04         41.75        11.68 o                         
  -8   4   2          7.35          2.64         9.99 o                         
  -7   4   2          6.84          5.93         9.08 o                         
  -6   4   2         94.00         96.79         8.62 o                         
  -5   4   2       1156.82       1202.11        12.30 o                         
  -4   4   2        646.74        637.81        10.52 o                         
  -3   4   2         40.27         37.74         6.19 o                         
  -2   4   2         45.77         30.42         7.49 o                         
  -1   4   2       2972.62       2729.10        56.85 o                         
   0   4   2        173.17        194.50         7.52 o                         
   1   4   2       6628.31       6575.33       130.42 o                         
   2   4   2        111.50         85.57         7.22 o                         
   3   4   2       3273.36       3383.28        78.69 o                         
   4   4   2         84.88         93.97        10.27 o                         
   5   4   2        442.67        390.25        20.09 o                         
   6   4   2        582.38        629.80        23.44 o                         
   7   4   2        646.35        651.63        14.15 o                         
   8   4   2         49.05         48.85         6.91 o                         
   9   4   2         89.84         88.36         8.32 o                         
  10   4   2          7.04          7.47         7.48 o                         
  11   4   2         27.05         26.44         9.56 o                         
 -11   5   2          2.34         -0.25        13.03 o                         
 -10   5   2        198.54        161.18        38.92 o                         
  -9   5   2         17.30         14.49        11.85 o                         
  -8   5   2         37.17         43.24        10.47 o                         
  -7   5   2        243.90        256.06        11.15 o                         
  -6   5   2        713.08        675.71        12.85 o                         
  -5   5   2       2016.47       2079.11        36.44 o                         
  -4   5   2        179.13        178.93         7.25 o                         
  -3   5   2       1264.37       1292.02        13.78 o                         
  -2   5   2        208.84        226.88         8.39 o                         
  -1   5   2       1898.67       1869.93        15.31 o                         
   0   5   2       8564.38       8203.46       109.48 o                         
   1   5   2        545.13        543.30         9.62 o                         
   2   5   2        364.13        334.84         8.44 o                         
   3   5   2        338.11        352.17         8.63 o                         
   4   5   2        791.77        752.72        15.89 o                         
   5   5   2         15.76         16.30         9.65 o                         
   6   5   2        178.95        184.69         9.29 o                         
   7   5   2        374.27        355.53        11.76 o                         
   8   5   2        857.12        862.93        95.62 o                         
   9   5   2        114.64        119.21         9.02 o                         
  10   5   2         25.13         34.09         7.90 o                         
  11   5   2         83.97         92.23        10.12 o                         
 -11   6   2         19.80          3.35        13.47 o                         
 -10   6   2         36.08         28.18        11.09 o                         
  -9   6   2          0.69         -0.58        10.79 o                         
  -8   6   2        508.89        491.47        13.37 o                         
  -7   6   2         44.95         49.07         8.98 o                         
  -6   6   2         76.10         89.14         8.93 o                         
  -5   6   2         40.12         46.86         6.67 o                         
  -4   6   2       4924.37       5094.07        24.90 o                         
  -3   6   2        176.40        171.58         6.76 o                         
  -2   6   2       1252.23       1202.71        16.80 o                         
  -1   6   2          6.85         15.61         6.58 o                         
   0   6   2       1206.72       1108.86        17.23 o                         
   1   6   2        520.35        503.41         8.58 o                         
   2   6   2          5.50          0.50         5.95 o                         
   3   6   2       2513.72       2712.68        70.96 o                         
   4   6   2        128.81        149.00        11.47 o                         
   5   6   2         24.72         30.23        10.63 o                         
   6   6   2          0.49         -4.67         7.41 o                         
   7   6   2        126.00        141.89         7.50 o                         
   8   6   2        348.41        355.49        15.55 o                         
   9   6   2         26.08         24.91         8.81 o                         
  10   6   2         78.32         75.45         8.66 o                         
 -11   7   2          4.71          9.59        14.74 o                         
 -10   7   2         20.24         23.38        12.38 o                         
  -9   7   2        486.13        476.04        18.67 o                         
  -8   7   2          0.33         -0.94         8.81 o                         
  -7   7   2         38.09         36.48         8.31 o                         
  -6   7   2          0.25          0.93         7.54 o                         
  -5   7   2        946.49        979.41        12.47 o                         
  -4   7   2         58.78         44.15         6.32 o                         
  -3   7   2          1.12          8.01         5.96 o                         
  -2   7   2          0.77          3.01         6.29 o                         
  -1   7   2          4.02          5.74         6.42 o                         
   0   7   2        694.74        657.58         9.53 o                         
   1   7   2       5577.85       5471.17        64.54 o                         
   2   7   2       3524.54       3620.60        73.29 o                         
   3   7   2        302.29        325.81         8.16 o                         
   4   7   2        518.79        491.34         9.61 o                         
   5   7   2         68.04         69.80        10.10 o                         
   6   7   2        412.34        438.51        10.65 o                         
   7   7   2       1444.07       1346.80        14.99 o                         
   8   7   2         17.35         13.17         8.42 o                         
   9   7   2         77.41         80.56         9.94 o                         
  10   7   2         14.13         22.74        10.26 o                         
 -11   8   2        130.06        115.65        18.73 o                         
 -10   8   2        154.52        169.42        17.02 o                         
  -9   8   2          0.10         13.54        12.20 o                         
  -8   8   2         31.61         31.86        10.39 o                         
  -7   8   2         14.28         17.71         7.90 o                         
  -6   8   2         83.93         74.40         9.07 o                         
  -5   8   2       1051.53       1048.79        12.52 o                         
  -4   8   2         86.30        100.00         7.38 o                         
  -3   8   2        117.04        107.13         6.80 o                         
  -2   8   2        148.84        172.38         6.87 o                         
  -1   8   2       1032.77        940.01        11.70 o                         
   0   8   2       1018.41       1051.85        21.13 o                         
   1   8   2       1306.48       1337.11        13.46 o                         
   2   8   2       1844.58       2032.08        22.16 o                         
   3   8   2        233.75        301.43         7.94 o                         
   4   8   2          2.13          5.41         7.18 o                         
   5   8   2        301.27        309.31        10.92 o                         
   6   8   2        600.87        576.15        19.66 o                         
   7   8   2          9.14        -10.16        10.16 o                         
   8   8   2          2.13         -8.85         9.20 o                         
   9   8   2          4.78          6.19         8.53 o                         
  10   8   2          0.02          2.22        10.50 o                         
 -10   9   2         37.26         35.00        16.82 o                         
  -9   9   2         10.23         13.77        10.66 o                         
  -8   9   2        179.93        174.01        38.24 o                         
  -7   9   2        327.86        272.22        36.19 o                         
  -6   9   2         21.33         25.97         7.27 o                         
  -5   9   2         18.87         26.44         7.63 o                         
  -4   9   2          0.71          5.60         6.94 o                         
  -3   9   2        231.12        213.23         7.66 o                         
  -2   9   2         12.51         22.88         6.29 o                         
  -1   9   2        401.94        423.33         8.01 o                         
   0   9   2       3911.27       4004.16        48.97 o                         
   1   9   2       1132.79       1048.19        24.63 o                         
   2   9   2         71.46         80.75         6.93 o                         
   3   9   2        136.43        149.41         7.34 o                         
   4   9   2        367.71        389.83         9.39 o                         
   5   9   2         57.46         72.43         9.52 o                         
   6   9   2          8.39         10.95         8.10 o                         
   7   9   2        328.88        339.66        85.34 o                         
   8   9   2        255.32        270.48        14.16 o                         
   9   9   2        334.21        354.85        18.68 o                         
  10   9   2         41.13         42.67        10.89 o                         
 -10  10   2        192.08        143.18       106.53 o                         
  -9  10   2        274.96        287.47        13.59 o                         
  -8  10   2          5.49          2.17         9.54 o                         
  -7  10   2        779.68        756.79        17.12 o                         
  -6  10   2        130.03        127.33         8.34 o                         
  -5  10   2        153.31        162.36         8.50 o                         
  -4  10   2        326.79        340.52         9.54 o                         
  -3  10   2        736.70        738.99        10.13 o                         
  -2  10   2        120.77        140.37         7.27 o                         
  -1  10   2       1342.86       1348.18        12.09 o                         
   0  10   2        183.46        163.63         6.24 o                         
   1  10   2          0.48          2.83         5.95 o                         
   2  10   2         66.68         74.02         6.72 o                         
   3  10   2         41.48         42.23         6.65 o                         
   4  10   2        161.57        167.75         9.42 o                         
   5  10   2          8.60          6.75         6.60 o                         
   6  10   2        223.64        230.85         9.92 o                         
   7  10   2          1.39         -6.02        11.48 o                         
   8  10   2         17.92         12.25         9.86 o                         
   9  10   2        154.74        165.20        14.52 o                         
  10  10   2          3.07          5.21        10.97 o                         
 -10  11   2        107.64        103.21        15.20 o                         
  -9  11   2          0.59         -2.49        12.02 o                         
  -8  11   2          2.77          3.45         8.58 o                         
  -7  11   2        186.76        174.12        10.90 o                         
  -6  11   2        700.81        678.80        16.18 o                         
  -5  11   2          7.34          6.43         7.47 o                         
  -4  11   2         22.59         21.77         6.64 o                         
  -3  11   2        574.53        576.65         9.88 o                         
  -2  11   2        432.47        407.88         8.01 o                         
  -1  11   2        279.41        270.45         8.03 o                         
   0  11   2       1934.04       1996.65        33.07 o                         
   1  11   2        105.65        125.12         6.75 o                         
   2  11   2        611.12        649.79        14.65 o                         
   3  11   2         76.98         90.25         7.38 o                         
   4  11   2        392.46        393.44         9.04 o                         
   5  11   2        107.85        101.86        13.03 o                         
   6  11   2          0.45         -3.58         8.81 o                         
   7  11   2         12.91         13.73        10.94 o                         
   8  11   2        340.34        335.13        61.78 o                         
   9  11   2        162.31        147.81        41.09 o                         
  10  11   2         20.60         11.71        10.39 o                         
 -10  12   2          0.11          1.85        12.93 o                         
  -9  12   2          6.37          4.23         9.82 o                         
  -8  12   2        253.77        258.88        57.40 o                         
  -7  12   2        248.99        235.27        23.00 o                         
  -6  12   2         12.90          7.31         7.88 o                         
  -5  12   2         21.00         22.46         8.92 o                         
  -4  12   2        898.05        874.48        14.59 o                         
  -3  12   2        227.32        230.37         6.96 o                         
  -2  12   2         11.69         15.05         6.82 o                         
  -1  12   2        260.72        268.26         6.86 o                         
   0  12   2        596.45        650.01         8.73 o                         
   1  12   2        114.70        140.94         6.31 o                         
   2  12   2        234.62        214.45         8.41 o                         
   3  12   2         43.98         42.84         7.30 o                         
   4  12   2         25.86         17.31         7.11 o                         
   5  12   2        153.58        160.63         8.10 o                         
   6  12   2         72.46         82.49        10.33 o                         
   7  12   2         11.13         -9.74        11.27 o                         
   8  12   2         75.66         87.82        10.33 o                         
   9  12   2          5.90          2.41        10.52 o                         
  -9  13   2        123.84        111.38        11.95 o                         
  -8  13   2         13.03         15.71        10.44 o                         
  -7  13   2         63.23         77.05         8.25 o                         
  -6  13   2         78.94         78.20         8.52 o                         
  -5  13   2         59.90         72.36        10.38 o                         
  -4  13   2         92.39         95.92         7.56 o                         
  -3  13   2         78.27         73.58         6.66 o                         
  -2  13   2        102.26        104.99         7.18 o                         
  -1  13   2       1233.62       1320.92        12.84 o                         
   0  13   2        107.08        115.96         6.86 o                         
   1  13   2       1211.09       1182.12        24.60 o                         
   2  13   2          0.01          0.52         7.06 o                         
   3  13   2        104.87        118.21         7.10 o                         
   4  13   2          2.35          4.41         6.98 o                         
   5  13   2         28.54         48.43         8.65 o                         
   6  13   2        133.42        127.32         7.77 o                         
   7  13   2        388.22        391.51        15.06 o                         
   8  13   2        124.35        103.58         9.49 o                         
   9  13   2        171.24        147.47        16.19 o                         
  -9  14   2         13.95          0.90        11.89 o                         
  -8  14   2        199.66        184.03        20.00 o                         
  -7  14   2          6.78          5.63         8.34 o                         
  -6  14   2          9.17          9.80         9.37 o                         
  -5  14   2         75.84         83.83         8.55 o                         
  -4  14   2          0.71          0.58         6.89 o                         
  -3  14   2         34.86         33.98         5.91 o                         
  -2  14   2        111.05        121.73         6.55 o                         
  -1  14   2        766.14        770.83         8.90 o                         
   0  14   2         26.35         28.28         6.94 o                         
   1  14   2        144.77        149.99         6.39 o                         
   2  14   2        276.71        264.58         7.65 o                         
   3  14   2        623.82        624.97        15.20 o                         
   4  14   2        406.48        392.25        11.12 o                         
   5  14   2          1.33          7.51         7.50 o                         
   6  14   2          2.17          2.60         7.35 o                         
   7  14   2         19.92         14.91        11.63 o                         
   8  14   2          6.39         16.23        10.43 o                         
   9  14   2         30.34         48.59        11.69 o                         
  -9  15   2         60.92         56.77        11.54 o                         
  -8  15   2          6.18         11.80        10.73 o                         
  -7  15   2          9.65          3.86        10.00 o                         
  -6  15   2         58.34         58.16         8.55 o                         
  -5  15   2        182.23        187.80         8.34 o                         
  -4  15   2        172.52        160.36         7.27 o                         
  -3  15   2        256.37        256.22         7.53 o                         
  -2  15   2        348.53        338.28         9.57 o                         
  -1  15   2        167.63        161.51         7.51 o                         
   0  15   2         11.52         10.40         5.09 o                         
   1  15   2        141.63        136.54         7.25 o                         
   2  15   2        244.32        233.89         7.81 o                         
   3  15   2         78.03         74.10         6.42 o                         
   4  15   2         21.36         30.46         7.48 o                         
   5  15   2         45.73         38.20         7.60 o                         
   6  15   2         59.58         55.58        11.98 o                         
   7  15   2        133.17        114.14        13.91 o                         
   8  15   2         25.01        -12.30        24.52 o                         
  -8  16   2         86.39         78.45         9.93 o                         
  -7  16   2          0.23         15.04        10.71 o                         
  -6  16   2          2.18         -2.89         7.99 o                         
  -5  16   2         43.40         44.89         8.39 o                         
  -4  16   2        195.27        199.88         8.08 o                         
  -3  16   2         54.43         49.52         7.16 o                         
  -2  16   2        295.51        293.87         8.17 o                         
  -1  16   2         78.50         84.94         6.32 o                         
   0  16   2        183.60        179.06         7.98 o                         
   1  16   2        320.45        318.90         8.16 o                         
   2  16   2        288.99        324.21         7.39 o                         
   3  16   2         10.29          4.39         6.22 o                         
   4  16   2         99.70        100.99         7.27 o                         
   5  16   2          0.07          4.17         7.66 o                         
   6  16   2        133.50         99.47        21.46 o                         
   7  16   2         73.11         54.35         8.39 o                         
   8  16   2         16.87          0.34        11.35 o                         
  -8  17   2          0.11         -7.74        10.94 o                         
  -7  17   2          0.23         10.13        10.17 o                         
  -6  17   2        203.99        224.30         9.99 o                         
  -5  17   2         37.61         43.91         9.33 o                         
  -4  17   2          6.46         11.23         7.24 o                         
  -3  17   2        444.86        446.89         8.69 o                         
  -2  17   2        371.89        390.95         9.02 o                         
  -1  17   2         84.33         84.35         6.24 o                         
   0  17   2        447.36        450.44        33.41 o                         
   1  17   2        209.72        205.99        12.10 o                         
   2  17   2        694.32        635.39        13.74 o                         
   3  17   2         30.29         31.73         7.27 o                         
   4  17   2         71.97         95.30         7.65 o                         
   5  17   2          5.39          6.16         7.75 o                         
   6  17   2          0.12         -2.90         7.50 o                         
   7  17   2          2.25          2.91         8.57 o                         
  -7  18   2         40.19         52.64        10.75 o                         
  -6  18   2        113.00        120.40        10.10 o                         
  -5  18   2          0.74          2.34         8.88 o                         
  -4  18   2          0.51          4.25         7.50 o                         
  -3  18   2         21.01         16.59         6.98 o                         
  -2  18   2        108.81         97.13        10.64 o                         
  -1  18   2         16.43         14.36         6.29 o                         
   0  18   2        345.84        365.26         9.27 o                         
   1  18   2        505.84        488.27        14.02 o                         
   2  18   2        132.33        126.36         7.88 o                         
   3  18   2        678.28        700.19        21.42 o                         
   4  18   2         76.59         65.55         7.08 o                         
   5  18   2          6.67          6.70         7.14 o                         
   6  18   2         12.11         16.82        10.34 o                         
   7  18   2          6.15          6.88         8.17 o                         
  -7  19   2          9.24         11.85        10.08 o                         
  -6  19   2         45.46         51.11         9.26 o                         
  -5  19   2        599.46        658.86        17.01 o                         
  -4  19   2        151.23        177.34        20.74 o                         
  -3  19   2          2.74          4.59         7.38 o                         
  -2  19   2         77.76         74.30         8.14 o                         
  -1  19   2          0.82          1.30         6.78 o                         
   0  19   2         31.96         36.41         6.53 o                         
   1  19   2          1.47          1.19         6.34 o                         
   2  19   2          0.08         -7.06         7.06 o                         
   3  19   2          5.48         11.64         8.03 o                         
   4  19   2         10.49          9.51         6.91 o                         
   5  19   2          0.06          5.82         7.75 o                         
   6  19   2         32.28         31.32         8.48 o                         
  -6  20   2         10.58          1.00         9.67 o                         
  -5  20   2        224.98        214.06        29.66 o                         
  -4  20   2        148.77        153.00        13.43 o                         
  -3  20   2         14.53         19.26         7.84 o                         
  -2  20   2         41.46         35.52         8.12 o                         
  -1  20   2         16.14         23.92         7.13 o                         
   0  20   2          6.35          5.71         7.05 o                         
   1  20   2         14.81         19.42         6.06 o                         
   2  20   2          5.41          3.97         7.05 o                         
   3  20   2         18.86         29.04         8.20 o                         
   4  20   2          0.96         -2.69         7.08 o                         
   5  20   2          9.71          0.36         8.46 o                         
   6  20   2         12.41          8.75         9.09 o                         
  -5  21   2          6.21          6.23         8.68 o                         
  -4  21   2         24.80         23.89         9.03 o                         
  -3  21   2        412.14        396.43        23.06 o                         
  -2  21   2         58.14         45.07         8.47 o                         
  -1  21   2          0.24          4.82         7.38 o                         
   0  21   2         16.91         18.96         7.57 o                         
   1  21   2         50.69         52.65         7.07 o                         
   2  21   2         81.21         85.79         9.05 o                         
   3  21   2         22.15          7.68         6.90 o                         
   4  21   2         18.38         41.78         8.06 o                         
   5  21   2         38.14         30.21         9.23 o                         
  -4  22   2          4.53          9.29         8.96 o                         
  -3  22   2         57.50         69.53         8.60 o                         
  -2  22   2         14.79         11.48         7.66 o                         
  -1  22   2         19.70          9.34         8.91 o                         
   0  22   2         33.32         37.93         8.04 o                         
   1  22   2          3.16          5.98         7.31 o                         
   2  22   2        186.28        177.97         8.17 o                         
   3  22   2         29.92         19.28         7.75 o                         
   4  22   2         15.81         19.04         8.84 o                         
  -3  23   2         37.85         38.93         8.55 o                         
  -2  23   2          2.69         -0.73         7.67 o                         
  -1  23   2         20.52          9.26         8.25 o                         
   0  23   2         32.86         31.55         8.41 o                         
   1  23   2          0.92         -4.10         8.51 o                         
   2  23   2          0.81          9.26         8.48 o                         
   3  23   2          0.80          8.83         7.53 o                         
 -11   0   3         35.91         54.70        21.46 o                         
  -9   0   3        139.41        144.64        21.21 o                         
  -7   0   3        342.13        359.43        29.68 o                         
  -5   0   3       1027.15        982.32        76.53 o                         
  -3   0   3         10.88         31.00        11.86 o                         
  -1   0   3       1578.44       1478.27        22.74 o                         
   1   0   3       4218.34       4057.08        39.67 o                         
   3   0   3        161.55        167.22        11.96 o                         
   5   0   3         97.85         68.03        19.08 o                         
   7   0   3        288.82        260.62        14.38 o                         
   9   0   3        193.54        198.08        36.78 o                         
  11   0   3        130.66        142.38        13.49 o                         
 -11   1   3         31.53         29.81        16.54 o                         
 -10   1   3         19.12         32.54        14.34 o                         
  -9   1   3        434.09        355.67       109.22 o                         
  -8   1   3          7.78          6.24        10.72 o                         
  -7   1   3        103.60        105.89         8.96 o                         
  -6   1   3        982.73        995.35        13.76 o                         
  -5   1   3         84.76         69.34         7.64 o                         
  -4   1   3        338.24        328.66         9.11 o                         
  -3   1   3        765.05        747.24        11.75 o                         
  -2   1   3        375.72        384.37         9.59 o                         
  -1   1   3       1307.19       1277.91        16.43 o                         
   0   1   3         56.41         47.00         9.41 o                         
   1   1   3       4543.98       4550.49        60.57 o                         
   2   1   3        449.90        438.85        11.84 o                         
   3   1   3         10.51          4.25         8.36 o                         
   4   1   3        552.50        620.05        31.31 o                         
   5   1   3        289.73        292.98        20.11 o                         
   6   1   3        107.65        111.86        11.19 o                         
   7   1   3        153.37        161.50        11.19 o                         
   8   1   3          5.41          9.27         6.26 o                         
   9   1   3         17.47         17.06         7.16 o                         
  10   1   3          6.03          9.45         7.25 o                         
  11   1   3         33.01         35.73         8.25 o                         
 -11   2   3        280.96        287.68        41.78 o                         
 -10   2   3          2.24          1.17        13.21 o                         
  -9   2   3        143.29         99.69        23.95 o                         
  -8   2   3         47.60         55.11        11.09 o                         
  -7   2   3         19.00         23.85         7.52 o                         
  -6   2   3        306.83        303.52         9.41 o                         
  -5   2   3        754.88        719.72        12.79 o                         
  -4   2   3       3403.39       3410.56        56.05 o                         
  -3   2   3        292.76        294.91         9.12 o                         
  -2   2   3        888.88        910.30        12.89 o                         
  -1   2   3       4177.05       4012.74        27.23 o                         
   0   2   3        944.56        916.04        12.98 o                         
   1   2   3        163.77        170.60         8.96 o                         
   2   2   3       1418.96       1310.73        18.57 o                         
   3   2   3        215.25        211.08         9.58 o                         
   4   2   3        731.76        688.12        21.60 o                         
   5   2   3        502.42        498.67        10.18 o                         
   6   2   3       1489.05       1470.09        39.68 o                         
   7   2   3        147.68        152.23        10.03 o                         
   8   2   3        142.79        137.88         7.71 o                         
   9   2   3          4.18          3.83         6.74 o                         
  10   2   3         30.31         43.10         8.41 o                         
  11   2   3          0.34         16.21         8.18 o                         
 -11   3   3         89.24         99.09        16.56 o                         
 -10   3   3        121.72        106.58        14.69 o                         
  -9   3   3        245.90        202.67        56.13 o                         
  -8   3   3        171.23        161.27        12.28 o                         
  -7   3   3        506.87        485.07        11.22 o                         
  -6   3   3        520.11        508.33        12.35 o                         
  -5   3   3         31.41         39.67         7.38 o                         
  -4   3   3       3482.63       3506.57        40.43 o                         
  -3   3   3          8.22         10.09         6.85 o                         
  -2   3   3       4376.56       4164.40        47.85 o                         
  -1   3   3       2461.36       2382.28        18.39 o                         
   0   3   3        825.35        755.95        14.03 o                         
   1   3   3       3690.12       3590.08        47.17 o                         
   2   3   3        951.01        966.32        18.69 o                         
   3   3   3        408.85        412.64         9.45 o                         
   4   3   3       1411.27       1417.48        16.24 o                         
   5   3   3        756.95        800.38        14.71 o                         
   6   3   3        207.46        198.25        10.56 o                         
   7   3   3         61.06         58.88         9.16 o                         
   8   3   3        439.75        425.63        29.08 o                         
   9   3   3          6.24         11.79         7.23 o                         
  10   3   3         92.18         98.51         8.64 o                         
  11   3   3         20.00          8.30         9.35 o                         
 -11   4   3         77.73         71.17        14.25 o                         
 -10   4   3         18.08         26.58        13.07 o                         
  -9   4   3          0.25          0.60        12.01 o                         
  -8   4   3        244.96        225.41        14.25 o                         
  -7   4   3        117.72        118.93         9.65 o                         
  -6   4   3        872.64        809.30        17.14 o                         
  -5   4   3         22.24         21.62         8.13 o                         
  -4   4   3         61.01         64.65         6.99 o                         
  -3   4   3       1335.03       1333.08        13.77 o                         
  -2   4   3       3461.26       3545.92        44.02 o                         
  -1   4   3       8030.37       7796.28        84.63 o                         
   0   4   3         37.39         27.55         5.65 o                         
   1   4   3        895.78        828.43        14.02 o                         
   2   4   3        131.75        100.82         6.79 o                         
   3   4   3        769.39        796.08        22.65 o                         
   4   4   3        709.36        723.84        11.24 o                         
   5   4   3        782.79        730.77        17.08 o                         
   6   4   3         85.94         96.29         8.31 o                         
   7   4   3        338.07        389.21        20.87 o                         
   8   4   3        108.17        123.78         7.16 o                         
   9   4   3         37.72         56.04         8.56 o                         
  10   4   3          0.02          3.62         7.30 o                         
 -11   5   3          0.36         -0.63        13.12 o                         
 -10   5   3         59.55         38.34        13.99 o                         
  -9   5   3        171.89        177.49        17.02 o                         
  -8   5   3         15.41         11.37        10.20 o                         
  -7   5   3        353.17        356.09        15.82 o                         
  -6   5   3          3.08          1.34         6.69 o                         
  -5   5   3       1833.80       1859.26        23.12 o                         
  -4   5   3        179.39        180.72         7.66 o                         
  -3   5   3         42.32         26.56         5.69 o                         
  -2   5   3        992.65       1041.27        24.21 o                         
  -1   5   3       1857.83       1844.70        22.52 o                         
   0   5   3        878.43        891.03        12.74 o                         
   1   5   3       1943.35       1985.76        19.07 o                         
   2   5   3        272.01        296.42         8.45 o                         
   3   5   3          8.92         14.11         6.29 o                         
   4   5   3       1344.02       1366.53        38.94 o                         
   5   5   3          1.60          1.33         7.25 o                         
   6   5   3        462.30        481.85        14.67 o                         
   7   5   3       1077.16       1028.17        21.16 o                         
   8   5   3          2.96          2.64         7.49 o                         
   9   5   3         31.96         27.66         8.70 o                         
  10   5   3          4.13         10.69         8.32 o                         
 -11   6   3        172.02        166.50        15.09 o                         
 -10   6   3          0.00         -5.71        14.50 o                         
  -9   6   3        180.28        193.83        13.64 o                         
  -8   6   3        188.62        175.28        11.17 o                         
  -7   6   3          7.17          4.13         9.02 o                         
  -6   6   3         44.00         46.37         6.79 o                         
  -5   6   3        565.69        558.98         9.27 o                         
  -4   6   3         75.61         92.66         6.57 o                         
  -3   6   3        321.04        351.59         7.82 o                         
  -2   6   3        500.71        505.50         9.31 o                         
  -1   6   3          0.55         -0.95         4.71 o                         
   0   6   3       2850.51       2974.07        39.95 o                         
   1   6   3       1572.85       1484.93        27.40 o                         
   2   6   3         20.92         31.34         6.02 o                         
   3   6   3          6.85          4.43         6.23 o                         
   4   6   3         56.89         66.12         7.43 o                         
   5   6   3         37.19         36.66         8.16 o                         
   6   6   3        176.83        183.79         8.37 o                         
   7   6   3        131.97        123.86        14.82 o                         
   8   6   3          3.76          0.92         7.74 o                         
   9   6   3        187.01        187.39         9.38 o                         
  10   6   3          0.64         -0.15         9.76 o                         
 -11   7   3          1.20          0.01        17.92 o                         
 -10   7   3         33.86         22.02        14.14 o                         
  -9   7   3         32.66         23.21        12.56 o                         
  -8   7   3         57.95         54.75         9.34 o                         
  -7   7   3        212.11        213.22         9.91 o                         
  -6   7   3       1700.83       1722.57        18.65 o                         
  -5   7   3          0.45         -1.27         6.13 o                         
  -4   7   3          6.86          6.09         6.08 o                         
  -3   7   3       1171.96       1163.87        19.78 o                         
  -2   7   3         18.46         28.60         5.42 o                         
  -1   7   3        509.82        516.25         8.04 o                         
   0   7   3       4333.59       4500.19        91.69 o                         
   1   7   3        163.91        140.31         6.52 o                         
   2   7   3       1126.64       1199.30        27.41 o                         
   3   7   3        748.05        813.64        15.06 o                         
   4   7   3        725.21        722.25        16.60 o                         
   5   7   3       1373.69       1381.45        16.13 o                         
   6   7   3         27.81         29.67         8.08 o                         
   7   7   3         71.26         68.32         7.64 o                         
   8   7   3          5.97          5.80         7.80 o                         
   9   7   3          9.18          8.74         7.84 o                         
  10   7   3         20.84         23.75        10.70 o                         
 -10   8   3         26.52         33.59        16.54 o                         
  -9   8   3         52.01         41.28        12.21 o                         
  -8   8   3        245.50        262.14        15.85 o                         
  -7   8   3          2.70          2.11         8.96 o                         
  -6   8   3          0.67          4.62         6.31 o                         
  -5   8   3        581.73        604.27        10.66 o                         
  -4   8   3        155.77        162.04         7.26 o                         
  -3   8   3         30.46         29.04         6.68 o                         
  -2   8   3       1318.68       1299.82        21.03 o                         
  -1   8   3        196.67        222.78         6.51 o                         
   0   8   3         64.08         57.16         5.93 o                         
   1   8   3        616.53        625.48         8.65 o                         
   2   8   3        678.89        612.94         9.52 o                         
   3   8   3          5.37          4.23         5.67 o                         
   4   8   3         34.57         35.96         6.46 o                         
   5   8   3        264.76        263.92         9.77 o                         
   6   8   3         99.32        103.33         9.31 o                         
   7   8   3         25.78         24.59         8.57 o                         
   8   8   3        308.64        314.78        14.86 o                         
   9   8   3          0.29         -0.83        10.28 o                         
  10   8   3         58.95         52.90        10.66 o                         
 -10   9   3         38.75         56.39        15.59 o                         
  -9   9   3         35.37         41.80        14.77 o                         
  -8   9   3          0.55          1.93         9.90 o                         
  -7   9   3        954.27        948.18        27.05 o                         
  -6   9   3        433.05        434.55         9.80 o                         
  -5   9   3        634.50        645.45        12.29 o                         
  -4   9   3          0.39         -1.08         5.84 o                         
  -3   9   3          1.94          4.27         6.48 o                         
  -2   9   3        142.37        134.54         7.30 o                         
  -1   9   3         15.86         24.53         5.44 o                         
   0   9   3        214.94        201.11         6.34 o                         
   1   9   3        880.43        845.28        13.65 o                         
   2   9   3        209.54        197.57         6.83 o                         
   3   9   3       1512.36       1591.01        31.51 o                         
   4   9   3          4.91          7.48         6.15 o                         
   5   9   3          2.49          3.14         8.01 o                         
   6   9   3        825.49        784.32        15.02 o                         
   7   9   3        164.04        188.28        10.19 o                         
   8   9   3        604.71        566.56        16.88 o                         
   9   9   3          0.30         -6.29         9.53 o                         
  10   9   3        133.30        143.57        11.68 o                         
 -10  10   3         54.95         50.30        14.44 o                         
  -9  10   3         14.34         20.77        11.00 o                         
  -8  10   3         23.69         20.24        11.91 o                         
  -7  10   3          2.10          8.59         8.92 o                         
  -6  10   3         20.64         23.12         7.15 o                         
  -5  10   3        294.84        281.48         7.68 o                         
  -4  10   3         94.24        107.10         7.44 o                         
  -3  10   3         68.63         70.63         5.66 o                         
  -2  10   3         17.97         14.36         5.70 o                         
  -1  10   3       1087.29       1039.09        16.16 o                         
   0  10   3        593.64        597.27        10.29 o                         
   1  10   3        231.81        231.65         6.79 o                         
   2  10   3       1349.71       1303.72        21.63 o                         
   3  10   3        280.87        279.12         7.33 o                         
   4  10   3         36.30         35.63         6.22 o                         
   5  10   3        151.14        138.44         8.50 o                         
   6  10   3         38.66         36.00        14.41 o                         
   7  10   3        138.90        115.24        44.69 o                         
   8  10   3          4.13         16.05         9.93 o                         
   9  10   3          0.91          7.45         9.69 o                         
  10  10   3         24.75         27.88        10.14 o                         
 -10  11   3          0.00         -1.91        15.84 o                         
  -9  11   3          0.06         -3.10        10.50 o                         
  -8  11   3         64.33         69.52        10.85 o                         
  -7  11   3        470.44        470.32        12.01 o                         
  -6  11   3          1.66         -5.06         7.89 o                         
  -5  11   3         68.25         58.62         7.94 o                         
  -4  11   3          0.14          3.91         7.00 o                         
  -3  11   3        390.77        375.33         7.97 o                         
  -2  11   3        104.08        110.11         6.75 o                         
  -1  11   3        541.03        588.10         9.40 o                         
   0  11   3          5.21          9.90         5.73 o                         
   1  11   3        393.27        396.90         8.06 o                         
   2  11   3         73.01         72.78         6.08 o                         
   3  11   3        140.85        145.41         6.48 o                         
   4  11   3         50.60         62.40         6.66 o                         
   5  11   3         74.49         60.67         6.85 o                         
   6  11   3         67.04         60.93         9.40 o                         
   7  11   3         81.77         85.19         8.59 o                         
   8  11   3          0.08          2.11        10.45 o                         
   9  11   3          0.18         10.11         9.66 o                         
 -10  12   3         31.89         30.87        18.10 o                         
  -9  12   3          0.02         -0.39        12.45 o                         
  -8  12   3          3.01         15.06        10.64 o                         
  -7  12   3        116.99        110.15         9.87 o                         
  -6  12   3        412.06        393.79        10.00 o                         
  -5  12   3        391.02        392.26         9.93 o                         
  -4  12   3         72.10         75.16         7.11 o                         
  -3  12   3        966.37        973.21        11.25 o                         
  -2  12   3        114.27        138.97         7.12 o                         
  -1  12   3          0.18          1.66         6.74 o                         
   0  12   3        678.78        700.89         9.00 o                         
   1  12   3         81.14         96.60         7.29 o                         
   2  12   3        302.31        303.65         7.45 o                         
   3  12   3        442.41        441.11         7.79 o                         
   4  12   3        351.22        362.35         8.02 o                         
   5  12   3         77.63         85.62         9.34 o                         
   6  12   3         84.13         82.62         8.96 o                         
   7  12   3         51.87         60.33         8.42 o                         
   8  12   3         18.55         28.23         9.33 o                         
   9  12   3        487.73        450.03       102.87 o                         
  -9  13   3         28.38         14.47        11.97 o                         
  -8  13   3        141.30        142.50        11.85 o                         
  -7  13   3         25.66         29.35         9.54 o                         
  -6  13   3        216.41        223.78         8.21 o                         
  -5  13   3        154.10        155.68         8.22 o                         
  -4  13   3        121.75        122.52         8.00 o                         
  -3  13   3          0.09         -0.29         5.34 o                         
  -2  13   3        375.19        390.06         8.44 o                         
  -1  13   3        130.96        147.73         6.49 o                         
   0  13   3       1568.12       1533.95        14.60 o                         
   1  13   3        215.28        221.30         7.29 o                         
   2  13   3         55.44         62.43         6.82 o                         
   3  13   3        300.09        295.63         7.21 o                         
   4  13   3         69.19         70.74         6.71 o                         
   5  13   3         50.67         42.54         6.54 o                         
   6  13   3        206.76        211.32        14.44 o                         
   7  13   3        124.85        131.37        17.05 o                         
   8  13   3         48.27         33.83        21.65 o                         
   9  13   3          0.04         -7.51        10.33 o                         
  -9  14   3         12.86         14.87        11.01 o                         
  -8  14   3        123.96        141.49        11.28 o                         
  -7  14   3         38.09         33.39         9.54 o                         
  -6  14   3        160.02        147.16         8.73 o                         
  -5  14   3          0.32          1.75         8.05 o                         
  -4  14   3        760.58        766.40        18.28 o                         
  -3  14   3        428.19        410.75         8.65 o                         
  -2  14   3        291.73        278.84        13.06 o                         
  -1  14   3         17.62         10.40         5.78 o                         
   0  14   3        132.76        124.65         6.36 o                         
   1  14   3        353.80        339.14         6.97 o                         
   2  14   3        891.01        867.70        15.33 o                         
   3  14   3        187.45        197.26         7.14 o                         
   4  14   3         80.40         81.82         7.11 o                         
   5  14   3         14.83         27.67         6.96 o                         
   6  14   3        272.67        269.36        19.57 o                         
   7  14   3         50.60         70.34        10.58 o                         
   8  14   3          0.25         17.41        10.96 o                         
  -9  15   3         76.58         83.65        12.58 o                         
  -8  15   3          5.82          8.93        10.00 o                         
  -7  15   3         15.28         24.27         9.54 o                         
  -6  15   3         84.86         81.26         9.54 o                         
  -5  15   3        135.48        124.90        17.99 o                         
  -4  15   3          7.20          4.40         6.74 o                         
  -3  15   3         19.60          9.49         6.46 o                         
  -2  15   3        111.62        114.59         7.58 o                         
  -1  15   3        217.74        199.68        23.73 o                         
   0  15   3          3.62         10.34         6.22 o                         
   1  15   3        203.25        216.35        10.52 o                         
   2  15   3         34.08         49.36         6.80 o                         
   3  15   3        838.55        815.07        18.16 o                         
   4  15   3          6.90         15.48         6.78 o                         
   5  15   3         32.71         49.30         6.74 o                         
   6  15   3        204.92        194.21         8.49 o                         
   7  15   3          0.82         -0.95         9.50 o                         
   8  15   3         62.79         58.64         9.54 o                         
  -8  16   3          0.09          0.36        10.44 o                         
  -7  16   3        127.71        136.20        10.75 o                         
  -6  16   3        121.59        110.17        29.13 o                         
  -5  16   3        272.91        267.91        37.23 o                         
  -4  16   3          0.15         -1.87         7.32 o                         
  -3  16   3        280.32        296.55         8.35 o                         
  -2  16   3         41.50         42.09         6.77 o                         
  -1  16   3        136.57        133.54         9.62 o                         
   0  16   3         33.40         29.60         6.58 o                         
   1  16   3         31.42         35.57         6.27 o                         
   2  16   3        223.46        220.50         7.11 o                         
   3  16   3        328.02        354.93         7.76 o                         
   4  16   3          7.84         13.50         6.63 o                         
   5  16   3         41.19         30.48        12.61 o                         
   6  16   3         33.49         32.82         7.98 o                         
   7  16   3        104.94        102.28         9.69 o                         
   8  16   3          3.39          2.62        10.38 o                         
  -8  17   3         14.26         16.78        10.06 o                         
  -7  17   3          0.08          1.63        10.28 o                         
  -6  17   3          0.18         -4.88         8.65 o                         
  -5  17   3         30.74         28.92         8.60 o                         
  -4  17   3        126.24        148.43        12.71 o                         
  -3  17   3         66.22         57.12         8.25 o                         
  -2  17   3         24.70         25.93         7.01 o                         
  -1  17   3         99.60         94.85         9.23 o                         
   0  17   3         48.60         46.24         6.55 o                         
   1  17   3        175.77        165.57         7.43 o                         
   2  17   3         93.68         90.23        11.02 o                         
   3  17   3          1.12          4.39         6.22 o                         
   4  17   3          3.02          8.12         7.70 o                         
   5  17   3         21.97         11.23         9.25 o                         
   6  17   3         82.23         73.14        13.55 o                         
   7  17   3         61.84         65.09        11.55 o                         
  -7  18   3          0.49         -7.27        12.09 o                         
  -6  18   3          0.25         14.00         9.35 o                         
  -5  18   3        244.40        254.75         9.07 o                         
  -4  18   3        221.96        238.90         9.05 o                         
  -3  18   3        110.87        110.62         7.59 o                         
  -2  18   3          0.63         -0.07         6.20 o                         
  -1  18   3         79.52         77.57         6.29 o                         
   0  18   3          0.04         -1.42         7.07 o                         
   1  18   3         72.09         72.09         7.06 o                         
   2  18   3          5.95          3.45         6.69 o                         
   3  18   3        128.74        131.94         7.42 o                         
   4  18   3         17.68         22.38         7.24 o                         
   5  18   3          5.63          5.60         7.07 o                         
   6  18   3         97.19        100.36         8.24 o                         
   7  18   3          4.96          8.20         8.65 o                         
  -7  19   3         41.12         25.64        13.66 o                         
  -6  19   3          8.05         16.82         8.96 o                         
  -5  19   3        102.15        112.01         9.17 o                         
  -4  19   3          5.70         -4.14         7.20 o                         
  -3  19   3          7.19         -1.16         7.51 o                         
  -2  19   3         91.67         97.61        12.92 o                         
  -1  19   3          1.15         -4.64         7.93 o                         
   0  19   3         71.85         71.38         7.34 o                         
   1  19   3         73.28         63.35         7.74 o                         
   2  19   3         10.36          9.13         6.55 o                         
   3  19   3         11.10         12.06         6.88 o                         
   4  19   3        214.22        218.52        21.77 o                         
   5  19   3          4.96         -2.02         7.80 o                         
   6  19   3          0.08         -8.09         8.09 o                         
  -6  20   3         37.74         29.59         9.74 o                         
  -5  20   3         60.70         59.74         8.23 o                         
  -4  20   3        135.32        134.67         8.36 o                         
  -3  20   3         10.11         23.17         7.21 o                         
  -2  20   3         13.72         10.73         8.06 o                         
  -1  20   3         22.38         27.06         6.93 o                         
   0  20   3        108.02        102.06         7.40 o                         
   1  20   3         12.39          7.47         7.02 o                         
   2  20   3         70.98         57.02         9.89 o                         
   3  20   3         48.13         48.55         7.49 o                         
   4  20   3         16.27         11.92         7.41 o                         
   5  20   3         43.57         43.06         9.46 o                         
  -5  21   3          1.75          0.11         8.74 o                         
  -4  21   3        115.07        125.37         8.90 o                         
  -3  21   3         51.52         63.07         6.96 o                         
  -2  21   3         18.95          7.68         8.97 o                         
  -1  21   3         17.27         14.77         7.24 o                         
   0  21   3         26.27         28.29         7.29 o                         
   1  21   3         82.26         85.08        10.62 o                         
   2  21   3         70.85         79.29         7.68 o                         
   3  21   3         21.79         19.53         7.35 o                         
   4  21   3          8.99         11.28         8.27 o                         
  -4  22   3          0.66          0.32         8.33 o                         
  -3  22   3          1.04         -0.75         7.77 o                         
  -2  22   3         40.82         71.33        10.56 o                         
  -1  22   3          9.11         14.07         7.95 o                         
   0  22   3         11.04         14.92         8.17 o                         
   1  22   3          4.55          5.95         7.30 o                         
   2  22   3         25.33         23.68         7.13 o                         
   3  22   3         30.25         34.54         7.79 o                         
  -2  23   3          1.04         -7.06         8.45 o                         
  -1  23   3          7.06          3.82         8.64 o                         
   0  23   3         19.14         10.46         7.65 o                         
   1  23   3          5.84         15.96         7.40 o                         
   2  23   3          1.82         -0.28         8.20 o                         
 -10   0   4          9.17         17.50        20.15 o                         
  -8   0   4         17.78         20.46        13.50 o                         
  -6   0   4       1040.86       1007.12        19.07 o                         
  -4   0   4        231.19        247.03        10.88 o                         
  -2   0   4       1932.64       1833.44        34.67 o                         
   0   0   4        277.90        256.36        15.17 o                         
   2   0   4       1415.11       1336.40        20.81 o                         
   4   0   4       1556.74       1506.84        31.13 o                         
   6   0   4        957.70        998.07        27.51 o                         
   8   0   4        572.15        606.28        32.05 o                         
  10   0   4         73.17         64.00        16.12 o                         
 -11   1   4        115.67         81.76        65.52 o                         
 -10   1   4        238.23        247.90        16.73 o                         
  -9   1   4        533.11        539.18        18.14 o                         
  -8   1   4          5.89          5.94         9.01 o                         
  -7   1   4         57.12         44.21         9.47 o                         
  -6   1   4        691.81        675.99        12.66 o                         
  -5   1   4         52.02         55.97         6.83 o                         
  -4   1   4        364.36        376.91         9.23 o                         
  -3   1   4       1014.63        981.99        12.15 o                         
  -2   1   4       1346.76       1319.06        14.52 o                         
  -1   1   4        208.76        225.27         8.21 o                         
   0   1   4       2069.09       1885.67        27.68 o                         
   1   1   4        155.54        189.95         9.54 o                         
   2   1   4        262.72        264.83        18.25 o                         
   3   1   4       1902.01       2022.92        33.88 o                         
   4   1   4       1129.81       1191.05        18.14 o                         
   5   1   4         14.17         18.38        10.33 o                         
   6   1   4          9.06         13.85         9.71 o                         
   7   1   4         70.01         68.49         8.63 o                         
   8   1   4        142.66        149.83         9.56 o                         
   9   1   4         61.74         61.62        10.85 o                         
  10   1   4          1.38         -0.85         7.45 o                         
 -11   2   4          8.97         -4.49        15.30 o                         
 -10   2   4         45.04         15.83        30.36 o                         
  -9   2   4        169.81        166.56        23.36 o                         
  -8   2   4        726.84        754.89        20.54 o                         
  -7   2   4        234.18        232.93         9.60 o                         
  -6   2   4          6.46          8.57         7.12 o                         
  -5   2   4       1296.23       1270.44        13.07 o                         
  -4   2   4        256.98        270.86         7.71 o                         
  -3   2   4        329.90        335.48         8.35 o                         
  -2   2   4        281.66        282.40         7.95 o                         
  -1   2   4       1745.01       1626.91        19.63 o                         
   0   2   4        105.54        112.25         7.30 o                         
   1   2   4         95.56         75.04         7.12 o                         
   2   2   4        176.10        206.61         7.69 o                         
   3   2   4        955.16       1062.47        28.84 o                         
   4   2   4        147.57        173.89         8.33 o                         
   5   2   4        538.12        533.72        19.60 o                         
   6   2   4        325.76        320.76        12.71 o                         
   7   2   4        500.35        483.37        13.53 o                         
   8   2   4         51.13         48.77         8.38 o                         
   9   2   4        277.98        279.69        39.56 o                         
  10   2   4         81.11         59.79         8.22 o                         
 -11   3   4         61.38         18.95        19.32 o                         
 -10   3   4          8.77         -2.99        15.08 o                         
  -9   3   4         23.57         33.78        13.46 o                         
  -8   3   4         88.06         85.91         9.23 o                         
  -7   3   4         10.19         12.72         8.93 o                         
  -6   3   4        700.91        701.54        11.98 o                         
  -5   3   4         24.92         18.49         6.71 o                         
  -4   3   4          1.28          2.78         5.94 o                         
  -3   3   4       5709.53       5769.80        67.24 o                         
  -2   3   4          0.22          6.21         5.51 o                         
  -1   3   4         22.26         44.59         6.09 o                         
   0   3   4        145.14        155.89         6.63 o                         
   1   3   4       4177.60       4085.47        37.32 o                         
   2   3   4        875.55        984.77        32.90 o                         
   3   3   4        216.54        156.34         7.79 o                         
   4   3   4         36.49         47.83         7.38 o                         
   5   3   4       1162.43       1193.66        48.16 o                         
   6   3   4        102.81         86.40         8.49 o                         
   7   3   4         27.50         30.01         8.36 o                         
   8   3   4         90.95         99.27         8.55 o                         
   9   3   4         16.67         13.35         7.60 o                         
  10   3   4         34.65         35.48         8.04 o                         
 -11   4   4          9.44          2.39        17.45 o                         
 -10   4   4          1.39          4.56        14.76 o                         
  -9   4   4        395.12        398.13        13.89 o                         
  -8   4   4         64.31         66.04         9.72 o                         
  -7   4   4        178.82        187.43         8.89 o                         
  -6   4   4         95.03        106.77         8.14 o                         
  -5   4   4          4.47          1.08         7.00 o                         
  -4   4   4       1426.83       1536.01        13.37 o                         
  -3   4   4        850.71        815.69        10.49 o                         
  -2   4   4         66.54         67.35         6.50 o                         
  -1   4   4        501.75        542.93        10.19 o                         
   0   4   4       2407.79       2552.05        20.17 o                         
   1   4   4       1544.82       1499.57        33.71 o                         
   2   4   4       1119.33       1101.73        26.88 o                         
   3   4   4         94.74        115.04         7.08 o                         
   4   4   4        449.70        451.63        10.15 o                         
   5   4   4        252.78        243.67        13.04 o                         
   6   4   4        166.46        185.94         8.51 o                         
   7   4   4         21.62         20.07         8.12 o                         
   8   4   4         86.98         83.61         8.00 o                         
   9   4   4         72.64         58.04         9.96 o                         
  10   4   4          1.53          0.58         7.90 o                         
 -11   5   4          0.17         -2.58        13.16 o                         
 -10   5   4        454.10        437.79        23.98 o                         
  -9   5   4          1.99          6.85        13.10 o                         
  -8   5   4          3.55          7.77         9.81 o                         
  -7   5   4          4.85         10.08         6.82 o                         
  -6   5   4       1525.43       1523.63        18.43 o                         
  -5   5   4         31.56         29.60         7.03 o                         
  -4   5   4        110.78        113.90         7.41 o                         
  -3   5   4         80.25         79.77         6.39 o                         
  -2   5   4        785.63        882.81        12.72 o                         
  -1   5   4         36.85         35.29         5.31 o                         
   0   5   4         38.84         24.15         5.01 o                         
   1   5   4        108.22        109.89         6.39 o                         
   2   5   4        549.23        564.85        10.81 o                         
   3   5   4        903.50        944.68        14.35 o                         
   4   5   4       1295.86       1355.55        12.83 o                         
   5   5   4        122.79        123.97         9.37 o                         
   6   5   4        527.55        569.54        22.05 o                         
   7   5   4        461.99        427.14        13.36 o                         
   8   5   4         26.32         25.88         8.85 o                         
   9   5   4         26.22          7.81         7.92 o                         
  10   5   4        285.69        302.24        37.57 o                         
 -11   6   4         13.26         10.46        15.61 o                         
 -10   6   4         82.56         84.16        14.98 o                         
  -9   6   4         13.14         16.61        12.67 o                         
  -8   6   4        304.49        326.23        13.08 o                         
  -7   6   4        158.00        170.12         8.36 o                         
  -6   6   4       3382.65       3397.23        42.60 o                         
  -5   6   4         84.37         88.96         7.97 o                         
  -4   6   4        693.89        633.90         9.81 o                         
  -3   6   4          3.68          1.18         5.21 o                         
  -2   6   4       4122.14       4057.23        43.61 o                         
  -1   6   4          2.77          9.99         4.82 o                         
   0   6   4         25.60         18.71         5.46 o                         
   1   6   4       3543.72       3619.15        67.26 o                         
   2   6   4       1357.61       1179.43        28.83 o                         
   3   6   4         53.82         77.86         7.03 o                         
   4   6   4         41.36         43.62         6.20 o                         
   5   6   4         49.57         55.01         6.88 o                         
   6   6   4        303.40        273.99        16.33 o                         
   7   6   4         19.62         11.76         9.05 o                         
   8   6   4        431.38        388.94        87.07 o                         
   9   6   4        174.06        125.90        24.22 o                         
  10   6   4          0.01          0.22         9.07 o                         
 -10   7   4          0.13          0.75        15.05 o                         
  -9   7   4          6.29          7.39        10.97 o                         
  -8   7   4         83.39         42.26        21.20 o                         
  -7   7   4        141.38        143.99         8.48 o                         
  -6   7   4        842.48        777.17        11.69 o                         
  -5   7   4         42.00         42.31         6.71 o                         
  -4   7   4        578.14        549.40         9.70 o                         
  -3   7   4       2027.06       1988.62        39.26 o                         
  -2   7   4        755.15        690.56         9.33 o                         
  -1   7   4        534.05        592.69         8.05 o                         
   0   7   4        246.83        257.03         6.02 o                         
   1   7   4        118.17        133.94         5.77 o                         
   2   7   4        271.28        258.25         7.85 o                         
   3   7   4        834.26        757.65        19.31 o                         
   4   7   4        522.68        542.48        10.58 o                         
   5   7   4        690.85        660.64        14.14 o                         
   6   7   4          0.21          4.77         8.53 o                         
   7   7   4          2.05          9.64         8.29 o                         
   8   7   4        230.22        237.10        10.14 o                         
   9   7   4         79.47         85.46         9.35 o                         
  10   7   4         31.15         30.11        10.30 o                         
 -10   8   4         33.13         48.82        13.81 o                         
  -9   8   4        278.89        223.74        97.88 o                         
  -8   8   4         57.53         50.76        10.59 o                         
  -7   8   4         21.90         32.93         8.10 o                         
  -6   8   4        388.11        376.57         8.77 o                         
  -5   8   4        236.51        230.35         7.20 o                         
  -4   8   4          1.46         -0.06         6.12 o                         
  -3   8   4         50.68         62.38         6.62 o                         
  -2   8   4        698.96        775.77        13.05 o                         
  -1   8   4         65.08         62.76         5.64 o                         
   0   8   4          9.71          6.59         5.30 o                         
   1   8   4       1482.05       1431.19        26.50 o                         
   2   8   4         37.86         31.20         5.85 o                         
   3   8   4         17.98         14.13         6.18 o                         
   4   8   4          0.22          1.57         6.95 o                         
   5   8   4         86.08         82.41         7.08 o                         
   6   8   4        135.29        124.30         9.16 o                         
   7   8   4         13.34         14.26         8.89 o                         
   8   8   4          6.59          6.58         8.24 o                         
   9   8   4        105.65        102.22         9.15 o                         
  10   8   4         23.94         19.31        10.47 o                         
 -10   9   4          0.58        -14.22        16.19 o                         
  -9   9   4         20.24         17.15        12.11 o                         
  -8   9   4        152.37        153.53        13.25 o                         
  -7   9   4        331.64        340.77         9.16 o                         
  -6   9   4         25.07         28.83         6.74 o                         
  -5   9   4          1.35          7.96         6.41 o                         
  -4   9   4        194.30        179.29         6.67 o                         
  -3   9   4        362.54        364.64         8.07 o                         
  -2   9   4         27.14         32.62         5.80 o                         
  -1   9   4         63.12         56.48         5.82 o                         
   0   9   4        924.28        972.14        13.51 o                         
   1   9   4        343.28        371.52        12.95 o                         
   2   9   4          0.74          2.43         5.58 o                         
   3   9   4        783.06        806.17        18.91 o                         
   4   9   4        220.30        227.99         8.47 o                         
   5   9   4        462.53        438.34        15.72 o                         
   6   9   4        249.47        264.95         9.63 o                         
   7   9   4        457.90        434.78        19.49 o                         
   8   9   4          4.46          9.13         9.08 o                         
   9   9   4         48.32         43.39         9.48 o                         
 -10  10   4         52.91         61.64        16.06 o                         
  -9  10   4         31.20         33.11        12.92 o                         
  -8  10   4         62.40         59.82        10.91 o                         
  -7  10   4          0.67          2.47        10.21 o                         
  -6  10   4         71.12         60.39         6.90 o                         
  -5  10   4       1023.76       1045.41        13.50 o                         
  -4  10   4         16.61         21.60         6.34 o                         
  -3  10   4         73.34         79.54         6.46 o                         
  -2  10   4        262.31        246.67         7.33 o                         
  -1  10   4        452.13        454.29         8.14 o                         
   0  10   4          0.21          1.45         5.73 o                         
   1  10   4         98.37         93.73         6.64 o                         
   2  10   4        947.67        937.23        15.63 o                         
   3  10   4       2447.38       2435.36        38.76 o                         
   4  10   4         70.03         59.86         7.01 o                         
   5  10   4          4.24          5.44         7.62 o                         
   6  10   4         37.82         32.35         9.55 o                         
   7  10   4          2.77          1.64         9.10 o                         
   8  10   4         79.31         75.73        10.51 o                         
   9  10   4          1.71          3.36        11.09 o                         
 -10  11   4         15.08          8.52        22.27 o                         
  -9  11   4         14.16         16.26        10.96 o                         
  -8  11   4        293.57        303.43        22.55 o                         
  -7  11   4         87.62        100.45         9.13 o                         
  -6  11   4         46.16         47.64         6.54 o                         
  -5  11   4         33.11         33.94         6.89 o                         
  -4  11   4       1691.20       1657.16        20.85 o                         
  -3  11   4        445.32        432.94         8.76 o                         
  -2  11   4         66.72         62.84         6.01 o                         
  -1  11   4        106.15        121.71         6.58 o                         
   0  11   4        297.50        271.24         6.48 o                         
   1  11   4          4.27         -1.83         5.15 o                         
   2  11   4        303.53        316.38         8.61 o                         
   3  11   4         19.59         17.00         5.88 o                         
   4  11   4        650.55        615.24         9.73 o                         
   5  11   4         15.08         17.62         8.03 o                         
   6  11   4          0.28         -2.82         7.62 o                         
   7  11   4          3.21          3.95         7.63 o                         
   8  11   4        102.34        105.54        11.65 o                         
   9  11   4          1.02         -0.87         9.92 o                         
  -9  12   4        410.16        404.10        18.56 o                         
  -8  12   4         66.09         48.10        12.23 o                         
  -7  12   4        205.15        200.51        12.27 o                         
  -6  12   4        282.14        283.72        15.23 o                         
  -5  12   4          2.88          2.04         6.60 o                         
  -4  12   4       1583.67       1578.15        13.36 o                         
  -3  12   4        152.47        154.49         7.37 o                         
  -2  12   4         39.99         52.27         6.70 o                         
  -1  12   4        464.58        486.28         8.55 o                         
   0  12   4          8.28          6.27         5.94 o                         
   1  12   4        659.95        690.85         8.96 o                         
   2  12   4        974.49        957.58        12.67 o                         
   3  12   4         22.16         25.65         6.06 o                         
   4  12   4         12.38         10.78         5.76 o                         
   5  12   4          0.36         -3.49         6.71 o                         
   6  12   4        193.50        181.90        15.89 o                         
   7  12   4          0.29          1.63         9.85 o                         
   8  12   4        103.25        117.02        10.45 o                         
   9  12   4         27.08         19.28        10.53 o                         
  -9  13   4         19.83         10.03        13.53 o                         
  -8  13   4          4.42          5.66        10.49 o                         
  -7  13   4        122.27        120.71         8.65 o                         
  -6  13   4          0.30         -3.47         8.56 o                         
  -5  13   4         49.53         37.35         7.20 o                         
  -4  13   4         39.18         44.33         6.53 o                         
  -3  13   4         43.31         22.73         8.60 o                         
  -2  13   4         14.67         14.73         6.23 o                         
  -1  13   4       1067.47       1053.76        15.77 o                         
   0  13   4         11.31          8.58         5.40 o                         
   1  13   4        173.24        173.19         6.62 o                         
   2  13   4        381.71        361.58         7.37 o                         
   3  13   4        989.79       1003.62        15.93 o                         
   4  13   4         50.26         66.15         7.45 o                         
   5  13   4         28.16         13.59         8.38 o                         
   6  13   4         22.12         15.43        10.04 o                         
   7  13   4         60.26         57.43        10.79 o                         
   8  13   4          0.06          3.05        10.00 o                         
  -9  14   4         46.84         40.10        14.01 o                         
  -8  14   4         12.29          8.64        11.29 o                         
  -7  14   4          3.12          6.38         8.45 o                         
  -6  14   4         70.67         70.67         8.33 o                         
  -5  14   4        127.81        150.93        10.16 o                         
  -4  14   4         75.52         75.37         7.71 o                         
  -3  14   4          7.92          3.86         6.32 o                         
  -2  14   4         46.82         47.09         5.47 o                         
  -1  14   4       1080.03       1069.93        22.02 o                         
   0  14   4        199.23        180.86         6.86 o                         
   1  14   4         70.47         61.21         6.29 o                         
   2  14   4         28.35         28.07         6.50 o                         
   3  14   4        327.12        325.70        10.66 o                         
   4  14   4          2.52          1.21         6.69 o                         
   5  14   4         18.35         26.56         6.61 o                         
   6  14   4          0.40          8.32         7.45 o                         
   7  14   4         31.40         37.40         9.18 o                         
   8  14   4         46.37         38.09        11.07 o                         
  -8  15   4          5.30         -2.16        10.42 o                         
  -7  15   4         83.48        105.73         8.97 o                         
  -6  15   4          3.51          3.41         8.36 o                         
  -5  15   4        213.93        205.33         8.66 o                         
  -4  15   4        769.10        789.34        10.66 o                         
  -3  15   4        576.83        581.45        14.57 o                         
  -2  15   4        234.53        223.54         7.14 o                         
  -1  15   4          9.98          7.50         6.95 o                         
   0  15   4          2.57          5.00         6.48 o                         
   1  15   4        237.84        236.01         7.77 o                         
   2  15   4        245.83        253.28         7.87 o                         
   3  15   4          0.44          3.04         7.07 o                         
   4  15   4         55.88         58.26         7.13 o                         
   5  15   4          0.01         -2.88         6.58 o                         
   6  15   4         89.17         69.14         9.35 o                         
   7  15   4         18.99         34.58        11.65 o                         
   8  15   4         93.43        108.67        11.47 o                         
  -8  16   4        326.24        330.47        12.90 o                         
  -7  16   4          5.79          8.08         9.08 o                         
  -6  16   4         12.61         22.82         9.60 o                         
  -5  16   4        118.91        120.35         8.06 o                         
  -4  16   4        352.94        360.48         9.29 o                         
  -3  16   4          9.61          2.56         8.49 o                         
  -2  16   4         58.83         63.12         6.75 o                         
  -1  16   4        534.68        537.11        12.08 o                         
   0  16   4         59.21         47.38         6.67 o                         
   1  16   4        610.56        585.60        18.42 o                         
   2  16   4          3.68          7.62         6.38 o                         
   3  16   4         99.44        103.90         8.86 o                         
   4  16   4        236.08        243.31        10.02 o                         
   5  16   4         71.26         77.60         8.13 o                         
   6  16   4        160.11        164.51         9.54 o                         
   7  16   4         30.23         30.82         9.78 o                         
  -7  17   4          2.53         -0.40         9.92 o                         
  -6  17   4          5.45          6.06        10.57 o                         
  -5  17   4         86.13        107.54         8.19 o                         
  -4  17   4         79.12         86.08         7.21 o                         
  -3  17   4          0.00          5.67         8.84 o                         
  -2  17   4         26.16         24.57         7.20 o                         
  -1  17   4        160.56        173.81        20.77 o                         
   0  17   4        349.59        357.18        15.19 o                         
   1  17   4         51.22         43.76         8.37 o                         
   2  17   4         41.81         41.05         7.90 o                         
   3  17   4          3.78          5.20         7.59 o                         
   4  17   4        301.53        301.17        34.54 o                         
   5  17   4         45.35         51.23        10.45 o                         
   6  17   4          5.99         14.92         9.38 o                         
   7  17   4         60.66         83.57        11.67 o                         
  -7  18   4         72.06         92.14        10.41 o                         
  -6  18   4         11.69         27.33         9.92 o                         
  -5  18   4          1.01         -1.19         7.99 o                         
  -4  18   4         45.60         23.98         9.32 o                         
  -3  18   4          0.64          0.41         7.29 o                         
  -2  18   4         18.23         24.24         6.09 o                         
  -1  18   4        272.10        277.63         8.01 o                         
   0  18   4          1.67          7.93         7.38 o                         
   1  18   4         26.18         29.26         8.26 o                         
   2  18   4        171.82        186.01         8.99 o                         
   3  18   4          1.16         -6.77         6.77 o                         
   4  18   4         85.35         52.13        13.97 o                         
   5  18   4         27.32         20.01         7.57 o                         
   6  18   4          2.14          4.56         9.50 o                         
  -6  19   4          8.12         -1.28        10.37 o                         
  -5  19   4          7.61          4.28         8.57 o                         
  -4  19   4         13.94         -0.13         8.16 o                         
  -3  19   4         10.76         12.84         7.01 o                         
  -2  19   4        136.04        130.30         7.38 o                         
  -1  19   4         21.56         19.39         6.41 o                         
   0  19   4          3.22         -1.30         7.45 o                         
   1  19   4         12.43         12.14         7.09 o                         
   2  19   4         80.97         76.31         7.17 o                         
   3  19   4        148.02        154.19         9.01 o                         
   4  19   4         82.76         61.34        11.09 o                         
   5  19   4          5.48         19.75         8.01 o                         
   6  19   4          6.81          6.89         9.13 o                         
  -5  20   4         83.69         50.08        26.97 o                         
  -4  20   4         62.85         71.37         7.86 o                         
  -3  20   4          0.32          1.17         7.41 o                         
  -2  20   4         36.88         34.30         7.61 o                         
  -1  20   4         61.01         62.44         7.12 o                         
   0  20   4         67.56         53.00         6.96 o                         
   1  20   4          9.67         12.84         7.30 o                         
   2  20   4          2.36         -3.50         7.57 o                         
   3  20   4          4.88          7.37         7.20 o                         
   4  20   4         27.63         28.37         8.32 o                         
   5  20   4         43.67         46.75         8.78 o                         
  -5  21   4        174.78        157.71        21.41 o                         
  -4  21   4          0.39          5.02         8.03 o                         
  -3  21   4        121.13        117.63         8.39 o                         
  -2  21   4         18.00         22.31         7.62 o                         
  -1  21   4          2.62          2.14         7.90 o                         
   0  21   4         12.04         21.25         7.64 o                         
   1  21   4          5.67         -4.56         6.69 o                         
   2  21   4          0.45         -0.67         8.29 o                         
   3  21   4         42.39         30.22         7.44 o                         
   4  21   4         16.73         12.81         9.15 o                         
  -3  22   4         78.28         75.48         9.51 o                         
  -2  22   4         98.78        112.89         9.97 o                         
  -1  22   4         42.56         27.33         8.49 o                         
   0  22   4         10.09         12.93         7.50 o                         
   1  22   4          0.00          6.22         7.02 o                         
   2  22   4         20.60         20.87         8.55 o                         
   3  22   4         38.16         53.98         7.79 o                         
  -1  23   4         11.28          9.17         8.35 o                         
   0  23   4         12.79         14.31         8.24 o                         
 -11   0   5         19.46         29.02        25.20 o                         
  -9   0   5          0.11         -2.19        11.68 o                         
  -7   0   5        343.25        329.04        24.89 o                         
  -5   0   5        121.40        115.34        12.61 o                         
  -3   0   5       2932.03       3079.82        53.49 o                         
  -1   0   5         96.22        102.00        10.43 o                         
   1   0   5       3419.59       3455.32        29.11 o                         
   3   0   5          3.00          5.19        10.11 o                         
   5   0   5          8.37          9.83        17.39 o                         
   7   0   5        767.81        768.28        25.45 o                         
   9   0   5        235.51        224.25        12.96 o                         
 -11   1   5        164.25        103.78        85.02 o                         
 -10   1   5        136.15        147.77        15.48 o                         
  -9   1   5         90.19         98.97         9.84 o                         
  -8   1   5          3.34         -1.23         8.89 o                         
  -7   1   5        887.82        889.87        16.00 o                         
  -6   1   5         83.17         85.35         8.71 o                         
  -5   1   5        102.32        118.13         7.71 o                         
  -4   1   5         53.53         45.63         6.97 o                         
  -3   1   5        931.79        971.53        11.69 o                         
  -2   1   5        153.09        153.98         6.81 o                         
  -1   1   5         79.67         60.47         7.33 o                         
   0   1   5          2.47          2.96         6.63 o                         
   1   1   5        103.78        110.56         7.00 o                         
   2   1   5          5.96          5.77         6.12 o                         
   3   1   5        500.98        471.48        10.61 o                         
   4   1   5       1078.54       1049.78        32.44 o                         
   5   1   5        100.25        102.13        11.45 o                         
   6   1   5        820.04        803.66        21.78 o                         
   7   1   5        278.08        272.95        10.15 o                         
   8   1   5        217.18        186.21        44.40 o                         
   9   1   5         33.68         37.34         9.40 o                         
  10   1   5          1.15          8.31         7.55 o                         
 -11   2   5         30.41         31.19        17.31 o                         
 -10   2   5        144.83        152.38        15.30 o                         
  -9   2   5        121.38         98.44        25.57 o                         
  -8   2   5         52.19         36.33        13.75 o                         
  -7   2   5         90.88         94.73         8.38 o                         
  -6   2   5        161.90        143.85         8.42 o                         
  -5   2   5         49.76         52.02         7.68 o                         
  -4   2   5        209.89        251.10         7.62 o                         
  -3   2   5       1633.29       1757.22        37.54 o                         
  -2   2   5        106.07         76.28         6.71 o                         
  -1   2   5        168.12        157.56         7.49 o                         
   0   2   5        834.04        819.85        13.74 o                         
   1   2   5       1850.61       1917.92        30.02 o                         
   2   2   5        652.93        656.23         9.97 o                         
   3   2   5        243.23        253.45         7.76 o                         
   4   2   5        522.48        534.56        11.34 o                         
   5   2   5         12.24          7.05         7.94 o                         
   6   2   5         17.14         24.32         7.93 o                         
   7   2   5         37.68         23.83         8.51 o                         
   8   2   5        448.68        459.98        11.54 o                         
   9   2   5         12.05         13.56         8.68 o                         
  10   2   5          9.99          7.06         8.06 o                         
 -11   3   5         23.92        -13.22        17.74 o                         
 -10   3   5        489.86        477.46       227.40 o                         
  -9   3   5         29.53         38.63        11.53 o                         
  -8   3   5         50.19         60.37         8.20 o                         
  -7   3   5        157.11        176.27         7.89 o                         
  -6   3   5        129.94        126.94         7.70 o                         
  -5   3   5        130.25        131.39         8.05 o                         
  -4   3   5       1656.89       1646.26        15.29 o                         
  -3   3   5        501.06        551.13         8.87 o                         
  -2   3   5        850.02        972.71        23.21 o                         
  -1   3   5       1476.39       1585.55        37.10 o                         
   0   3   5        811.25        718.07        11.93 o                         
   1   3   5          6.28          4.91         6.59 o                         
   2   3   5        223.85        204.28         7.85 o                         
   3   3   5         22.19         28.09         7.17 o                         
   4   3   5        437.16        438.63        15.03 o                         
   5   3   5         61.90         63.96         7.15 o                         
   6   3   5       1083.55       1041.62        34.49 o                         
   7   3   5         11.23          2.23         8.06 o                         
   8   3   5         40.62         27.63         8.63 o                         
   9   3   5         10.39          9.21        10.02 o                         
  10   3   5         98.79         95.79         7.99 o                         
 -11   4   5          1.99         14.57        23.94 o                         
 -10   4   5         80.32         94.73        15.93 o                         
  -9   4   5         43.55         46.72         9.97 o                         
  -8   4   5          0.47          8.35         8.83 o                         
  -7   4   5         32.32         41.98         7.81 o                         
  -6   4   5        963.16        952.52        11.69 o                         
  -5   4   5         22.38         15.02         7.12 o                         
  -4   4   5         42.86         42.00         5.88 o                         
  -3   4   5       1823.07       1958.44        26.02 o                         
  -2   4   5       2031.61       2029.28        30.06 o                         
  -1   4   5        576.36        566.23         8.45 o                         
   0   4   5       1662.95       1858.47        16.94 o                         
   1   4   5       1300.89       1295.06        21.07 o                         
   2   4   5        434.73        439.99        12.97 o                         
   3   4   5         83.36         86.14         7.23 o                         
   4   4   5          1.43         -1.41         6.65 o                         
   5   4   5        306.22        329.83         9.24 o                         
   6   4   5         86.58         82.67         9.08 o                         
   7   4   5        210.02        214.85        11.90 o                         
   8   4   5         27.71         41.89         9.55 o                         
   9   4   5        205.11        217.56        11.02 o                         
  10   4   5         24.71         26.11         8.19 o                         
 -11   5   5        104.78         87.67        16.12 o                         
 -10   5   5          7.36          8.42        15.55 o                         
  -9   5   5         26.19         29.38         9.97 o                         
  -8   5   5          4.06          3.34         8.93 o                         
  -7   5   5         23.45         35.43         8.37 o                         
  -6   5   5         33.90         27.83         6.64 o                         
  -5   5   5          4.36         -2.75         6.64 o                         
  -4   5   5         91.72         95.20         7.10 o                         
  -3   5   5       2043.41       2128.74        19.76 o                         
  -2   5   5         30.57         35.93         6.14 o                         
  -1   5   5        878.08       1032.05        15.71 o                         
   0   5   5        102.44        122.49         5.97 o                         
   1   5   5         41.25         32.86         5.79 o                         
   2   5   5          6.14         -2.31         5.80 o                         
   3   5   5         25.69         34.42         7.34 o                         
   4   5   5         52.11         48.84         7.04 o                         
   5   5   5         26.82         27.99         7.33 o                         
   6   5   5        274.64        250.42         8.38 o                         
   7   5   5        171.13        167.13        10.31 o                         
   8   5   5         24.87          9.75         8.62 o                         
   9   5   5         58.80         51.24         9.72 o                         
  10   5   5         59.92         58.30        14.79 o                         
 -10   6   5         63.42         64.58        14.12 o                         
  -9   6   5        374.71        355.29        15.72 o                         
  -8   6   5        100.54         96.32         8.51 o                         
  -7   6   5          0.77         -2.43         7.03 o                         
  -6   6   5        164.38        156.25         8.83 o                         
  -5   6   5        648.55        616.96        10.27 o                         
  -4   6   5          4.51          6.94         6.15 o                         
  -3   6   5         46.09         59.62         6.58 o                         
  -2   6   5        228.43        245.03         6.76 o                         
  -1   6   5       1027.80       1105.96        16.52 o                         
   0   6   5        174.78        191.52         6.59 o                         
   1   6   5       1389.30       1435.02        23.21 o                         
   2   6   5         13.22         14.42         6.61 o                         
   3   6   5         34.43         37.71         6.54 o                         
   4   6   5       1483.72       1491.03        15.17 o                         
   5   6   5          4.88          0.44         7.42 o                         
   6   6   5         27.89         27.78         8.20 o                         
   7   6   5         46.06         42.25         9.79 o                         
   8   6   5         38.67         36.66         9.12 o                         
   9   6   5         11.05          6.69         8.90 o                         
  10   6   5         27.47         42.84         9.16 o                         
 -10   7   5         37.62         35.06        15.87 o                         
  -9   7   5        156.51        152.20        14.11 o                         
  -8   7   5         33.08         34.07         8.20 o                         
  -7   7   5         10.56         23.95         8.25 o                         
  -6   7   5        439.01        423.82         9.75 o                         
  -5   7   5        772.58        783.16        17.66 o                         
  -4   7   5       1884.33       1859.02        13.21 o                         
  -3   7   5        119.10        127.10         7.30 o                         
  -2   7   5         57.81         63.31         6.15 o                         
  -1   7   5       1117.01       1105.15        15.31 o                         
   0   7   5        812.08        820.79        12.53 o                         
   1   7   5        144.86        141.64         6.48 o                         
   2   7   5         94.34         89.13         6.67 o                         
   3   7   5       2852.16       2778.04        42.57 o                         
   4   7   5       1747.95       1784.21        36.79 o                         
   5   7   5          7.15         -0.21         7.32 o                         
   6   7   5        154.95        154.34        13.26 o                         
   7   7   5         75.54         79.12        13.48 o                         
   8   7   5          0.44         -8.90         9.50 o                         
   9   7   5         98.13         97.13         9.67 o                         
 -10   8   5        160.31        134.40        14.78 o                         
  -9   8   5         23.91         31.66        11.37 o                         
  -8   8   5        478.80        472.15        10.56 o                         
  -7   8   5          0.32         -0.30         7.60 o                         
  -6   8   5        558.80        560.90         9.80 o                         
  -5   8   5         17.00         13.30         6.85 o                         
  -4   8   5        198.63        184.03         7.18 o                         
  -3   8   5        166.25        173.78         7.51 o                         
  -2   8   5        178.86        186.75         6.30 o                         
  -1   8   5        691.01        711.48         8.82 o                         
   0   8   5         66.13         54.01         5.21 o                         
   1   8   5          8.72          7.86         6.86 o                         
   2   8   5        255.10        261.83         7.75 o                         
   3   8   5        207.58        235.75         9.62 o                         
   4   8   5        339.87        323.53         8.41 o                         
   5   8   5          9.29         12.61         7.49 o                         
   6   8   5         66.67         66.51         8.60 o                         
   7   8   5         70.00         59.99         9.16 o                         
   8   8   5        331.52        345.76        11.32 o                         
   9   8   5          9.17         14.89         9.75 o                         
 -10   9   5         73.45         74.56        15.47 o                         
  -9   9   5          0.01         -0.44        10.61 o                         
  -8   9   5         66.25         69.93         8.13 o                         
  -7   9   5         69.53         60.81         8.11 o                         
  -6   9   5          1.69          7.08         6.54 o                         
  -5   9   5          1.05          3.09         6.24 o                         
  -4   9   5        799.30        797.37        12.25 o                         
  -3   9   5        262.34        255.72         9.05 o                         
  -2   9   5        182.11        190.90         6.81 o                         
  -1   9   5        370.29        360.63         6.78 o                         
   0   9   5         21.85         22.43         5.81 o                         
   1   9   5          0.18          1.53         5.23 o                         
   2   9   5        122.20        126.45         6.51 o                         
   3   9   5         37.75         42.15         6.58 o                         
   4   9   5         48.34         51.53         7.54 o                         
   5   9   5        134.81        115.65         8.53 o                         
   6   9   5       1005.99        999.21        15.07 o                         
   7   9   5          9.59         10.64        10.57 o                         
   8   9   5          1.88         -6.02         9.85 o                         
   9   9   5         25.46         32.63         9.63 o                         
 -10  10   5          2.63         28.86        17.29 o                         
  -9  10   5        337.23        309.92        14.24 o                         
  -8  10   5         13.67         12.59        10.12 o                         
  -7  10   5         29.56         23.59         7.72 o                         
  -6  10   5         76.87         85.44         7.63 o                         
  -5  10   5        313.53        312.79         8.05 o                         
  -4  10   5         59.16         70.19         6.70 o                         
  -3  10   5        250.21        256.53         6.85 o                         
  -2  10   5         83.55         88.87         5.94 o                         
  -1  10   5         98.78         98.23         6.68 o                         
   0  10   5         37.99         46.75         5.48 o                         
   1  10   5       1959.58       1954.47        27.90 o                         
   2  10   5          8.91         15.45         5.87 o                         
   3  10   5        122.66        131.72         7.44 o                         
   4  10   5        165.41        163.68         8.44 o                         
   5  10   5        302.60        276.54        20.35 o                         
   6  10   5        240.17        255.35        18.20 o                         
   7  10   5          0.02         -4.13        10.05 o                         
   8  10   5          6.69          4.14         9.00 o                         
   9  10   5          0.03         16.39        10.36 o                         
  -9  11   5          3.60          6.78        11.15 o                         
  -8  11   5         26.01         23.60        10.06 o                         
  -7  11   5         16.10         12.40         8.69 o                         
  -6  11   5          0.00         -3.13         7.14 o                         
  -5  11   5       1478.40       1474.68        28.72 o                         
  -4  11   5         83.48         83.90         7.28 o                         
  -3  11   5        857.85        888.89         9.58 o                         
  -2  11   5        162.67        177.05         7.43 o                         
  -1  11   5        337.82        361.63         7.98 o                         
   0  11   5        282.46        276.23         7.31 o                         
   1  11   5        602.53        607.97         8.22 o                         
   2  11   5        496.57        487.49        11.23 o                         
   3  11   5       1331.26       1346.26        15.64 o                         
   4  11   5        926.87        805.21        43.74 o                         
   5  11   5          2.78          8.79         7.53 o                         
   6  11   5        190.03        184.41         9.57 o                         
   7  11   5          9.81          4.95         9.78 o                         
   8  11   5         40.62         24.50        11.35 o                         
   9  11   5         51.02         41.82        12.21 o                         
  -9  12   5         28.69         33.39        13.53 o                         
  -8  12   5          9.18          7.79        11.90 o                         
  -7  12   5         10.74         11.99         7.90 o                         
  -6  12   5        192.84        196.33         8.22 o                         
  -5  12   5        393.04        423.39         8.41 o                         
  -4  12   5          7.31          2.45         6.38 o                         
  -3  12   5        547.04        523.69         8.09 o                         
  -2  12   5          7.66          7.89         6.27 o                         
  -1  12   5        137.35        140.14         6.39 o                         
   0  12   5        157.13        158.15         7.30 o                         
   1  12   5        425.87        393.19         8.12 o                         
   2  12   5        561.83        566.38        11.00 o                         
   3  12   5         98.85        114.21         7.54 o                         
   4  12   5         27.05         32.01         7.41 o                         
   5  12   5         82.01        106.50        10.88 o                         
   6  12   5         11.32         18.11         8.55 o                         
   7  12   5         56.81         34.18         9.35 o                         
   8  12   5          1.27         -6.36        10.09 o                         
  -9  13   5          0.16         -9.16        13.64 o                         
  -8  13   5         68.30         71.58        13.60 o                         
  -7  13   5         64.70         65.00         9.96 o                         
  -6  13   5         16.89         38.42        11.01 o                         
  -5  13   5        285.62        303.10         7.66 o                         
  -4  13   5        460.75        468.00         9.44 o                         
  -3  13   5         38.84         38.03         6.60 o                         
  -2  13   5        279.39        293.89         6.70 o                         
  -1  13   5          4.94          1.97         6.61 o                         
   0  13   5        108.08        117.04         9.05 o                         
   1  13   5        187.25        190.44         6.69 o                         
   2  13   5        524.13        500.94         8.08 o                         
   3  13   5        430.01        399.81        22.75 o                         
   4  13   5         10.94         12.16         7.16 o                         
   5  13   5         51.06         42.15         9.52 o                         
   6  13   5         29.30         32.86         9.52 o                         
   7  13   5          5.86          3.68        12.38 o                         
   8  13   5         86.47         63.91        20.18 o                         
  -8  14   5        272.15        295.30        22.07 o                         
  -7  14   5          5.76          4.66         8.63 o                         
  -6  14   5         14.66         20.20         7.67 o                         
  -5  14   5        191.85        182.71        13.54 o                         
  -4  14   5          1.01          1.25         7.12 o                         
  -3  14   5        154.40        134.79         7.51 o                         
  -2  14   5        599.14        602.49        10.79 o                         
  -1  14   5         12.29          9.56         5.48 o                         
   0  14   5          6.69          9.81         5.32 o                         
   1  14   5         13.95         16.84         6.12 o                         
   2  14   5        761.52        776.72         9.16 o                         
   3  14   5         44.27         42.92         6.75 o                         
   4  14   5         42.76         48.78         7.54 o                         
   5  14   5          0.48         -1.50         8.11 o                         
   6  14   5         69.05         64.08        10.36 o                         
   7  14   5         27.84         13.47         9.88 o                         
   8  14   5         66.15         55.31        17.68 o                         
  -8  15   5         43.20         80.01        14.13 o                         
  -7  15   5          1.17          0.96         9.70 o                         
  -6  15   5         15.92         24.65         9.40 o                         
  -5  15   5          0.01          2.99         6.75 o                         
  -4  15   5        168.27        165.62         9.13 o                         
  -3  15   5          0.02          5.33         8.14 o                         
  -2  15   5          0.06          8.34         6.51 o                         
  -1  15   5        299.33        281.48        14.62 o                         
   0  15   5         33.75         39.30         6.40 o                         
   1  15   5        379.36        319.99        25.57 o                         
   2  15   5        324.55        333.84        12.86 o                         
   3  15   5         17.10         14.22         7.01 o                         
   4  15   5        116.76        122.15         7.67 o                         
   5  15   5         46.93         43.68         8.47 o                         
   6  15   5         45.40         25.77        13.60 o                         
   7  15   5         29.32         15.14        11.50 o                         
  -8  16   5         12.71         14.48        13.17 o                         
  -7  16   5          0.49         -3.52         9.84 o                         
  -6  16   5         15.54          9.52         8.11 o                         
  -5  16   5         48.16         59.08         7.39 o                         
  -4  16   5         29.30         22.22         7.58 o                         
  -3  16   5         60.99         72.62         7.34 o                         
  -2  16   5          1.77         -6.12         6.12 o                         
  -1  16   5        414.62        389.92        13.26 o                         
   0  16   5         11.95         12.63         6.14 o                         
   1  16   5         29.10         34.75         7.67 o                         
   2  16   5        237.83        224.73         9.31 o                         
   3  16   5        199.15        188.50        14.50 o                         
   4  16   5          7.35          1.94         6.34 o                         
   5  16   5         21.98         33.50         9.70 o                         
   6  16   5         11.63          3.34         9.78 o                         
   7  16   5          0.19         10.14        11.28 o                         
  -7  17   5         15.99         14.89         9.18 o                         
  -6  17   5         98.10         85.02        11.47 o                         
  -5  17   5        102.10        121.41        11.58 o                         
  -4  17   5        100.89         89.74         9.10 o                         
  -3  17   5        108.64         98.03         8.61 o                         
  -2  17   5        346.65        357.98        30.63 o                         
  -1  17   5          1.44          5.43         6.44 o                         
   0  17   5         18.07         37.90         7.76 o                         
   1  17   5          6.04          8.90         6.31 o                         
   2  17   5         68.56         65.02         8.02 o                         
   3  17   5         46.49         57.24         7.80 o                         
   4  17   5        162.02        168.17         8.68 o                         
   5  17   5         25.04         29.24         8.45 o                         
   6  17   5        216.01        197.08        18.99 o                         
  -6  18   5         31.56         33.62        11.91 o                         
  -5  18   5         48.86         39.55         7.97 o                         
  -4  18   5          0.02          2.47         7.52 o                         
  -3  18   5         54.90         46.80         7.45 o                         
  -2  18   5         53.01         48.60        10.10 o                         
  -1  18   5          0.03         -2.66         6.39 o                         
   0  18   5          6.71          4.08         7.23 o                         
   1  18   5        189.22        168.12        15.28 o                         
   2  18   5        213.59        205.59        22.02 o                         
   3  18   5         20.58         25.46         6.66 o                         
   4  18   5         16.32         16.59         8.25 o                         
   5  18   5        152.94        150.57        11.77 o                         
   6  18   5         13.14         14.92         9.90 o                         
  -6  19   5          3.91          6.71        12.43 o                         
  -5  19   5          1.49          9.39         8.40 o                         
  -4  19   5         31.45         24.42         8.41 o                         
  -3  19   5          0.31         -7.56         8.56 o                         
  -2  19   5          7.36         14.13         8.11 o                         
  -1  19   5         16.70          8.12         7.49 o                         
   0  19   5          3.05          1.46         7.08 o                         
   1  19   5        100.85         84.95        16.75 o                         
   2  19   5        114.86        118.23        14.28 o                         
   3  19   5          2.38         -0.23         7.72 o                         
   4  19   5         44.64         26.40         9.16 o                         
   5  19   5          3.42          9.52         9.12 o                         
  -5  20   5        127.34        146.65         9.42 o                         
  -4  20   5          2.63         13.83         7.31 o                         
  -3  20   5          0.77         10.55         7.72 o                         
  -2  20   5         86.76         93.21         8.09 o                         
  -1  20   5          2.14         -3.10         8.23 o                         
   0  20   5          0.09          2.56         7.12 o                         
   1  20   5          1.51          2.84         6.67 o                         
   2  20   5         74.38         82.04         8.26 o                         
   3  20   5         52.88         60.65         8.06 o                         
   4  20   5          2.76         13.65         7.47 o                         
  -4  21   5         39.61         43.37         8.62 o                         
  -3  21   5          7.96         19.71         9.79 o                         
  -2  21   5          0.00          0.07         7.87 o                         
  -1  21   5        319.54        299.34        19.75 o                         
   0  21   5          0.05         -0.96         6.97 o                         
   1  21   5         53.58         53.61        11.83 o                         
   2  21   5          1.74          6.00         7.87 o                         
   3  21   5         41.92         48.09         8.42 o                         
  -2  22   5         24.69         30.27         7.83 o                         
  -1  22   5          0.15         -0.93         8.33 o                         
   0  22   5          0.06         -2.44         8.16 o                         
   1  22   5         80.52         62.61        13.85 o                         
 -10   0   6         88.17         43.60        62.98 o                         
  -8   0   6         52.47         38.80        13.94 o                         
  -6   0   6        310.31        291.43        12.52 o                         
  -4   0   6        238.66        228.79        11.45 o                         
  -2   0   6         98.69         80.84         9.20 o                         
   0   0   6        139.00        134.35        12.12 o                         
   2   0   6        425.81        458.04        34.16 o                         
   4   0   6        708.05        718.76        16.93 o                         
   6   0   6         15.20         25.08        17.77 o                         
   8   0   6        101.26        100.38        18.81 o                         
 -11   1   6        154.35        157.88        16.91 o                         
 -10   1   6         18.06         25.82        10.85 o                         
  -9   1   6         18.74         23.83         9.87 o                         
  -8   1   6        291.65        303.64        10.67 o                         
  -7   1   6        373.87        394.63        16.50 o                         
  -6   1   6         44.00         56.70         7.37 o                         
  -5   1   6        409.78        431.80        10.48 o                         
  -4   1   6        566.09        553.53         9.72 o                         
  -3   1   6       2262.25       2361.52        22.86 o                         
  -2   1   6        213.00        207.40         7.01 o                         
  -1   1   6          0.78          5.04         5.85 o                         
   0   1   6        653.04        627.59         9.93 o                         
   1   1   6       1729.61       1958.95        28.62 o                         
   2   1   6        411.12        391.94         9.47 o                         
   3   1   6        549.70        573.04        15.88 o                         
   4   1   6        158.29        164.80         9.17 o                         
   5   1   6        295.59        327.06        17.75 o                         
   6   1   6         58.22         39.11         9.25 o                         
   7   1   6         23.19         28.47         8.89 o                         
   8   1   6         18.03         17.42         8.33 o                         
   9   1   6        165.80        147.41        21.57 o                         
 -10   2   6          7.43          3.16        10.44 o                         
  -9   2   6         44.73         53.02         9.28 o                         
  -8   2   6         37.46         44.86         8.37 o                         
  -7   2   6        127.72        129.12        13.35 o                         
  -6   2   6          6.85          6.14         6.97 o                         
  -5   2   6        178.46        184.37         8.95 o                         
  -4   2   6         41.49         43.19         6.60 o                         
  -3   2   6        509.83        468.47         9.41 o                         
  -2   2   6          8.47          8.83         6.86 o                         
  -1   2   6         15.72         20.44         6.34 o                         
   0   2   6        405.16        440.26         9.53 o                         
   1   2   6        106.08         82.80         6.37 o                         
   2   2   6        279.76        296.15         9.09 o                         
   3   2   6        428.99        433.16         9.25 o                         
   4   2   6          0.11         -6.61         6.76 o                         
   5   2   6        496.95        502.58        18.74 o                         
   6   2   6        134.76        134.38         8.33 o                         
   7   2   6        214.70        217.53        10.23 o                         
   8   2   6          1.25          5.11         9.07 o                         
   9   2   6         29.74         35.20         9.29 o                         
 -10   3   6         11.28          1.82        12.75 o                         
  -9   3   6         85.48         96.06         9.69 o                         
  -8   3   6         32.53         25.22         8.46 o                         
  -7   3   6        245.46        296.32         9.95 o                         
  -6   3   6        232.13        224.21         8.35 o                         
  -5   3   6        173.51        166.05         7.41 o                         
  -4   3   6         20.32         21.04         5.99 o                         
  -3   3   6         97.50         94.92         7.06 o                         
  -2   3   6        288.84        322.01         7.63 o                         
  -1   3   6       1867.19       1812.19        17.38 o                         
   0   3   6        362.01        398.39         9.67 o                         
   1   3   6         44.16         52.09         6.49 o                         
   2   3   6         15.13         19.76         6.51 o                         
   3   3   6        226.49        216.02         7.31 o                         
   4   3   6          7.12          7.51         7.34 o                         
   5   3   6         42.46         49.45         6.49 o                         
   6   3   6        246.08        246.34         9.59 o                         
   7   3   6         74.25         79.71         9.83 o                         
   8   3   6         57.81         51.80        10.34 o                         
   9   3   6         69.58         74.80        11.21 o                         
 -10   4   6         17.11         21.40        13.08 o                         
  -9   4   6        167.13        183.87        12.88 o                         
  -8   4   6        332.99        294.77        18.60 o                         
  -7   4   6        173.93        164.06         8.45 o                         
  -6   4   6        245.29        250.71         8.22 o                         
  -5   4   6          4.53          6.60         5.96 o                         
  -4   4   6        464.03        480.89         8.06 o                         
  -3   4   6         81.63         72.65         6.14 o                         
  -2   4   6         33.83         23.46         5.35 o                         
  -1   4   6        152.34        173.37         7.62 o                         
   0   4   6        411.39        417.77         7.91 o                         
   1   4   6        476.59        475.71         9.66 o                         
   2   4   6        524.22        530.76         9.73 o                         
   3   4   6         74.14         68.89         6.31 o                         
   4   4   6        113.33        131.76         8.18 o                         
   5   4   6         13.52          3.38         7.87 o                         
   6   4   6        153.70        154.12         8.84 o                         
   7   4   6          0.03          6.40         9.04 o                         
   8   4   6        130.18        139.68        10.44 o                         
   9   4   6          4.45          6.23        11.29 o                         
 -10   5   6        150.52        144.34        17.46 o                         
  -9   5   6         53.60         31.24        16.71 o                         
  -8   5   6        606.01        590.45        86.31 o                         
  -7   5   6          3.80          1.19         7.48 o                         
  -6   5   6        413.05        423.63         8.94 o                         
  -5   5   6          7.10          6.19         6.24 o                         
  -4   5   6        369.94        363.60         8.49 o                         
  -3   5   6          1.78          5.48         5.87 o                         
  -2   5   6         48.79         59.64         5.52 o                         
  -1   5   6        491.65        500.00         8.08 o                         
   0   5   6        674.60        648.58         8.54 o                         
   1   5   6          3.97         10.84         5.64 o                         
   2   5   6        124.50        147.69         7.23 o                         
   3   5   6        395.23        377.36         8.49 o                         
   4   5   6         90.23        106.39         7.41 o                         
   5   5   6          0.12          0.01         7.79 o                         
   6   5   6        378.22        385.19        17.64 o                         
   7   5   6         37.46         30.56        10.01 o                         
   8   5   6         98.59        123.55         9.14 o                         
   9   5   6        214.58        195.56        19.41 o                         
 -10   6   6        109.32        -15.91        15.91 o                         
  -9   6   6         24.99         13.32         9.61 o                         
  -8   6   6         90.21         66.52        13.16 o                         
  -7   6   6         54.37         41.93         8.35 o                         
  -6   6   6       2390.24       2263.75        24.35 o                         
  -5   6   6         84.20         82.08         6.38 o                         
  -4   6   6         36.58         29.41         6.02 o                         
  -3   6   6        307.51        297.87         7.73 o                         
  -2   6   6       1792.50       1811.35        21.62 o                         
  -1   6   6        109.60        129.08         6.93 o                         
   0   6   6         76.81         64.76         5.83 o                         
   1   6   6         10.58         17.40         6.01 o                         
   2   6   6          2.35         -0.63         5.85 o                         
   3   6   6        229.87        237.49         8.09 o                         
   4   6   6       2004.91       1930.41        27.49 o                         
   5   6   6        328.63        334.15         8.30 o                         
   6   6   6        144.20        135.58        11.77 o                         
   7   6   6        127.88        137.20         9.56 o                         
   8   6   6          3.14          1.38         9.65 o                         
   9   6   6          2.19         13.13        11.40 o                         
 -10   7   6          1.71         -0.41        14.76 o                         
  -9   7   6          2.11          4.49         8.74 o                         
  -8   7   6         29.66         25.31         8.80 o                         
  -7   7   6        304.82        270.50        10.46 o                         
  -6   7   6          8.88          8.74         8.57 o                         
  -5   7   6        363.09        355.06         8.51 o                         
  -4   7   6        401.26        407.75         8.17 o                         
  -3   7   6         54.27         52.78         6.92 o                         
  -2   7   6         32.96         54.05         6.41 o                         
  -1   7   6       1022.43        980.53        11.25 o                         
   0   7   6          0.78          0.65         4.85 o                         
   1   7   6         97.37        110.44         6.54 o                         
   2   7   6        214.56        197.31         6.94 o                         
   3   7   6        126.46        118.80         7.10 o                         
   4   7   6        198.07        195.59        13.16 o                         
   5   7   6        168.41        169.01         8.13 o                         
   6   7   6        208.00        200.83        44.58 o                         
   7   7   6         28.65         17.89        12.63 o                         
   8   7   6          0.07         -1.59        10.52 o                         
   9   7   6          0.23          0.27        11.92 o                         
 -10   8   6         18.94          4.06        14.91 o                         
  -9   8   6        259.84        247.10         9.90 o                         
  -8   8   6          0.81         -1.65         8.97 o                         
  -7   8   6         11.11         15.64         7.57 o                         
  -6   8   6        414.06        425.09        11.78 o                         
  -5   8   6        438.45        423.42         8.86 o                         
  -4   8   6         14.63         19.20         6.72 o                         
  -3   8   6        504.26        466.53        10.62 o                         
  -2   8   6        569.76        559.46         8.12 o                         
  -1   8   6         49.13         52.51         6.76 o                         
   0   8   6        120.80        129.35         5.88 o                         
   1   8   6         35.37         41.27         6.28 o                         
   2   8   6         27.29         31.98         6.82 o                         
   3   8   6        529.68        515.13        18.52 o                         
   4   8   6        263.15        245.46        11.42 o                         
   5   8   6        423.81        443.51        14.56 o                         
   6   8   6          0.09         -5.90         8.44 o                         
   7   8   6         65.92         70.09         9.61 o                         
   8   8   6          9.32         10.04        10.12 o                         
   9   8   6          2.60          7.64        10.95 o                         
 -10   9   6          5.67          5.17        13.82 o                         
  -9   9   6          9.78          3.34         9.93 o                         
  -8   9   6          9.57          9.54         8.55 o                         
  -7   9   6        839.26        824.15        67.42 o                         
  -6   9   6         35.06         37.55         7.45 o                         
  -5   9   6          0.06         -1.07         7.08 o                         
  -4   9   6        434.99        421.96        16.32 o                         
  -3   9   6        108.39        106.90         6.90 o                         
  -2   9   6        155.93        167.61         6.96 o                         
  -1   9   6        999.95       1010.68        12.25 o                         
   0   9   6          0.56         -0.55         6.07 o                         
   1   9   6         70.15         72.37         7.09 o                         
   2   9   6         56.64         55.21         6.16 o                         
   3   9   6          0.37          6.30         7.34 o                         
   4   9   6        453.56        442.39        10.78 o                         
   5   9   6        553.37        551.04        61.94 o                         
   6   9   6         21.16         17.43         7.69 o                         
   7   9   6         18.44          5.30         9.38 o                         
   8   9   6         47.80         25.55        12.91 o                         
   9   9   6        297.30        295.65        13.02 o                         
  -9  10   6         29.78         28.82        12.13 o                         
  -8  10   6         30.63         24.02         8.73 o                         
  -7  10   6         27.19         25.33         7.55 o                         
  -6  10   6        129.10        114.70         7.63 o                         
  -5  10   6        423.30        402.98        15.77 o                         
  -4  10   6         25.29         34.27         7.24 o                         
  -3  10   6        330.51        320.92         7.29 o                         
  -2  10   6        173.75        165.66         6.39 o                         
  -1  10   6        232.20        234.59         6.65 o                         
   0  10   6         24.48         23.47         6.90 o                         
   1  10   6        551.08        549.48        10.70 o                         
   2  10   6          9.57          7.93         5.96 o                         
   3  10   6         71.26         82.66         7.64 o                         
   4  10   6        331.27        363.90        18.66 o                         
   5  10   6         68.84         58.69         8.02 o                         
   6  10   6         27.20         17.02         7.88 o                         
   7  10   6         73.75         50.24        22.90 o                         
   8  10   6          4.66          4.08        11.08 o                         
  -9  11   6          3.79         -2.82        13.22 o                         
  -8  11   6         72.10         90.04         9.42 o                         
  -7  11   6         16.32         24.16         7.72 o                         
  -6  11   6        234.41        222.20        15.10 o                         
  -5  11   6         45.14         48.54         7.86 o                         
  -4  11   6        342.09        353.34         8.55 o                         
  -3  11   6        258.16        260.38         8.58 o                         
  -2  11   6        553.58        535.11         7.80 o                         
  -1  11   6        119.53        123.26         6.61 o                         
   0  11   6        289.87        260.47         7.43 o                         
   1  11   6        232.52        236.61         9.67 o                         
   2  11   6        786.13        773.12        11.47 o                         
   3  11   6        273.47        251.91        13.52 o                         
   4  11   6         50.56         50.18         7.92 o                         
   5  11   6          1.19          8.27         7.86 o                         
   6  11   6         70.95         79.42         8.93 o                         
   7  11   6         35.59         17.22         9.48 o                         
   8  11   6          5.33          0.15        10.60 o                         
  -9  12   6         26.45         17.62        13.26 o                         
  -8  12   6        102.05        101.04        10.22 o                         
  -7  12   6          1.58          6.75         8.72 o                         
  -6  12   6         85.11         95.52         7.79 o                         
  -5  12   6        538.19        538.53         8.72 o                         
  -4  12   6         22.76         18.40         7.50 o                         
  -3  12   6        481.20        452.16        10.65 o                         
  -2  12   6        329.59        330.57         6.85 o                         
  -1  12   6          0.30         -0.50         6.06 o                         
   0  12   6        210.58        179.64         9.68 o                         
   1  12   6        589.61        586.29        17.89 o                         
   2  12   6         72.31         75.29         7.57 o                         
   3  12   6        122.86        120.12         7.24 o                         
   4  12   6        247.74        247.12        38.05 o                         
   5  12   6        247.54        243.28        31.89 o                         
   6  12   6         16.69         13.49         9.14 o                         
   7  12   6         54.29         54.88        21.53 o                         
   8  12   6         58.29         45.09        11.35 o                         
  -8  13   6          2.90         10.21        12.93 o                         
  -7  13   6         43.81         62.02         9.18 o                         
  -6  13   6         47.66         49.85         7.84 o                         
  -5  13   6          0.16          1.36         6.39 o                         
  -4  13   6        428.26        439.39        10.09 o                         
  -3  13   6        113.21        105.35         6.97 o                         
  -2  13   6          8.17          8.49         6.38 o                         
  -1  13   6        153.09        159.48         6.89 o                         
   0  13   6         48.36         55.49         6.78 o                         
   1  13   6        374.28        368.40         7.52 o                         
   2  13   6          5.97          5.96         6.78 o                         
   3  13   6         40.44         20.78         7.92 o                         
   4  13   6         99.92         89.00        13.37 o                         
   5  13   6        356.07        354.36        16.82 o                         
   6  13   6         33.37         38.40        10.09 o                         
   7  13   6          5.88          7.31        10.95 o                         
  -8  14   6          8.98         21.23        13.22 o                         
  -7  14   6         18.87         12.64         9.17 o                         
  -6  14   6        325.93        314.26        12.26 o                         
  -5  14   6          4.02          2.50         7.33 o                         
  -4  14   6        406.33        387.90        36.30 o                         
  -3  14   6        211.19        229.02         7.26 o                         
  -2  14   6          0.03         -0.77         6.37 o                         
  -1  14   6        233.58        221.74         7.71 o                         
   0  14   6         73.29         60.93         8.15 o                         
   1  14   6          2.40         -1.53         6.60 o                         
   2  14   6          2.68          0.89         6.99 o                         
   3  14   6         15.77         -0.85         7.52 o                         
   4  14   6          1.59          9.71         7.36 o                         
   5  14   6         35.06         42.60         9.98 o                         
   6  14   6          1.69         -9.94        10.18 o                         
   7  14   6          3.57          6.74        12.92 o                         
  -8  15   6         11.82         26.72        12.87 o                         
  -7  15   6         15.71         18.16         8.91 o                         
  -6  15   6         73.34         77.19         8.55 o                         
  -5  15   6        195.88        177.97         9.30 o                         
  -4  15   6          1.76          9.16         7.32 o                         
  -3  15   6         80.65         78.89         7.23 o                         
  -2  15   6         34.28         34.80         6.46 o                         
  -1  15   6         28.91         25.60         6.43 o                         
   0  15   6         14.35          9.84         6.96 o                         
   1  15   6          0.05          5.21         6.12 o                         
   2  15   6        337.59        330.89         8.15 o                         
   3  15   6        249.54        225.74        31.11 o                         
   4  15   6         57.04         55.32         8.05 o                         
   5  15   6          7.44         -4.53        10.25 o                         
   6  15   6          3.02         -9.67        10.92 o                         
   7  15   6        140.15         90.80        42.59 o                         
  -7  16   6          5.82         11.33        10.70 o                         
  -6  16   6         48.47         47.77         8.44 o                         
  -5  16   6          0.60          2.71         7.86 o                         
  -4  16   6          2.40          2.85         7.44 o                         
  -3  16   6          2.46          2.28         7.17 o                         
  -2  16   6        235.26        238.01        16.60 o                         
  -1  16   6         49.76         38.16         7.69 o                         
   0  16   6        115.83        125.45         6.33 o                         
   1  16   6          2.33         -4.94         6.67 o                         
   2  16   6         85.79         92.43         7.02 o                         
   3  16   6        299.57        258.49        20.95 o                         
   4  16   6         24.43         41.86         8.98 o                         
   5  16   6          0.46          0.23         9.80 o                         
   6  16   6         22.27         13.07        10.12 o                         
  -7  17   6         36.95         55.59        10.52 o                         
  -6  17   6          3.00          4.19         9.54 o                         
  -5  17   6          2.06          4.48         7.97 o                         
  -4  17   6         25.28         28.67         7.94 o                         
  -3  17   6         12.00         18.75         7.68 o                         
  -2  17   6         36.85         41.94         7.33 o                         
  -1  17   6          0.57         -6.08         6.08 o                         
   0  17   6         40.99         29.72         9.31 o                         
   1  17   6         20.96         16.64         6.50 o                         
   2  17   6        128.81        130.20         8.72 o                         
   3  17   6         38.27         27.97         7.77 o                         
   4  17   6        109.02         87.03        11.30 o                         
   5  17   6        102.95         86.21        13.67 o                         
   6  17   6         33.57         23.02        13.43 o                         
  -6  18   6         22.02         35.04         9.71 o                         
  -5  18   6        106.13        117.47        17.79 o                         
  -4  18   6          6.04         11.13         7.43 o                         
  -3  18   6         66.97         63.84        10.85 o                         
  -2  18   6         63.07         43.41        11.26 o                         
  -1  18   6         22.86          5.52         6.37 o                         
   0  18   6          4.90         10.35         6.40 o                         
   1  18   6         76.17         67.63         8.30 o                         
   2  18   6          0.08          3.52         7.40 o                         
   3  18   6          0.22         -3.88         8.31 o                         
   4  18   6          0.82          1.53         8.77 o                         
   5  18   6          0.07          1.96        10.15 o                         
  -5  19   6         20.63         16.54         9.27 o                         
  -4  19   6          0.14         -3.32         8.34 o                         
  -3  19   6         40.20         44.70         9.28 o                         
  -2  19   6         28.07         24.22         7.21 o                         
  -1  19   6          2.36          2.78         6.99 o                         
   0  19   6          0.01         -6.58         7.09 o                         
   1  19   6          0.56          6.53         6.71 o                         
   2  19   6         14.96          9.63         7.52 o                         
   3  19   6        136.89        119.90        18.69 o                         
   4  19   6          3.64         10.58         8.45 o                         
  -4  20   6         24.67         32.49         8.77 o                         
  -3  20   6         17.96         17.63         9.92 o                         
  -2  20   6          0.08         -6.49         9.01 o                         
  -1  20   6          2.38         10.75         7.35 o                         
   0  20   6         86.96         94.45        11.07 o                         
   1  20   6         42.99         29.96         7.77 o                         
   2  20   6         16.24          7.38         7.75 o                         
   3  20   6         38.96         27.09         9.10 o                         
  -3  21   6          0.19          2.05         8.45 o                         
  -2  21   6         17.38         35.44         8.77 o                         
  -1  21   6         12.33          0.85         8.68 o                         
   0  21   6         67.97         56.52         9.20 o                         
   1  21   6          0.00         -1.90         8.26 o                         
   2  21   6          6.41         10.00         9.30 o                         
  -9   0   7        102.49         94.95        14.68 o                         
  -7   0   7        395.65        379.51        13.21 o                         
  -5   0   7         39.05         45.85         9.43 o                         
  -3   0   7         38.20         24.97         9.88 o                         
  -1   0   7        268.33        282.10        13.45 o                         
   1   0   7         49.41         60.75        12.51 o                         
   3   0   7        235.79        246.66        14.51 o                         
   5   0   7       1016.75       1063.42        18.98 o                         
   7   0   7         50.23         46.82        12.41 o                         
   9   0   7          6.20          5.97        14.02 o                         
 -10   1   7         11.84          7.23        10.74 o                         
  -9   1   7        348.30        350.57        40.61 o                         
  -8   1   7         14.07         17.80         8.00 o                         
  -7   1   7        377.46        377.43        66.37 o                         
  -6   1   7        740.15        739.17        15.12 o                         
  -5   1   7        851.91        814.28        10.97 o                         
  -4   1   7        572.18        582.63         9.06 o                         
  -3   1   7        208.11        198.43         7.70 o                         
  -2   1   7        381.12        381.75        10.34 o                         
  -1   1   7       1164.45       1198.20        16.69 o                         
   0   1   7        804.60        815.83        26.90 o                         
   1   1   7        161.12        169.51         8.86 o                         
   2   1   7         28.40         31.02         6.33 o                         
   3   1   7        353.75        348.40         8.23 o                         
   4   1   7          1.17         -2.77         7.14 o                         
   5   1   7        249.16        243.37        10.28 o                         
   6   1   7        332.62        286.27        12.50 o                         
   7   1   7          0.62          0.27         8.56 o                         
   8   1   7         19.08         17.42         7.10 o                         
   9   1   7         86.51         82.41        10.28 o                         
 -10   2   7        152.32        128.72        38.70 o                         
  -9   2   7          0.02         -7.48         9.35 o                         
  -8   2   7         65.34         55.39         9.82 o                         
  -7   2   7         75.89         85.55         8.60 o                         
  -6   2   7         26.66         15.52         8.16 o                         
  -5   2   7         24.08         23.21         6.24 o                         
  -4   2   7         50.49         49.86         6.17 o                         
  -3   2   7        418.52        419.86        10.48 o                         
  -2   2   7         47.27         27.15         6.57 o                         
  -1   2   7        120.33        124.96         6.67 o                         
   0   2   7         64.83         82.47         7.50 o                         
   1   2   7          3.21         11.14         5.65 o                         
   2   2   7        289.18        292.03         7.79 o                         
   3   2   7        170.69        188.80         8.09 o                         
   4   2   7        247.54        251.16        12.11 o                         
   5   2   7        119.91        136.20        12.27 o                         
   6   2   7          6.27         14.07         8.49 o                         
   7   2   7         11.79         12.97         9.08 o                         
   8   2   7        108.76        112.99         8.87 o                         
   9   2   7          1.97          0.95        10.24 o                         
 -10   3   7          4.96          7.22        10.45 o                         
  -9   3   7          5.32          4.75        10.27 o                         
  -8   3   7        801.76        801.67        21.38 o                         
  -7   3   7        181.19        178.48         9.11 o                         
  -6   3   7         85.84         72.15         7.27 o                         
  -5   3   7          4.35          6.21         6.65 o                         
  -4   3   7        718.07        702.11        12.31 o                         
  -3   3   7        270.77        269.20         8.06 o                         
  -2   3   7        257.64        275.46         7.63 o                         
  -1   3   7        149.51        160.41         6.83 o                         
   0   3   7        389.55        423.90        15.74 o                         
   1   3   7        285.34        286.39         8.68 o                         
   2   3   7       2358.49       2362.10        43.12 o                         
   3   3   7         76.11         82.46         6.86 o                         
   4   3   7         72.51         67.80         7.09 o                         
   5   3   7        576.24        570.78        14.03 o                         
   6   3   7        222.57        208.57        46.60 o                         
   7   3   7         86.81         69.99        13.91 o                         
   8   3   7         92.36         66.48        19.98 o                         
   9   3   7          0.27          4.29        10.14 o                         
 -10   4   7          0.16         -2.14        10.85 o                         
  -9   4   7         25.61         37.80        10.65 o                         
  -8   4   7         20.09         26.34         9.18 o                         
  -7   4   7         68.69         83.90         7.97 o                         
  -6   4   7        104.08        115.80        10.18 o                         
  -5   4   7         26.89         32.61         5.89 o                         
  -4   4   7        388.27        369.33         7.58 o                         
  -3   4   7        743.98        754.97        12.81 o                         
  -2   4   7        286.26        290.11        10.05 o                         
  -1   4   7         33.83         33.91         6.00 o                         
   0   4   7         87.58         76.15         6.43 o                         
   1   4   7        501.67        506.19        18.84 o                         
   2   4   7        100.98        108.09         6.81 o                         
   3   4   7         98.92         90.76         6.50 o                         
   4   4   7       1253.10       1247.65        23.79 o                         
   5   4   7         74.33         73.54        12.54 o                         
   6   4   7        118.56        132.95        12.95 o                         
   7   4   7         25.66         31.51         9.86 o                         
   8   4   7          6.92          4.12         9.40 o                         
   9   4   7         16.45         12.38        11.30 o                         
 -10   5   7          0.28         10.35        13.73 o                         
  -9   5   7        307.99        314.84        15.92 o                         
  -8   5   7         35.91         50.62         9.01 o                         
  -7   5   7        186.51        213.48        16.03 o                         
  -6   5   7         27.98         24.92         7.45 o                         
  -5   5   7        110.19         99.75         5.93 o                         
  -4   5   7         37.10         40.49         6.56 o                         
  -3   5   7         63.08         73.05         7.18 o                         
  -2   5   7         12.57          5.99         6.30 o                         
  -1   5   7         58.99         48.21         6.38 o                         
   0   5   7        298.06        300.68         7.32 o                         
   1   5   7         38.34         48.08         5.89 o                         
   2   5   7          1.66         -3.66         6.37 o                         
   3   5   7          4.10         13.60         6.27 o                         
   4   5   7         69.47         88.99         7.37 o                         
   5   5   7        120.22        133.92         8.99 o                         
   6   5   7         17.60         15.92         8.01 o                         
   7   5   7          2.07         -5.41         8.77 o                         
   8   5   7          4.50          0.93         9.79 o                         
   9   5   7         31.30         35.15         9.92 o                         
 -10   6   7          9.24          6.68        10.37 o                         
  -9   6   7        118.20        120.86        13.42 o                         
  -8   6   7          4.23          8.99         8.29 o                         
  -7   6   7          9.57         10.22         7.17 o                         
  -6   6   7         40.66         39.86         7.11 o                         
  -5   6   7          0.62         -3.46         6.11 o                         
  -4   6   7         51.47         59.72         5.75 o                         
  -3   6   7       1017.31        986.90        10.76 o                         
  -2   6   7       1079.20       1078.47        19.81 o                         
  -1   6   7         55.76         66.80         6.60 o                         
   0   6   7          0.51          3.03         5.43 o                         
   1   6   7        400.22        415.33        11.90 o                         
   2   6   7          0.15          1.35         6.84 o                         
   3   6   7        768.59        794.73        10.65 o                         
   4   6   7          2.36          7.30         7.21 o                         
   5   6   7        188.67        186.30         8.58 o                         
   6   6   7          0.96         -0.33         8.81 o                         
   7   6   7        122.18        131.67        10.59 o                         
   8   6   7          0.30          1.32        11.29 o                         
   9   6   7          7.67          1.09        11.56 o                         
 -10   7   7          0.18         -0.43        12.71 o                         
  -9   7   7          0.11         -1.47         8.57 o                         
  -8   7   7          1.30          0.40         9.64 o                         
  -7   7   7          3.68          7.54         7.76 o                         
  -6   7   7         28.94         21.70         7.26 o                         
  -5   7   7         22.64         21.35         6.50 o                         
  -4   7   7        278.44        291.87         7.41 o                         
  -3   7   7         18.42         25.55         7.34 o                         
  -2   7   7        780.12        804.38        18.19 o                         
  -1   7   7       1670.36       1656.77        38.44 o                         
   0   7   7        138.58        128.33         6.94 o                         
   1   7   7         42.74         54.37         6.59 o                         
   2   7   7        633.05        640.14        16.66 o                         
   3   7   7        405.04        401.09        10.94 o                         
   4   7   7         32.09         29.66         7.77 o                         
   5   7   7          8.48          4.89         7.48 o                         
   6   7   7         57.88         49.39        22.07 o                         
   7   7   7          3.90         -2.95         9.39 o                         
   8   7   7          4.89          2.63        11.65 o                         
  -9   8   7         17.99         25.66         8.41 o                         
  -8   8   7          0.06          1.44         9.01 o                         
  -7   8   7         52.03         57.63         8.72 o                         
  -6   8   7        472.66        476.18         9.54 o                         
  -5   8   7         17.28         11.16         6.94 o                         
  -4   8   7        173.75        160.49         6.20 o                         
  -3   8   7        118.92        119.94         7.00 o                         
  -2   8   7       1085.50       1049.92        15.41 o                         
  -1   8   7          9.33         10.73         6.09 o                         
   0   8   7        137.56        132.65         5.92 o                         
   1   8   7        196.77        213.44         6.85 o                         
   2   8   7          4.54          6.35         6.82 o                         
   3   8   7        103.96        110.33         7.01 o                         
   4   8   7        213.73        219.95         9.89 o                         
   5   8   7        119.87        117.78         8.15 o                         
   6   8   7         22.62         24.45         7.93 o                         
   7   8   7         54.27         62.12         8.79 o                         
   8   8   7         28.67         28.30        10.17 o                         
  -9   9   7          7.70          1.55         9.07 o                         
  -8   9   7        757.11        694.94        66.16 o                         
  -7   9   7         32.27         32.37         7.52 o                         
  -6   9   7        354.47        348.57         9.63 o                         
  -5   9   7          0.75          4.76         6.23 o                         
  -4   9   7         80.73         57.52         6.07 o                         
  -3   9   7       1100.32       1072.98        17.77 o                         
  -2   9   7        160.51        171.35         7.29 o                         
  -1   9   7        137.42        142.04         6.05 o                         
   0   9   7         10.95         13.89         5.70 o                         
   1   9   7         65.87         60.17         5.67 o                         
   2   9   7        163.48        157.34         8.02 o                         
   3   9   7         23.64         19.57         7.44 o                         
   4   9   7        500.08        476.83        20.06 o                         
   5   9   7          1.62         -8.41         8.41 o                         
   6   9   7        227.72        210.07        14.56 o                         
   7   9   7         56.19         57.61         9.01 o                         
   8   9   7         59.95         67.95        11.27 o                         
  -9  10   7         44.54         40.70        11.96 o                         
  -8  10   7         47.97         35.68         8.33 o                         
  -7  10   7        156.66        125.02        14.30 o                         
  -6  10   7         10.44          9.59         7.85 o                         
  -5  10   7         27.91         24.35         6.81 o                         
  -4  10   7        284.01        296.12         8.71 o                         
  -3  10   7       2218.35       2150.60        25.93 o                         
  -2  10   7          0.05         -6.09         6.09 o                         
  -1  10   7        226.82        226.53        10.71 o                         
   0  10   7         51.64         47.65         5.58 o                         
   1  10   7        830.59        803.24        14.05 o                         
   2  10   7         74.20         76.42         7.37 o                         
   3  10   7          2.30          0.08         6.41 o                         
   4  10   7          0.60          2.77         7.12 o                         
   5  10   7        101.08         91.79         9.22 o                         
   6  10   7         44.30         38.27         9.35 o                         
   7  10   7         49.07         61.18         9.84 o                         
   8  10   7          1.17          4.00        11.58 o                         
  -9  11   7         11.79         13.47        10.62 o                         
  -8  11   7         68.65         66.36         9.65 o                         
  -7  11   7         58.82         52.98        12.82 o                         
  -6  11   7         31.92         27.77         7.99 o                         
  -5  11   7         10.92         18.42         7.00 o                         
  -4  11   7        160.81        145.90         9.40 o                         
  -3  11   7         40.07         20.98         7.16 o                         
  -2  11   7        109.90        100.88         6.09 o                         
  -1  11   7         39.25         41.49         5.43 o                         
   0  11   7        290.38        260.80        18.32 o                         
   1  11   7        456.73        510.79        10.33 o                         
   2  11   7         63.71         56.64         6.68 o                         
   3  11   7        162.20        151.90        23.89 o                         
   4  11   7         30.75         19.16         7.23 o                         
   5  11   7        392.77        397.39         9.59 o                         
   6  11   7         59.79         73.00         9.39 o                         
   7  11   7         26.93         31.16        10.38 o                         
  -8  12   7         51.89         33.89        11.80 o                         
  -7  12   7        111.27        104.45        14.70 o                         
  -6  12   7          1.77          0.73         7.05 o                         
  -5  12   7         36.65         35.96         7.80 o                         
  -4  12   7          1.98          0.05         6.33 o                         
  -3  12   7         64.88         59.96         7.46 o                         
  -2  12   7        111.00        115.02         6.62 o                         
  -1  12   7        124.14        123.59         7.01 o                         
   0  12   7         15.21         12.55         7.26 o                         
   1  12   7        110.21         99.94         6.99 o                         
   2  12   7        173.25        149.93         8.53 o                         
   3  12   7        109.30        117.58         8.46 o                         
   4  12   7        110.33        116.79        20.94 o                         
   5  12   7         11.47         15.96         8.45 o                         
   6  12   7         31.37         36.92         8.87 o                         
   7  12   7          4.95         11.70         9.50 o                         
  -8  13   7         47.32         45.45        11.24 o                         
  -7  13   7         12.06         24.45         9.69 o                         
  -6  13   7          7.63          4.32         6.77 o                         
  -5  13   7         14.77          2.31         8.07 o                         
  -4  13   7         50.38         70.39         7.83 o                         
  -3  13   7          8.77          7.81         6.52 o                         
  -2  13   7        219.90        213.68        18.29 o                         
  -1  13   7        322.84        278.83        57.29 o                         
   0  13   7         75.41         60.86         7.23 o                         
   1  13   7          1.73          0.97         7.12 o                         
   2  13   7         40.05         54.80         7.61 o                         
   3  13   7          2.87          8.45         7.53 o                         
   4  13   7          7.02         13.16         7.36 o                         
   5  13   7         16.42         10.76         8.00 o                         
   6  13   7          0.23         -4.61        10.23 o                         
   7  13   7         69.78         54.37        11.74 o                         
  -8  14   7          6.97         23.70         9.64 o                         
  -7  14   7          2.70         13.96         9.32 o                         
  -6  14   7         23.51         20.20         7.78 o                         
  -5  14   7          2.02          3.50         7.63 o                         
  -4  14   7        303.42        257.32        34.66 o                         
  -3  14   7         17.13         14.90         7.56 o                         
  -2  14   7        294.67        292.78         8.50 o                         
  -1  14   7         43.67         49.85         6.41 o                         
   0  14   7        614.42        608.72        33.09 o                         
   1  14   7         64.37         61.43         7.23 o                         
   2  14   7        193.59        172.37        26.20 o                         
   3  14   7        123.26        132.77         8.38 o                         
   4  14   7        121.42        129.25         8.48 o                         
   5  14   7         80.70         93.05         9.90 o                         
   6  14   7         25.95         40.90         9.84 o                         
  -7  15   7         22.88         23.79         9.65 o                         
  -6  15   7         75.97         62.95         8.68 o                         
  -5  15   7        178.48        193.43        28.92 o                         
  -4  15   7          0.03         -7.48         7.48 o                         
  -3  15   7          0.77         -2.17         7.18 o                         
  -2  15   7         26.23         28.59         7.38 o                         
  -1  15   7          7.13          4.08         7.66 o                         
   0  15   7         11.01          1.04         6.65 o                         
   1  15   7         10.64          9.85         7.16 o                         
   2  15   7          5.92         -3.63         8.34 o                         
   3  15   7          3.17          5.10         7.54 o                         
   4  15   7          2.34         12.72         8.83 o                         
   5  15   7          1.65          3.69         9.29 o                         
   6  15   7        215.95        214.66        11.57 o                         
  -7  16   7         35.88         41.77         9.09 o                         
  -6  16   7         43.09         31.37         8.78 o                         
  -5  16   7          7.22         11.34         8.88 o                         
  -4  16   7         28.14         22.38        11.37 o                         
  -3  16   7         96.24        107.30         7.59 o                         
  -2  16   7         11.84          3.65         7.92 o                         
  -1  16   7         91.41         94.97         6.99 o                         
   0  16   7         85.59         57.94        12.83 o                         
   1  16   7        165.23        196.11         9.43 o                         
   2  16   7         14.48          7.72         7.47 o                         
   3  16   7        139.04        151.46         8.12 o                         
   4  16   7          3.38         21.89         9.49 o                         
   5  16   7         12.20          9.77        10.02 o                         
  -6  17   7         31.29         32.39         9.28 o                         
  -5  17   7         25.24         11.09         8.66 o                         
  -4  17   7          0.01         11.31         9.16 o                         
  -3  17   7         47.76         28.83         8.48 o                         
  -2  17   7          3.58         -0.75         6.69 o                         
  -1  17   7          1.98         -1.52         8.22 o                         
   0  17   7          0.79         13.45         7.04 o                         
   1  17   7         12.92          6.40         7.63 o                         
   2  17   7          0.01          1.18         7.46 o                         
   3  17   7         45.84         71.01         8.68 o                         
   4  17   7         65.67         45.89        13.61 o                         
   5  17   7          2.91          9.32        11.36 o                         
  -5  18   7          3.01          3.12         9.34 o                         
  -4  18   7         99.27        106.32         8.99 o                         
  -3  18   7         34.98         36.35         8.00 o                         
  -2  18   7        100.38        122.46         9.60 o                         
  -1  18   7          1.37          6.87         7.17 o                         
   0  18   7        128.32        105.94        19.96 o                         
   1  18   7         21.97          9.00         7.49 o                         
   2  18   7          3.14          6.34         7.84 o                         
   3  18   7        472.81        486.73        13.60 o                         
   4  18   7         23.23         15.05         9.34 o                         
  -4  19   7        145.90        168.60        10.07 o                         
  -3  19   7         10.61          2.45         7.61 o                         
  -2  19   7         14.25         18.46         8.19 o                         
  -1  19   7        219.76        245.21         9.42 o                         
   0  19   7          0.10          5.56         7.94 o                         
   1  19   7         54.42         40.32        10.40 o                         
   2  19   7          8.36         11.28         8.57 o                         
   3  19   7          0.23          6.61         8.23 o                         
  -3  20   7          9.64         24.11         8.39 o                         
  -2  20   7          0.01          0.52         8.91 o                         
  -1  20   7         20.56         18.08         7.84 o                         
   0  20   7         38.99         34.53         9.58 o                         
   1  20   7          4.76          2.34         9.14 o                         
   2  20   7        106.78        103.74        17.84 o                         
 -10   0   8        154.65         84.27        70.28 o                         
  -8   0   8        234.41        220.80        20.91 o                         
  -6   0   8          8.13         15.84         9.98 o                         
  -4   0   8         28.53         29.33         9.96 o                         
  -2   0   8        333.90        356.63        10.59 o                         
   0   0   8         16.89         21.91        10.21 o                         
   2   0   8        239.22        232.20         9.38 o                         
   4   0   8          0.07         -4.04        12.30 o                         
   6   0   8         83.31         55.47        12.00 o                         
   8   0   8         22.45          0.54        12.30 o                         
 -10   1   8          7.78          5.78        10.60 o                         
  -9   1   8         25.94         24.83        10.28 o                         
  -8   1   8        188.88        179.88        11.07 o                         
  -7   1   8         21.56         18.52         8.50 o                         
  -6   1   8        361.33        373.45         9.04 o                         
  -5   1   8       1296.83       1241.97        26.11 o                         
  -4   1   8         54.74         59.83         6.12 o                         
  -3   1   8          0.50          5.68         6.16 o                         
  -2   1   8       1506.34       1521.75        20.01 o                         
  -1   1   8        588.10        573.14        17.64 o                         
   0   1   8         16.65         22.99         7.57 o                         
   1   1   8        103.66        104.52         7.76 o                         
   2   1   8        433.74        464.42        11.42 o                         
   3   1   8         65.25         76.64         7.45 o                         
   4   1   8        430.24        427.94        13.55 o                         
   5   1   8        696.00        708.59        10.29 o                         
   6   1   8        295.66        302.51        14.50 o                         
   7   1   8         21.74         26.78         9.02 o                         
   8   1   8         30.75         44.55         7.82 o                         
 -10   2   8          5.47          6.90        10.83 o                         
  -9   2   8         80.86         92.25        10.93 o                         
  -8   2   8         83.07         75.72        16.70 o                         
  -7   2   8          2.76         -1.49         8.33 o                         
  -6   2   8         39.39         34.98         7.63 o                         
  -5   2   8         67.24         76.41         6.23 o                         
  -4   2   8          0.02         -4.01         5.90 o                         
  -3   2   8         70.54         66.70         6.69 o                         
  -2   2   8        119.51        116.45         6.84 o                         
  -1   2   8          9.08          5.99         6.60 o                         
   0   2   8         72.77         64.50         8.22 o                         
   1   2   8         23.85         17.92         7.23 o                         
   2   2   8          2.75         -4.13         7.19 o                         
   3   2   8        135.88        116.87        13.21 o                         
   4   2   8          5.92         -1.94         6.34 o                         
   5   2   8         93.28         96.72         9.70 o                         
   6   2   8         25.93         24.38         8.93 o                         
   7   2   8          1.37         13.20         9.97 o                         
   8   2   8          6.60          0.28        10.63 o                         
 -10   3   8          3.86         14.86        11.61 o                         
  -9   3   8        157.09        161.91        11.72 o                         
  -8   3   8         14.39         24.25        10.29 o                         
  -7   3   8         11.95          6.38         8.86 o                         
  -6   3   8         86.31         76.12         8.35 o                         
  -5   3   8        721.43        670.69        16.55 o                         
  -4   3   8          1.51          0.23         5.87 o                         
  -3   3   8       1003.20        999.30        19.76 o                         
  -2   3   8        434.23        439.53         8.43 o                         
  -1   3   8        365.91        376.76         9.28 o                         
   0   3   8         10.64         14.70         6.42 o                         
   1   3   8        290.35        299.18        12.58 o                         
   2   3   8         62.56         55.75         7.39 o                         
   3   3   8        434.97        430.04         9.28 o                         
   4   3   8         49.59         43.67         6.48 o                         
   5   3   8        385.70        411.26         9.74 o                         
   6   3   8         24.79         21.15         8.54 o                         
   7   3   8          0.54          2.21        10.08 o                         
   8   3   8          0.12        -10.28        10.28 o                         
 -10   4   8          1.23         -5.79        13.70 o                         
  -9   4   8         17.37         11.60        12.00 o                         
  -8   4   8          2.88         -3.05         8.86 o                         
  -7   4   8         60.22         59.43        11.10 o                         
  -6   4   8         11.63         11.38         7.30 o                         
  -5   4   8         73.62         77.41         7.60 o                         
  -4   4   8        107.81        105.56         7.05 o                         
  -3   4   8       1063.22       1110.12        16.74 o                         
  -2   4   8         31.48         31.90         6.25 o                         
  -1   4   8          6.62         11.26         6.35 o                         
   0   4   8        215.89        216.92         7.66 o                         
   1   4   8          4.60          2.45         6.15 o                         
   2   4   8         62.71         61.46         6.66 o                         
   3   4   8         41.43         34.14         6.64 o                         
   4   4   8        397.13        379.23         7.64 o                         
   5   4   8         28.65         35.46         7.11 o                         
   6   4   8        123.74        125.46         8.40 o                         
   7   4   8         59.18         57.79        10.90 o                         
   8   4   8          3.15          8.54         9.47 o                         
  -9   5   8          0.26          3.21        11.44 o                         
  -8   5   8        493.46        517.57        10.86 o                         
  -7   5   8          0.02         -4.61         8.73 o                         
  -6   5   8         89.85         68.91        11.38 o                         
  -5   5   8          0.01          8.87         7.32 o                         
  -4   5   8        493.45        490.99        10.20 o                         
  -3   5   8        102.20        110.38         9.82 o                         
  -2   5   8        357.67        357.72        11.44 o                         
  -1   5   8          6.19          6.99         5.33 o                         
   0   5   8         50.47         49.86         5.78 o                         
   1   5   8          1.76          3.25         6.65 o                         
   2   5   8        208.72        221.91         7.34 o                         
   3   5   8         45.55         29.70         5.76 o                         
   4   5   8        100.39        111.54         7.53 o                         
   5   5   8        185.25        188.82        11.31 o                         
   6   5   8        120.16        114.48        19.33 o                         
   7   5   8          6.17          4.17         8.82 o                         
   8   5   8        162.09        149.06        11.22 o                         
  -9   6   8         58.14         66.44        10.64 o                         
  -8   6   8          1.17          0.84         9.62 o                         
  -7   6   8         23.59         20.43         9.23 o                         
  -6   6   8         41.19         37.15         8.87 o                         
  -5   6   8         32.77         26.55         7.00 o                         
  -4   6   8        204.13        199.72         8.24 o                         
  -3   6   8         20.89         14.69         7.55 o                         
  -2   6   8        419.98        447.19        14.54 o                         
  -1   6   8         42.49         31.71         5.99 o                         
   0   6   8        626.63        589.97        13.19 o                         
   1   6   8          1.53         -4.68         6.54 o                         
   2   6   8        326.95        318.69         9.56 o                         
   3   6   8         11.50          7.98         6.07 o                         
   4   6   8        684.20        669.61        11.22 o                         
   5   6   8         64.49         65.98         8.42 o                         
   6   6   8          0.07         -7.30         8.53 o                         
   7   6   8          0.10         -0.78        10.59 o                         
   8   6   8         85.25         90.32        11.93 o                         
  -9   7   8          7.07         15.64        10.77 o                         
  -8   7   8         48.56         59.73         8.95 o                         
  -7   7   8        148.80        118.96        20.44 o                         
  -6   7   8         29.59         32.26         7.59 o                         
  -5   7   8        269.73        265.41         7.35 o                         
  -4   7   8         34.14         30.85         5.78 o                         
  -3   7   8        393.04        407.17         8.09 o                         
  -2   7   8         20.07         19.46         5.14 o                         
  -1   7   8          1.89         -6.53         6.53 o                         
   0   7   8         83.39         95.09         5.85 o                         
   1   7   8        380.17        399.70        14.24 o                         
   2   7   8        256.54        273.81         7.99 o                         
   3   7   8        138.20        149.14         8.29 o                         
   4   7   8          0.19         -1.36         8.56 o                         
   5   7   8        131.14        119.61        22.20 o                         
   6   7   8          4.56          2.06         7.95 o                         
   7   7   8          1.90         -3.82         9.70 o                         
   8   7   8          4.86          1.47        11.64 o                         
  -9   8   8         17.48         14.59         9.30 o                         
  -8   8   8         55.82         58.62         9.82 o                         
  -7   8   8        299.97        290.54         8.82 o                         
  -6   8   8         12.40         14.07         7.51 o                         
  -5   8   8         31.90         31.17         6.59 o                         
  -4   8   8          9.45         10.97         6.50 o                         
  -3   8   8        297.63        283.44         7.97 o                         
  -2   8   8          8.99         11.91         5.95 o                         
  -1   8   8          3.71          1.13         5.09 o                         
   0   8   8         43.34         34.93         6.35 o                         
   1   8   8        113.05        103.03         6.66 o                         
   2   8   8          0.88          3.91         6.67 o                         
   3   8   8         76.53         95.59        11.63 o                         
   4   8   8         33.71         34.80         8.45 o                         
   5   8   8         61.89         69.59         7.42 o                         
   6   8   8         11.30         20.02         8.26 o                         
   7   8   8        213.68        203.14        10.59 o                         
   8   8   8          1.15          2.34        10.82 o                         
  -9   9   8        198.93        184.34        10.78 o                         
  -8   9   8          9.09         -1.41        10.01 o                         
  -7   9   8        420.66        444.59        10.06 o                         
  -6   9   8         14.37         15.64         7.22 o                         
  -5   9   8        129.92        134.06         7.54 o                         
  -4   9   8         79.69         86.84         6.04 o                         
  -3   9   8         38.87         35.07         6.53 o                         
  -2   9   8        128.06        118.50         6.48 o                         
  -1   9   8        121.50        125.20         6.48 o                         
   0   9   8        259.25        238.90         7.90 o                         
   1   9   8         11.12         -0.63         6.86 o                         
   2   9   8          9.90         12.25         7.70 o                         
   3   9   8          6.68         -1.48         7.22 o                         
   4   9   8         47.06         58.91         7.76 o                         
   5   9   8         73.78         52.95         8.20 o                         
   6   9   8         18.17         21.07         8.19 o                         
   7   9   8         81.02         79.02         9.77 o                         
  -8  10   8         28.05          9.04         9.15 o                         
  -7  10   8          0.73          2.94         8.88 o                         
  -6  10   8          0.66          6.39         7.49 o                         
  -5  10   8         64.57         60.51         7.08 o                         
  -4  10   8        303.96        263.08        44.03 o                         
  -3  10   8         71.30         58.29         6.55 o                         
  -2  10   8         19.61         28.76         6.94 o                         
  -1  10   8        435.14        417.81         9.55 o                         
   0  10   8        796.26        751.93         9.27 o                         
   1  10   8        375.08        389.62        12.57 o                         
   2  10   8          1.79          3.28         6.78 o                         
   3  10   8         21.11         21.49         7.67 o                         
   4  10   8         10.95         10.09         7.64 o                         
   5  10   8        122.15        100.90         8.54 o                         
   6  10   8         10.92          6.41         8.04 o                         
   7  10   8         47.16         36.32        11.96 o                         
  -8  11   8         19.98         18.51         8.90 o                         
  -7  11   8          2.68          9.86         9.89 o                         
  -6  11   8         14.39         17.06         7.99 o                         
  -5  11   8          3.76          8.26         7.37 o                         
  -4  11   8          3.78         11.48         6.82 o                         
  -3  11   8         47.24         25.73         7.76 o                         
  -2  11   8        232.94        240.92         7.28 o                         
  -1  11   8         67.48         45.97         7.08 o                         
   0  11   8        114.16        124.63         7.69 o                         
   1  11   8          3.42          5.70         6.40 o                         
   2  11   8        273.91        250.64        28.19 o                         
   3  11   8         41.51         55.03         7.83 o                         
   4  11   8         76.57        121.84         8.70 o                         
   5  11   8         30.57         30.45         8.29 o                         
   6  11   8         34.95         34.95         9.01 o                         
   7  11   8         11.32         14.00        10.91 o                         
  -8  12   8        127.08        155.61        11.24 o                         
  -7  12   8         33.65         22.05         9.32 o                         
  -6  12   8        283.05        255.99         9.66 o                         
  -5  12   8        160.09        147.46         7.78 o                         
  -4  12   8         73.47         85.18         7.30 o                         
  -3  12   8        273.71        266.13        17.52 o                         
  -2  12   8        155.56        166.48         7.47 o                         
  -1  12   8          7.65          3.60         5.65 o                         
   0  12   8         17.53         20.89         6.43 o                         
   1  12   8        292.11        264.31         7.17 o                         
   2  12   8          6.14          2.36         8.62 o                         
   3  12   8         35.73         37.08         9.98 o                         
   4  12   8        140.33        140.11         9.30 o                         
   5  12   8          6.84          5.42         8.77 o                         
   6  12   8         15.13         14.16         9.26 o                         
  -7  13   8         44.39         38.88         9.02 o                         
  -6  13   8          0.70         -0.67         8.66 o                         
  -5  13   8         10.68         10.70         7.59 o                         
  -4  13   8         29.18         32.95         8.37 o                         
  -3  13   8          6.33          2.13         6.23 o                         
  -2  13   8          0.31         -4.00         6.86 o                         
  -1  13   8         11.24         11.94         7.16 o                         
   0  13   8        308.35        292.41         8.34 o                         
   1  13   8          0.05          3.18         7.42 o                         
   2  13   8         25.16         33.20         7.71 o                         
   3  13   8        128.80        145.03         8.81 o                         
   4  13   8          0.08          3.68         8.27 o                         
   5  13   8         73.84         66.41         9.16 o                         
   6  13   8          1.49          2.73         8.88 o                         
  -7  14   8        229.70        236.72        12.12 o                         
  -6  14   8          1.02         -1.78         8.18 o                         
  -5  14   8         36.88         35.21         8.08 o                         
  -4  14   8         54.34         52.58         7.11 o                         
  -3  14   8         26.10         34.88         7.03 o                         
  -2  14   8        145.90        128.81        28.70 o                         
  -1  14   8        602.72        596.27        65.82 o                         
   0  14   8         70.12         71.92         8.77 o                         
   1  14   8        311.01        317.48        30.38 o                         
   2  14   8         10.85         -0.46         7.15 o                         
   3  14   8        124.28        129.60         9.72 o                         
   4  14   8          0.56         -3.12         8.97 o                         
   5  14   8        121.84        130.22        13.15 o                         
   6  14   8         13.25         11.05        10.06 o                         
  -6  15   8          1.91          1.70         8.73 o                         
  -5  15   8         17.32         28.29         8.92 o                         
  -4  15   8         86.09         72.84         8.59 o                         
  -3  15   8          0.19         -2.27         8.30 o                         
  -2  15   8          4.11          1.60         7.20 o                         
  -1  15   8          0.73          2.57         7.78 o                         
   0  15   8         17.39         21.44         7.34 o                         
   1  15   8         48.44         39.12         8.01 o                         
   2  15   8          3.88         -0.32         7.01 o                         
   3  15   8          0.01          4.51         8.24 o                         
   4  15   8         14.60         31.94         9.15 o                         
   5  15   8          6.30          4.65         9.18 o                         
  -6  16   8        134.98        147.35        10.72 o                         
  -5  16   8         21.43          3.65         9.83 o                         
  -4  16   8        143.68        157.70        10.47 o                         
  -3  16   8        194.60        219.06         8.70 o                         
  -2  16   8         12.43         20.43         7.59 o                         
  -1  16   8         11.78         24.17         7.57 o                         
   0  16   8        150.40        146.13         8.69 o                         
   1  16   8          6.76         16.66         7.46 o                         
   2  16   8         20.36         32.24         7.66 o                         
   3  16   8         12.94         11.78         9.78 o                         
   4  16   8        154.80        150.10        25.70 o                         
  -5  17   8          1.76         -0.26        12.15 o                         
  -4  17   8          0.89          3.98         8.32 o                         
  -3  17   8          1.18          8.83         8.47 o                         
  -2  17   8         28.32         24.72         8.22 o                         
  -1  17   8         35.31         33.69         8.17 o                         
   0  17   8         59.96         47.54         8.81 o                         
   1  17   8         28.05         25.72         8.51 o                         
   2  17   8         26.37         24.17         8.07 o                         
   3  17   8          6.34          1.11         8.62 o                         
   4  17   8          2.43          3.77         9.57 o                         
  -4  18   8        186.56        200.07        13.22 o                         
  -3  18   8        168.16        134.10        25.02 o                         
  -2  18   8          0.59          1.80         8.31 o                         
  -1  18   8         35.98         51.39         8.08 o                         
   0  18   8         73.00         71.81         9.22 o                         
   1  18   8         49.23         36.76        11.91 o                         
   2  18   8          0.15          9.94         8.38 o                         
   3  18   8         76.09         61.23         9.04 o                         
  -3  19   8          2.27          1.46         8.55 o                         
  -2  19   8          2.41         -2.47         9.27 o                         
  -1  19   8         32.41         27.14         9.35 o                         
   0  19   8          0.42          3.69         8.51 o                         
   1  19   8          1.92         -1.89         8.40 o                         
  -9   0   9         72.19         60.14        15.38 o                         
  -7   0   9          2.05         -5.61        12.02 o                         
  -5   0   9          9.44          9.89         9.48 o                         
  -3   0   9        894.27        869.46        14.79 o                         
  -1   0   9          2.36          0.61         9.06 o                         
   1   0   9        298.63        303.88        14.24 o                         
   3   0   9          1.55          2.06         9.13 o                         
   5   0   9         45.14         57.73        12.17 o                         
   7   0   9         10.10         19.83        11.10 o                         
  -9   1   9        156.01        199.54        11.34 o                         
  -8   1   9          3.11         10.98         9.39 o                         
  -7   1   9          2.68         -1.42         7.98 o                         
  -6   1   9        296.70        310.69        14.26 o                         
  -5   1   9        110.95        110.55         7.93 o                         
  -4   1   9          0.47          2.99         6.61 o                         
  -3   1   9       1150.20       1131.57        21.47 o                         
  -2   1   9       2221.13       2209.71        14.75 o                         
  -1   1   9        854.64        859.15         9.95 o                         
   0   1   9        142.69        143.18         6.34 o                         
   1   1   9        383.49        379.27        19.14 o                         
   2   1   9          2.63         17.39         6.70 o                         
   3   1   9          0.13          2.21         7.37 o                         
   4   1   9         57.17         56.73         7.92 o                         
   5   1   9        543.72        529.45        12.69 o                         
   6   1   9         33.17         40.71         8.92 o                         
   7   1   9          0.02          2.16         8.95 o                         
   8   1   9          0.98         -2.64         8.27 o                         
  -9   2   9         20.89         31.92        11.10 o                         
  -8   2   9        207.67        198.95        15.80 o                         
  -7   2   9        591.04        600.52        11.72 o                         
  -6   2   9        232.74        244.02         9.32 o                         
  -5   2   9         12.05         18.42         7.35 o                         
  -4   2   9         35.35         28.84         7.06 o                         
  -3   2   9         47.69         57.18         6.24 o                         
  -2   2   9          0.54         -0.49         5.96 o                         
  -1   2   9          0.34         -6.04         6.04 o                         
   0   2   9        240.28        258.02        10.12 o                         
   1   2   9         73.28         69.63         7.06 o                         
   2   2   9        156.36        165.92         7.57 o                         
   3   2   9          1.00         -2.13         6.92 o                         
   4   2   9        150.03        161.50        10.86 o                         
   5   2   9        199.72        197.49         8.88 o                         
   6   2   9        147.77        144.49         9.53 o                         
   7   2   9          1.82         -2.68         9.03 o                         
   8   2   9          6.36          8.88         9.64 o                         
  -9   3   9          9.47         12.57        11.34 o                         
  -8   3   9         39.26         49.63        13.97 o                         
  -7   3   9         63.44         55.81        10.43 o                         
  -6   3   9         84.69         88.42         8.52 o                         
  -5   3   9          2.33         -5.07         6.65 o                         
  -4   3   9         21.97         19.15         6.60 o                         
  -3   3   9          0.13          1.06         6.06 o                         
  -2   3   9       1358.23       1350.25        19.00 o                         
  -1   3   9        216.34        212.08        16.07 o                         
   0   3   9        724.09        724.28        17.71 o                         
   1   3   9         15.18          9.64         6.59 o                         
   2   3   9        518.72        476.83         9.44 o                         
   3   3   9         13.35          2.07         7.76 o                         
   4   3   9        276.53        303.44        10.02 o                         
   5   3   9         47.70         55.14         8.31 o                         
   6   3   9        551.11        550.75        13.77 o                         
   7   3   9         75.49         84.27        10.16 o                         
  -9   4   9         84.10         69.49        25.64 o                         
  -8   4   9          1.07         -8.68         9.49 o                         
  -7   4   9        310.97        306.12        20.18 o                         
  -6   4   9         58.63         65.85         8.06 o                         
  -5   4   9         22.84         20.49         7.43 o                         
  -4   4   9          4.49         12.93         6.36 o                         
  -3   4   9         77.64         66.02         6.84 o                         
  -2   4   9          1.89         10.60         7.14 o                         
  -1   4   9        344.29        360.66        13.93 o                         
   0   4   9        795.76        790.54        11.12 o                         
   1   4   9        265.61        256.13         7.26 o                         
   2   4   9        139.74        141.41         7.74 o                         
   3   4   9         10.60         10.86         6.15 o                         
   4   4   9         68.04         85.02         8.06 o                         
   5   4   9          0.04          1.49         8.01 o                         
   6   4   9         44.52         60.42         8.89 o                         
   7   4   9        105.71        104.70        11.57 o                         
  -9   5   9        320.84        364.00        12.60 o                         
  -8   5   9          4.10          5.30         9.35 o                         
  -7   5   9         24.52         36.39         8.46 o                         
  -6   5   9          3.76          6.50         8.53 o                         
  -5   5   9        352.00        366.10        10.46 o                         
  -4   5   9        119.93        111.06         6.97 o                         
  -3   5   9         99.38         92.35         7.21 o                         
  -2   5   9        266.62        273.86         7.61 o                         
  -1   5   9         30.55         27.48         6.67 o                         
   0   5   9        111.40        119.26         8.68 o                         
   1   5   9         84.58         94.20         7.07 o                         
   2   5   9        158.47        164.05         8.06 o                         
   3   5   9         89.52         92.96         7.99 o                         
   4   5   9          2.43          2.46         8.65 o                         
   5   5   9        174.96        172.16         8.48 o                         
   6   5   9          2.76         -2.71         8.15 o                         
   7   5   9          0.06          2.27        10.38 o                         
  -9   6   9         69.23         67.03        10.81 o                         
  -8   6   9          2.96          5.85         8.55 o                         
  -7   6   9        141.13        122.67         9.01 o                         
  -6   6   9          1.85         -2.68         8.00 o                         
  -5   6   9         15.54         11.89         6.97 o                         
  -4   6   9          7.52          1.66         6.97 o                         
  -3   6   9          2.34          2.14         6.23 o                         
  -2   6   9          4.38          1.58         6.81 o                         
  -1   6   9         36.68         27.82         6.62 o                         
   0   6   9          2.97          0.65         7.16 o                         
   1   6   9         24.96         21.86         6.90 o                         
   2   6   9         77.82         90.79         9.66 o                         
   3   6   9        214.44        205.49         8.02 o                         
   4   6   9         60.16         65.20         8.25 o                         
   5   6   9        345.61        307.68        48.87 o                         
   6   6   9         32.04         45.70        11.94 o                         
   7   6   9        194.75        198.24        18.80 o                         
  -8   7   9         15.42         17.52        10.08 o                         
  -7   7   9          9.90          9.94         9.23 o                         
  -6   7   9         76.43         88.00         8.99 o                         
  -5   7   9         87.22        101.73         7.33 o                         
  -4   7   9         58.20         75.99         6.73 o                         
  -3   7   9         86.88         99.53         6.40 o                         
  -2   7   9        188.29        170.35        16.76 o                         
  -1   7   9         18.11         24.41         7.33 o                         
   0   7   9         61.62         70.28         6.99 o                         
   1   7   9         50.05         54.65         6.48 o                         
   2   7   9         10.87         12.83         6.89 o                         
   3   7   9         24.01         30.10         6.52 o                         
   4   7   9          0.90          7.51         8.67 o                         
   5   7   9        109.64        104.85        22.04 o                         
   6   7   9         33.66         33.26         9.17 o                         
   7   7   9          0.11          3.03         9.38 o                         
  -8   8   9         49.79         49.93         9.70 o                         
  -7   8   9         57.53         39.43        16.88 o                         
  -6   8   9         22.73         23.10         8.24 o                         
  -5   8   9          3.83         12.97         6.91 o                         
  -4   8   9        242.04        233.14         7.66 o                         
  -3   8   9        124.68        101.96        14.07 o                         
  -2   8   9        287.34        292.36        10.51 o                         
  -1   8   9          1.27          6.78         6.24 o                         
   0   8   9       1422.18       1371.81        29.19 o                         
   1   8   9        334.39        321.00        14.73 o                         
   2   8   9          0.92          2.31         6.91 o                         
   3   8   9         11.33         11.96        10.06 o                         
   4   8   9         58.60         41.57         8.14 o                         
   5   8   9        272.05        274.89        10.13 o                         
   6   8   9         88.49        120.95         8.83 o                         
   7   8   9         11.53         15.40        10.57 o                         
  -8   9   9        207.59        206.33        11.73 o                         
  -7   9   9         87.76         86.41         8.58 o                         
  -6   9   9          7.59          6.48         7.17 o                         
  -5   9   9         86.16         82.38         7.43 o                         
  -4   9   9         94.41        119.13         7.12 o                         
  -3   9   9         11.63          9.74         6.35 o                         
  -2   9   9          0.51         -2.62         7.06 o                         
  -1   9   9         10.72         13.86         6.57 o                         
   0   9   9        340.94        321.53         8.23 o                         
   1   9   9          2.46         11.20         6.76 o                         
   2   9   9          9.26         -7.02         8.33 o                         
   3   9   9          2.19          3.99         7.58 o                         
   4   9   9        193.00        187.62        15.34 o                         
   5   9   9         34.11         22.12         9.30 o                         
   6   9   9         14.33         14.33         9.49 o                         
  -8  10   9        172.23        200.28        24.19 o                         
  -7  10   9        174.53        182.87        20.33 o                         
  -6  10   9          0.24         -2.32         7.33 o                         
  -5  10   9        113.45         96.74        11.80 o                         
  -4  10   9         21.94         21.33         7.46 o                         
  -3  10   9        167.17        147.95         7.36 o                         
  -2  10   9          4.00          1.82         6.39 o                         
  -1  10   9        352.04        361.96         8.07 o                         
   0  10   9        117.62        109.94         7.65 o                         
   1  10   9        298.60        288.35        11.13 o                         
   2  10   9          7.05         16.39         7.61 o                         
   3  10   9        186.76        186.82         9.21 o                         
   4  10   9         96.49        122.75        10.25 o                         
   5  10   9         13.50          1.67         9.00 o                         
   6  10   9          2.81         -1.55         9.21 o                         
  -7  11   9         14.21         11.78         9.29 o                         
  -6  11   9          1.55         -3.92         7.97 o                         
  -5  11   9         53.13         47.04         7.56 o                         
  -4  11   9          0.02          7.75         7.42 o                         
  -3  11   9        111.65         95.51         6.59 o                         
  -2  11   9         25.16         12.46         7.39 o                         
  -1  11   9          9.01         11.94         6.24 o                         
   0  11   9        100.78         92.72         7.20 o                         
   1  11   9         15.80         25.30         7.48 o                         
   2  11   9         22.95         11.17         8.15 o                         
   3  11   9         72.83         92.63         8.57 o                         
   4  11   9          8.45          0.75         7.75 o                         
   5  11   9        124.77        142.23        17.54 o                         
   6  11   9          0.51         -5.23         8.47 o                         
  -7  12   9         95.45        121.43        11.32 o                         
  -6  12   9         30.81         23.30         8.46 o                         
  -5  12   9         29.35         23.60         7.84 o                         
  -4  12   9         10.40          7.90         7.23 o                         
  -3  12   9         19.45         32.98         6.54 o                         
  -2  12   9        187.52        179.76         7.01 o                         
  -1  12   9        142.16        148.36         9.81 o                         
   0  12   9         16.58          2.56         7.49 o                         
   1  12   9          0.29         -6.29         7.55 o                         
   2  12   9         25.24         23.81         8.89 o                         
   3  12   9        231.33        188.59        40.21 o                         
   4  12   9         77.74         49.59        24.72 o                         
   5  12   9         43.63         20.86         8.96 o                         
  -7  13   9          1.04         15.67         9.22 o                         
  -6  13   9         19.23          9.57         8.48 o                         
  -5  13   9         18.35         22.20         7.84 o                         
  -4  13   9          0.91          3.31         7.88 o                         
  -3  13   9        117.34         90.34         7.24 o                         
  -2  13   9        253.67        254.89         8.29 o                         
  -1  13   9         23.57         36.37         7.02 o                         
   0  13   9        118.28        108.84        14.39 o                         
   1  13   9          0.15         -7.82         7.82 o                         
   2  13   9          2.39          0.75         8.80 o                         
   3  13   9         11.75         17.32         9.57 o                         
   4  13   9         31.73         43.07        10.12 o                         
   5  13   9         35.97         25.18        13.37 o                         
  -6  14   9         44.45         51.79         9.56 o                         
  -5  14   9          3.39         -0.36         7.40 o                         
  -4  14   9        106.47         77.69        18.45 o                         
  -3  14   9         21.28         12.28         8.05 o                         
  -2  14   9         44.97         51.54         8.33 o                         
  -1  14   9          4.69          6.84         7.86 o                         
   0  14   9        442.92        443.82         9.31 o                         
   1  14   9         87.73         69.81        23.03 o                         
   2  14   9         34.30         53.00         8.16 o                         
   3  14   9          1.50          9.29         8.84 o                         
   4  14   9        236.30        253.20        10.35 o                         
  -5  15   9          5.50          1.52         8.83 o                         
  -4  15   9          0.02          0.34         8.52 o                         
  -3  15   9         78.06        105.98         9.82 o                         
  -2  15   9         75.49         68.97         8.13 o                         
  -1  15   9        108.72        118.66         8.27 o                         
   0  15   9          1.71          5.11         7.09 o                         
   1  15   9          0.39          2.13         7.49 o                         
   2  15   9          4.22          5.18         8.91 o                         
   3  15   9         11.37         20.21         9.15 o                         
   4  15   9         69.66        100.41        10.07 o                         
  -5  16   9          0.65         -1.70         9.36 o                         
  -4  16   9         34.82         40.06         9.42 o                         
  -3  16   9         77.32         89.09         8.38 o                         
  -2  16   9         74.87         72.21         8.91 o                         
  -1  16   9        166.47        163.55         9.54 o                         
   0  16   9          0.12          2.19         8.34 o                         
   1  16   9          0.62          1.28         7.67 o                         
   2  16   9          1.49         -8.91         8.91 o                         
   3  16   9         21.44          9.63         9.40 o                         
  -4  17   9          2.42          7.56         9.14 o                         
  -3  17   9         95.03         95.19         9.18 o                         
  -2  17   9          5.69         11.27         7.95 o                         
  -1  17   9         21.21         32.23         7.58 o                         
   0  17   9          0.01         -4.42         8.22 o                         
   1  17   9          5.00          6.57         8.14 o                         
   2  17   9          9.08          3.22         8.99 o                         
  -2  18   9          3.98          2.92         9.02 o                         
  -1  18   9         62.43         70.38        15.14 o                         
   0  18   9         55.19         88.69         8.85 o                         
   1  18   9          0.98         13.47         9.09 o                         
  -8   0  10        335.04        340.52        15.06 o                         
  -6   0  10         60.22         58.65        11.98 o                         
  -4   0  10        387.82        416.15        14.16 o                         
  -2   0  10        956.18        954.60        15.38 o                         
   0   0  10        183.17        197.91        20.10 o                         
   2   0  10         15.78         15.38         8.83 o                         
   4   0  10         68.89         61.63        10.29 o                         
   6   0  10         45.48         58.06        16.44 o                         
  -8   1  10        106.06        127.15        15.22 o                         
  -7   1  10         22.69         21.36        10.25 o                         
  -6   1  10         48.20         53.38         7.67 o                         
  -5   1  10          6.84          7.11         7.42 o                         
  -4   1  10          2.79          0.20         7.20 o                         
  -3   1  10        132.45        127.64         7.54 o                         
  -2   1  10        102.21        105.65         6.88 o                         
  -1   1  10        428.72        453.09         8.59 o                         
   0   1  10        292.40        293.60         6.94 o                         
   1   1  10        167.87        172.79         7.07 o                         
   2   1  10         45.63         54.41         8.05 o                         
   3   1  10          0.06         -2.64         6.66 o                         
   4   1  10        224.06        233.36         8.61 o                         
   5   1  10         10.98         15.88         6.66 o                         
   6   1  10          0.56         -0.17         8.33 o                         
   7   1  10         81.35        104.55        10.53 o                         
  -8   2  10         11.37          1.61        11.28 o                         
  -7   2  10         50.90         43.54         8.73 o                         
  -6   2  10         41.58         26.95         7.43 o                         
  -5   2  10          9.29          7.76         6.54 o                         
  -4   2  10          3.95          3.67         7.48 o                         
  -3   2  10          3.99          6.60         6.69 o                         
  -2   2  10          0.20          6.87         7.51 o                         
  -1   2  10         13.11          9.53         6.41 o                         
   0   2  10         27.44         11.07         7.21 o                         
   1   2  10         36.41         26.18         8.52 o                         
   2   2  10         74.77         83.76         8.10 o                         
   3   2  10          1.49          6.03         8.18 o                         
   4   2  10          0.64         -5.48         7.65 o                         
   5   2  10         38.10         41.21         7.43 o                         
   6   2  10         56.47         54.11        10.64 o                         
   7   2  10          0.02          6.90         9.41 o                         
  -8   3  10         66.50         51.01        15.16 o                         
  -7   3  10        128.91        131.43        10.05 o                         
  -6   3  10          5.47          0.85         7.00 o                         
  -5   3  10          2.87          2.25         6.73 o                         
  -4   3  10          1.98          2.40         7.00 o                         
  -3   3  10        141.81        130.48        16.33 o                         
  -2   3  10         28.39         27.68         5.99 o                         
  -1   3  10         18.80         18.37         6.45 o                         
   0   3  10        141.64        142.19        10.66 o                         
   1   3  10        676.04        685.53        13.67 o                         
   2   3  10         74.67         73.30        14.43 o                         
   3   3  10         32.44         41.79         7.91 o                         
   4   3  10         82.45         77.19         7.07 o                         
   5   3  10         16.18         21.59         8.69 o                         
   6   3  10         33.09         26.41         8.98 o                         
   7   3  10          0.02          9.30        10.33 o                         
  -8   4  10         13.69          4.95        10.39 o                         
  -7   4  10        191.68        193.05        10.03 o                         
  -6   4  10          8.14          6.49         7.75 o                         
  -5   4  10         68.49         72.37         6.95 o                         
  -4   4  10         60.55         57.97         7.64 o                         
  -3   4  10         21.79         19.26         6.65 o                         
  -2   4  10          5.12          6.07         6.68 o                         
  -1   4  10        864.50        895.71        14.54 o                         
   0   4  10        135.75        134.40        16.60 o                         
   1   4  10        170.87        173.20        11.04 o                         
   2   4  10          2.07          9.07         6.64 o                         
   3   4  10        114.17        106.69        14.45 o                         
   4   4  10         54.57         40.85         7.57 o                         
   5   4  10         31.21         27.60         8.43 o                         
   6   4  10         27.85         33.27         8.30 o                         
  -8   5  10          3.82          0.16         9.20 o                         
  -7   5  10          7.17          4.37         8.78 o                         
  -6   5  10        140.45        173.84         8.50 o                         
  -5   5  10          0.27         -5.15         6.74 o                         
  -4   5  10         28.59         22.53         7.89 o                         
  -3   5  10         28.43         24.09         6.09 o                         
  -2   5  10        420.58        441.66        14.57 o                         
  -1   5  10        150.46        136.89        12.81 o                         
   0   5  10          8.72          8.93         6.97 o                         
   1   5  10          3.05          3.63         7.44 o                         
   2   5  10          4.68         12.43         7.12 o                         
   3   5  10        397.92        368.78        23.94 o                         
   4   5  10         45.35         52.08        12.29 o                         
   5   5  10          5.10         -6.81         9.37 o                         
   6   5  10         20.10         13.22         9.04 o                         
  -8   6  10          7.35          7.55         9.42 o                         
  -7   6  10          1.95          6.67         8.71 o                         
  -6   6  10        156.68        171.49         8.54 o                         
  -5   6  10        163.88        148.09         8.48 o                         
  -4   6  10        108.74         93.81        14.45 o                         
  -3   6  10         35.33         39.92         6.55 o                         
  -2   6  10        195.28        206.87        10.39 o                         
  -1   6  10          2.73         11.24         6.54 o                         
   0   6  10        327.82        317.63        11.22 o                         
   1   6  10        251.35        236.19        12.33 o                         
   2   6  10         18.35         28.80         7.60 o                         
   3   6  10         35.04         41.80         6.86 o                         
   4   6  10        109.20         92.97        23.41 o                         
   5   6  10        142.13        164.43         9.03 o                         
   6   6  10        174.26        184.06         9.63 o                         
  -8   7  10         16.20          4.73        10.34 o                         
  -7   7  10         59.89         78.47         9.06 o                         
  -6   7  10         80.78         81.68         8.56 o                         
  -5   7  10          8.28          8.26         7.14 o                         
  -4   7  10         24.65         22.05         7.57 o                         
  -3   7  10        268.87        293.64        29.62 o                         
  -2   7  10          9.56          8.44         6.65 o                         
  -1   7  10         24.84         34.34         7.15 o                         
   0   7  10        116.37        121.12         7.56 o                         
   1   7  10         73.35         69.07         7.06 o                         
   2   7  10          0.06         -1.38         7.21 o                         
   3   7  10        179.72        178.67        11.79 o                         
   4   7  10         37.33         34.24         8.09 o                         
   5   7  10        126.19        116.15         9.39 o                         
   6   7  10         24.93         30.90        10.01 o                         
  -7   8  10        242.55        240.72        10.78 o                         
  -6   8  10          1.68          3.84         7.35 o                         
  -5   8  10         18.77         15.13         7.09 o                         
  -4   8  10         71.67         74.06         8.29 o                         
  -3   8  10          1.33          4.82         7.11 o                         
  -2   8  10          6.85          5.69         6.95 o                         
  -1   8  10         87.81         82.64         7.29 o                         
   0   8  10         21.39         14.01         6.86 o                         
   1   8  10          4.17         -0.37         7.01 o                         
   2   8  10         25.86         24.26         6.65 o                         
   3   8  10        158.43        165.16        18.24 o                         
   4   8  10         11.03         12.56         9.65 o                         
   5   8  10         17.10         12.76         8.75 o                         
   6   8  10          3.48          2.62         9.34 o                         
  -7   9  10         34.72         46.04         9.77 o                         
  -6   9  10         38.54         42.22         8.22 o                         
  -5   9  10         78.15         46.91        18.15 o                         
  -4   9  10          0.66          3.66         8.76 o                         
  -3   9  10          0.19          3.51         6.43 o                         
  -2   9  10         51.54         55.54         7.58 o                         
  -1   9  10         56.56         71.14         7.65 o                         
   0   9  10         62.53         56.06         8.03 o                         
   1   9  10         29.09         38.32         6.56 o                         
   2   9  10          1.26          3.03         8.06 o                         
   3   9  10          2.23         -7.22         7.22 o                         
   4   9  10         44.35         51.52         9.16 o                         
   5   9  10         12.09         15.64         9.22 o                         
  -7  10  10          0.61         10.46        10.14 o                         
  -6  10  10         43.31         37.81         8.60 o                         
  -5  10  10         20.13          6.98         8.63 o                         
  -4  10  10        151.89         95.28        40.74 o                         
  -3  10  10          1.35         16.40         7.22 o                         
  -2  10  10        217.20        201.19         9.30 o                         
  -1  10  10         72.55         67.24         8.10 o                         
   0  10  10          9.54         13.89         7.30 o                         
   1  10  10         29.61         41.77         7.60 o                         
   2  10  10        281.81        267.71        16.78 o                         
   3  10  10          0.74          0.50         7.19 o                         
   4  10  10          0.10         -5.52         8.86 o                         
   5  10  10          2.97          7.82         8.80 o                         
  -6  11  10         37.83         38.35         8.12 o                         
  -5  11  10          9.25          7.80         7.20 o                         
  -4  11  10         51.09         54.83         7.83 o                         
  -3  11  10        125.77        143.62         8.68 o                         
  -2  11  10        328.80        360.11        13.10 o                         
  -1  11  10          0.07         -4.77         7.23 o                         
   0  11  10         18.62         15.00         7.36 o                         
   1  11  10         14.74         12.07         9.09 o                         
   2  11  10          1.37          0.24         8.63 o                         
   3  11  10         23.17         31.33         8.37 o                         
   4  11  10        178.18        185.05        10.14 o                         
   5  11  10          1.99         -2.36         9.31 o                         
  -6  12  10         14.85          5.29         8.20 o                         
  -5  12  10         30.40         40.33         7.52 o                         
  -4  12  10         74.41         66.96        25.45 o                         
  -3  12  10         23.30         20.18         7.40 o                         
  -2  12  10         32.71         25.61         7.70 o                         
  -1  12  10         47.90         37.81         7.61 o                         
   0  12  10          4.05          7.24         8.19 o                         
   1  12  10         27.52         31.94         8.94 o                         
   2  12  10         16.69         22.08         8.74 o                         
   3  12  10         20.40         15.64         8.89 o                         
   4  12  10         18.01         18.29         9.60 o                         
  -5  13  10         19.83         21.26         7.85 o                         
  -4  13  10          1.83          3.05         8.46 o                         
  -3  13  10         99.75         69.03        17.97 o                         
  -2  13  10          2.95         -4.19         8.02 o                         
  -1  13  10        178.64        160.26         9.51 o                         
   0  13  10          1.54          5.43         8.73 o                         
   1  13  10          4.57         -3.12         7.26 o                         
   2  13  10         32.13         25.01         8.23 o                         
   3  13  10         12.93         12.66         9.22 o                         
   4  13  10          0.01         -5.28         9.06 o                         
  -5  14  10         50.19         51.96         9.22 o                         
  -4  14  10         81.17         74.15        12.18 o                         
  -3  14  10         23.24         15.59         7.56 o                         
  -2  14  10         36.18         45.85         8.37 o                         
  -1  14  10        309.55        297.03        10.91 o                         
   0  14  10          8.49          7.48         8.73 o                         
   1  14  10         10.43          6.08         8.94 o                         
   2  14  10          0.61         -7.22         9.63 o                         
   3  14  10        147.69        129.69         9.98 o                         
  -4  15  10         46.19         43.49         9.20 o                         
  -3  15  10         41.77         34.24         9.66 o                         
  -2  15  10         12.13          3.79         8.45 o                         
  -1  15  10         33.95         37.60         8.41 o                         
   0  15  10          0.89         -3.42         8.93 o                         
   1  15  10         31.04         24.78         9.49 o                         
   2  15  10          0.02          7.13         8.36 o                         
  -3  16  10        136.64        114.24         8.95 o                         
  -2  16  10          5.65          5.23         7.68 o                         
  -1  16  10          1.37          3.83         8.61 o                         
   0  16  10          0.38         -1.54         8.64 o                         
   1  16  10         44.29         40.51        11.35 o                         
  -7   0  11        143.42        125.81        14.83 o                         
  -5   0  11         39.21         16.56        23.77 o                         
  -3   0  11          1.21          0.94         9.72 o                         
  -1   0  11        431.83        432.61        22.30 o                         
   1   0  11          0.78         -2.80         9.45 o                         
   3   0  11          1.06         20.74        15.24 o                         
   5   0  11         24.28         34.97        10.80 o                         
  -8   1  11          1.15          0.41        11.10 o                         
  -7   1  11         91.56        100.32        10.79 o                         
  -6   1  11        118.89        123.66         8.79 o                         
  -5   1  11         32.02         39.28         7.43 o                         
  -4   1  11         18.52         14.95         7.37 o                         
  -3   1  11          1.84         -1.92         6.53 o                         
  -2   1  11          8.92         12.48         6.67 o                         
  -1   1  11        178.95        170.43        20.31 o                         
   0   1  11         41.73         52.80         7.12 o                         
   1   1  11        169.65        148.81        22.15 o                         
   2   1  11         51.14         38.54        10.16 o                         
   3   1  11         11.14          9.91         7.42 o                         
   4   1  11         29.88         31.46         7.62 o                         
   5   1  11          2.06          6.86         8.59 o                         
   6   1  11         24.77         34.45         9.66 o                         
  -8   2  11        113.79        119.12        11.27 o                         
  -7   2  11         98.77        107.63        10.57 o                         
  -6   2  11         24.00         28.42         7.46 o                         
  -5   2  11         82.71         81.25         7.03 o                         
  -4   2  11        498.43        467.29        20.07 o                         
  -3   2  11        373.23        362.85        24.67 o                         
  -2   2  11          0.03         14.57         6.66 o                         
  -1   2  11         75.21         81.07         9.94 o                         
   0   2  11          2.28          0.64         6.83 o                         
   1   2  11          0.44         -2.00         7.56 o                         
   2   2  11         43.76         36.17        10.99 o                         
   3   2  11         53.25         61.46         7.16 o                         
   4   2  11         33.50         20.18         7.13 o                         
   5   2  11          8.17         -4.04         7.16 o                         
   6   2  11         16.27          8.79         9.67 o                         
  -7   3  11          0.00         -5.50         8.82 o                         
  -6   3  11        156.84        177.15        13.96 o                         
  -5   3  11          4.19          3.82         7.25 o                         
  -4   3  11         64.73         64.82         8.22 o                         
  -3   3  11          0.00          4.01         6.33 o                         
  -2   3  11        341.33        338.42        17.81 o                         
  -1   3  11        100.81         86.43        10.13 o                         
   0   3  11        724.11        687.58        39.72 o                         
   1   3  11          9.79         12.15         6.84 o                         
   2   3  11        120.30        114.53         7.59 o                         
   3   3  11         21.85         17.29         6.86 o                         
   4   3  11        134.49        144.07         8.51 o                         
   5   3  11          1.13          0.88        10.19 o                         
   6   3  11          3.85         -0.28         8.50 o                         
  -7   4  11          6.91         -0.75         9.66 o                         
  -6   4  11          0.24         -1.02         8.78 o                         
  -5   4  11        178.40        164.95        17.57 o                         
  -4   4  11         20.34         19.01         7.07 o                         
  -3   4  11         56.29         64.56         7.79 o                         
  -2   4  11         20.68         22.56         6.25 o                         
  -1   4  11        175.00        190.36         7.03 o                         
   0   4  11        166.37        132.52        31.26 o                         
   1   4  11         25.06          7.17         7.25 o                         
   2   4  11        108.57        107.30         7.29 o                         
   3   4  11          0.48          2.78         7.53 o                         
   4   4  11        102.72         85.55        19.48 o                         
   5   4  11         50.97         61.19         8.83 o                         
  -7   5  11         98.96        105.75         9.70 o                         
  -6   5  11        102.38         99.87         9.22 o                         
  -5   5  11         19.69          6.55         8.48 o                         
  -4   5  11         15.56         17.27         7.24 o                         
  -3   5  11         39.34         42.98         7.58 o                         
  -2   5  11         11.42         14.84         6.84 o                         
  -1   5  11         87.42         79.72        19.67 o                         
   0   5  11        153.78        144.55         7.46 o                         
   1   5  11        136.74        137.87        17.57 o                         
   2   5  11         67.51         62.63         7.74 o                         
   3   5  11         21.41         24.62         8.30 o                         
   4   5  11         60.87         55.17         8.64 o                         
   5   5  11         12.73         14.66         9.24 o                         
  -7   6  11         10.79         29.87        10.27 o                         
  -6   6  11          0.01         -2.76         7.47 o                         
  -5   6  11          3.44          6.28         7.79 o                         
  -4   6  11          0.91          0.26         7.12 o                         
  -3   6  11         10.70         19.80         7.00 o                         
  -2   6  11          4.81          2.38         7.15 o                         
  -1   6  11        252.51        248.97         8.10 o                         
   0   6  11         78.65         77.31         7.62 o                         
   1   6  11         59.93         48.31        14.50 o                         
   2   6  11          9.85         18.96         7.28 o                         
   3   6  11         62.83         69.60         8.08 o                         
   4   6  11          0.24         -8.95         9.68 o                         
   5   6  11         91.76         92.74         9.62 o                         
  -7   7  11         83.48        109.04        11.39 o                         
  -6   7  11         57.00         60.08         8.51 o                         
  -5   7  11          6.93         12.55         8.59 o                         
  -4   7  11        105.82        116.77         7.71 o                         
  -3   7  11         59.52         70.68         7.78 o                         
  -2   7  11        125.13        125.09        21.03 o                         
  -1   7  11         26.19         -2.44         7.50 o                         
   0   7  11        123.71        124.85         7.95 o                         
   1   7  11         17.07          7.44         7.09 o                         
   2   7  11          5.53          3.17         7.20 o                         
   3   7  11          4.89          2.49         7.77 o                         
   4   7  11         68.20         68.62         8.82 o                         
   5   7  11         13.69         23.10         9.26 o                         
  -6   8  11         11.20         16.20         9.56 o                         
  -5   8  11          6.33         13.39         8.36 o                         
  -4   8  11         92.53         87.45        17.92 o                         
  -3   8  11         18.03          1.97         8.67 o                         
  -2   8  11        167.89        170.19         7.97 o                         
  -1   8  11          4.04          7.11         7.68 o                         
   0   8  11         22.42         34.25         7.55 o                         
   1   8  11          0.52         -8.00         8.00 o                         
   2   8  11        182.33        190.15        20.31 o                         
   3   8  11         74.58         63.10         9.11 o                         
   4   8  11         25.61         28.04        11.93 o                         
   5   8  11         62.45         11.55        11.56 o                         
  -6   9  11        215.67        187.76        38.66 o                         
  -5   9  11          7.20          2.57         8.09 o                         
  -4   9  11          5.18          4.35         9.29 o                         
  -3   9  11         14.07          6.11         7.79 o                         
  -2   9  11         25.87         45.26         8.24 o                         
  -1   9  11          1.74          9.62         6.97 o                         
   0   9  11        115.51        124.98         7.71 o                         
   1   9  11         15.34         21.54         7.73 o                         
   2   9  11          9.93          1.54         8.35 o                         
   3   9  11         27.35         32.19         9.06 o                         
   4   9  11         45.45         27.94        11.65 o                         
  -6  10  11          0.16          3.93         9.22 o                         
  -5  10  11         89.93         90.46        12.98 o                         
  -4  10  11         17.91          8.91         8.51 o                         
  -3  10  11          0.10         -7.46         7.46 o                         
  -2  10  11         33.63         31.22         9.42 o                         
  -1  10  11         33.41         28.36         7.07 o                         
   0  10  11         36.61         40.06         8.13 o                         
   1  10  11        107.50        117.71         8.41 o                         
   2  10  11          0.03          5.15         8.26 o                         
   3  10  11         91.93         81.21         9.29 o                         
   4  10  11         15.58         15.10        10.24 o                         
  -5  11  11         16.89         12.32         9.69 o                         
  -4  11  11          0.21         -5.37         7.99 o                         
  -3  11  11          8.04         12.01         8.11 o                         
  -2  11  11          6.68          8.89         8.76 o                         
  -1  11  11          3.89         -2.43         8.02 o                         
   0  11  11          0.18          8.43         7.58 o                         
   1  11  11         98.03        104.41        19.31 o                         
   2  11  11         17.56         12.03         8.99 o                         
   3  11  11         10.93          5.46         9.02 o                         
  -5  12  11         18.77         23.04         9.43 o                         
  -4  12  11         48.81         60.65         9.48 o                         
  -3  12  11         33.51         28.67         8.00 o                         
  -2  12  11         48.90         60.80         8.14 o                         
  -1  12  11         16.60         19.82         9.68 o                         
   0  12  11         10.42         12.21         8.41 o                         
   1  12  11         24.42         23.89         9.75 o                         
   2  12  11          4.47          4.56         8.81 o                         
   3  12  11          6.08          2.35         9.69 o                         
  -4  13  11          6.21          1.00        10.02 o                         
  -3  13  11        189.27        184.78         9.79 o                         
  -2  13  11         52.90         38.71         8.25 o                         
  -1  13  11          2.58         -0.37         8.43 o                         
   0  13  11         56.78         95.71        10.06 o                         
   1  13  11          8.42          5.17         9.35 o                         
   2  13  11         77.34         68.47        10.03 o                         
  -3  14  11         50.73         48.57         8.62 o                         
  -2  14  11         92.52        112.87         9.95 o                         
  -1  14  11          0.03          3.96         8.70 o                         
   0  14  11          6.08         15.76         9.93 o                         
   1  14  11         97.59         92.66         9.92 o                         
  -6   0  12         66.98         72.41        12.47 o                         
  -4   0  12         25.07         28.76        10.77 o                         
  -2   0  12       1002.41       1081.20        33.96 o                         
   0   0  12        286.34        281.93        20.06 o                         
   2   0  12        410.93        430.57        12.92 o                         
   4   0  12          5.81          2.68        11.11 o                         
  -6   1  12         89.11         90.31         8.49 o                         
  -5   1  12          7.04          5.89         7.04 o                         
  -4   1  12          1.53          0.84         7.29 o                         
  -3   1  12          0.09          1.82         7.34 o                         
  -2   1  12         10.20         10.08         7.15 o                         
  -1   1  12         63.57         60.91         8.07 o                         
   0   1  12         74.50         68.30         9.84 o                         
   1   1  12          0.01         -7.73         7.73 o                         
   2   1  12          4.29         -0.45         7.65 o                         
   3   1  12         13.81         14.28         8.06 o                         
   4   1  12          8.14          2.35         8.88 o                         
  -6   2  12         16.34         10.00         8.34 o                         
  -5   2  12        116.56        133.86         8.91 o                         
  -4   2  12         40.09         34.66         7.51 o                         
  -3   2  12         36.29         39.49         7.10 o                         
  -2   2  12        241.09        243.22        11.91 o                         
  -1   2  12         15.68         23.87         7.65 o                         
   0   2  12         55.53         51.67         8.54 o                         
   1   2  12          5.35         12.37         7.16 o                         
   2   2  12         13.83          7.26         7.57 o                         
   3   2  12         12.35         10.25         7.49 o                         
   4   2  12         24.60         33.62         7.20 o                         
  -6   3  12          0.36         -1.21         8.34 o                         
  -5   3  12          2.50          1.93         7.97 o                         
  -4   3  12         39.34         18.85         7.63 o                         
  -3   3  12        123.23        122.35        11.46 o                         
  -2   3  12        104.40        116.39        12.50 o                         
  -1   3  12        112.09        121.03        10.82 o                         
   0   3  12         72.06         80.91        10.63 o                         
   1   3  12          2.54         -0.83         7.05 o                         
   2   3  12          0.40         -1.39         7.22 o                         
   3   3  12         23.35         33.68         7.18 o                         
   4   3  12         66.52         46.60         8.66 o                         
  -6   4  12         31.62         26.60         8.94 o                         
  -5   4  12         72.25         79.98         8.44 o                         
  -4   4  12         25.06         28.63         7.88 o                         
  -3   4  12         12.87         14.87         6.94 o                         
  -2   4  12         14.28         15.29         7.02 o                         
  -1   4  12        179.05        125.50        27.21 o                         
   0   4  12         69.88         64.64         7.43 o                         
   1   4  12        161.28        132.31        13.04 o                         
   2   4  12          5.06         -2.03         6.70 o                         
   3   4  12        267.04        249.43        22.05 o                         
   4   4  12         25.17         25.18         7.63 o                         
  -6   5  12         26.45         17.39         9.17 o                         
  -5   5  12         22.64         12.87         8.23 o                         
  -4   5  12         56.95         66.55         8.31 o                         
  -3   5  12         17.83         18.64         7.90 o                         
  -2   5  12         84.06         90.22         7.61 o                         
  -1   5  12          5.34          5.66         7.52 o                         
   0   5  12         47.75         44.20         8.12 o                         
   1   5  12          0.04         -0.47         6.95 o                         
   2   5  12         12.20          0.83         7.68 o                         
   3   5  12         13.62          8.36         8.75 o                         
   4   5  12          0.55         -3.26         9.31 o                         
  -6   6  12         10.97          9.26         9.14 o                         
  -5   6  12         52.65         45.01         8.08 o                         
  -4   6  12         22.19         23.38         8.03 o                         
  -3   6  12         36.08         45.51         6.92 o                         
  -2   6  12         28.52         29.25        10.36 o                         
  -1   6  12        128.75        117.97         8.24 o                         
   0   6  12         62.02         47.47        15.27 o                         
   1   6  12          0.31          8.25         7.78 o                         
   2   6  12        108.11         92.42         7.91 o                         
   3   6  12         15.59          7.22         7.93 o                         
   4   6  12          0.61          1.66         8.40 o                         
  -5   7  12          3.62         12.74         8.38 o                         
  -4   7  12          6.31          2.90         7.87 o                         
  -3   7  12          0.30          3.90         7.19 o                         
  -2   7  12         20.81         -1.26         8.55 o                         
  -1   7  12        389.59        390.28        19.91 o                         
   0   7  12         58.23         60.88         7.51 o                         
   1   7  12         23.20         22.36         8.50 o                         
   2   7  12          0.18         -5.31         8.07 o                         
   3   7  12         55.41         34.23        12.20 o                         
  -5   8  12          9.81         13.48         8.81 o                         
  -4   8  12         15.36          2.17         8.79 o                         
  -3   8  12          5.98          2.42         8.12 o                         
  -2   8  12          7.59         -0.95         8.60 o                         
  -1   8  12        148.03        149.81         8.76 o                         
   0   8  12         95.59        108.99        10.20 o                         
   1   8  12          1.00         11.74         7.85 o                         
   2   8  12         84.35         80.71         8.53 o                         
   3   8  12         19.25         28.22         9.34 o                         
  -4   9  12         30.17         28.15         9.11 o                         
  -3   9  12          3.37          0.24         9.04 o                         
  -2   9  12         75.90         76.43         8.88 o                         
  -1   9  12         26.84         20.34         9.23 o                         
   0   9  12          7.28          7.50         8.60 o                         
   1   9  12         67.70         78.12         8.33 o                         
   2   9  12          0.08          3.94         9.47 o                         
  -4  10  12         56.02         51.76         9.09 o                         
  -3  10  12         38.05         29.95         9.43 o                         
  -2  10  12          5.62         20.04         8.98 o                         
  -1  10  12          0.37          1.57         7.41 o                         
   0  10  12         34.73         36.24         8.52 o                         
   1  10  12          0.15          3.52         9.07 o                         
   2  10  12         49.52         46.33        10.75 o                         
  -3  11  12          0.04         -0.34         9.22 o                         
  -2  11  12         13.87          7.74         8.87 o                         
  -1  11  12          3.08         -3.90         7.73 o                         
   0  11  12        131.89        147.54         9.33 o                         
   1  11  12          8.70         -9.92         9.92 o                         
  -1  12  12          3.03         13.22         8.31 o                         
  -5   0  13          3.24          3.08         9.86 o                         
  -3   0  13        209.17        150.72        58.41 o                         
  -1   0  13          5.59          1.49        10.37 o                         
   1   0  13         94.44         70.15        39.68 o                         
  -5   1  13         46.80         47.74         8.41 o                         
  -4   1  13          3.15          0.15         7.51 o                         
  -3   1  13         12.58         25.39         8.14 o                         
  -2   1  13         39.86         43.33         9.21 o                         
  -1   1  13          4.34          8.61         7.75 o                         
   0   1  13          4.37         11.76         8.04 o                         
   1   1  13         41.17         29.07         8.18 o                         
   2   1  13         34.26         29.78         7.77 o                         
  -5   2  13        151.58        133.31        16.61 o                         
  -4   2  13         84.50         93.81         8.41 o                         
  -3   2  13          5.89          7.32         7.61 o                         
  -2   2  13         91.50         95.78        14.93 o                         
  -1   2  13         75.34         81.83        12.22 o                         
   0   2  13         30.08         28.79         8.23 o                         
   1   2  13          0.73         -1.84         7.96 o                         
   2   2  13         52.78         50.63         7.54 o                         
  -4   3  13        187.96        184.70        16.23 o                         
  -3   3  13          0.11          4.74         7.47 o                         
  -2   3  13         20.92         26.12         7.71 o                         
  -1   3  13          8.03          7.15         7.00 o                         
   0   3  13         55.22         37.00         8.77 o                         
   1   3  13         14.37          2.10         7.74 o                         
   2   3  13        134.12        122.53        16.44 o                         
  -4   4  13          0.03          2.99         8.26 o                         
  -3   4  13          0.01         -8.18         8.18 o                         
  -2   4  13          5.43          5.29         7.52 o                         
  -1   4  13         21.92         20.55         9.40 o                         
   0   4  13         43.44         50.31         7.67 o                         
   1   4  13          5.45          3.82         7.43 o                         
   2   4  13         52.45         26.57        12.58 o                         
  -4   5  13          5.18         17.15         8.55 o                         
  -3   5  13         28.38         22.70         8.12 o                         
  -2   5  13         17.87          6.64         7.99 o                         
  -1   5  13        114.12        128.66        18.81 o                         
   0   5  13          7.31          3.41         8.29 o                         
   1   5  13          2.52          5.33         8.15 o                         
   2   5  13         24.63         18.76         7.31 o                         
  -4   6  13          9.94         12.10         8.50 o                         
  -3   6  13          1.53         -0.11         7.43 o                         
  -2   6  13         43.51         44.14         8.04 o                         
  -1   6  13         29.87         25.55         8.17 o                         
   0   6  13          6.14         -0.37         7.58 o                         
   1   6  13         26.70         25.03         7.33 o                         
  -3   7  13         18.59         20.96         8.75 o                         
  -2   7  13         26.55         37.84         9.39 o                         
  -1   7  13          0.84         -4.64         7.66 o                         
   0   7  13         26.17         29.20         7.88 o                         
   1   7  13         17.16         13.67         8.92 o                         
  -2   8  13          0.66         -5.25         8.44 o                         
  -1   8  13         51.14         47.57         8.82 o                         
   0   8  13         35.21         35.52         9.00 o                         
                                                                                
